# Supplementary material for: l-2-Hydroxyglutarate impairs neuronal differentiation through epigenetic activation of MYC expression
Source: J Clin Invest. 2026 Mar 17;136(9):e197010. doi: 10.1172/JCI197010 (PMC13132370; doi:10.1172/JCI197010)
Supplement: Supplemental table 1 [file jci-136-197010-s255.xlsx]

## Sheet: supplemental table 1 gsea repor
NAME	GS<br> follow link to MSigDB	GS DETAILS	SIZE	ES	NES	NOM p-val	FDR q-val	FWER p-val	RANK AT MAX	LEADING EDGE
REACTOME_NEURONAL_SYSTEM	REACTOME_NEURONAL_SYSTEM	Details ...	377	0.247087	5.48516	0	0	0	4122	tags=49%, list=25%, signal=63%
REACTOME_MITOTIC_PROMETAPHASE	REACTOME_MITOTIC_PROMETAPHASE	Details ...	194	0.28869	4.72708	0	0	0	7985	tags=76%, list=48%, signal=144%
REACTOME_TRANSMISSION_ACROSS_CHEMICAL_SYNAPSES	REACTOME_TRANSMISSION_ACROSS_CHEMICAL_SYNAPSES	Details ...	246	0.241705	4.41955	0	0	0	4106	tags=48%, list=25%, signal=63%
REACTOME_PROCESSING_OF_CAPPED_INTRON_CONTAINING_PRE_MRNA	REACTOME_PROCESSING_OF_CAPPED_INTRON_CONTAINING_PRE_MRNA	Details ...	279	0.232638	4.41471	0	0	0	10439	tags=85%, list=62%, signal=223%
REACTOME_MUSCLE_CONTRACTION	REACTOME_MUSCLE_CONTRACTION	Details ...	191	0.254131	4.13082	0	0	0	2627	tags=41%, list=16%, signal=48%
KEGG_MEDICUS_REFERENCE_ORIGIN_UNWINDING_AND_ELONGATION	KEGG_MEDICUS_REFERENCE_ORIGIN_UNWINDING_AND_ELONGATION	Details ...	30	0.628928	4.09185	0	0	0	4551	tags=90%, list=27%, signal=123%
REACTOME_DNA_STRAND_ELONGATION	REACTOME_DNA_STRAND_ELONGATION	Details ...	32	0.603956	4.05664	0	0	0	4551	tags=88%, list=27%, signal=120%
REACTOME_MRNA_SPLICING	REACTOME_MRNA_SPLICING	Details ...	211	0.236514	4.03013	0	0	0	10439	tags=86%, list=62%, signal=225%
WP_RETINOBLASTOMA_GENE_IN_CANCER	WP_RETINOBLASTOMA_GENE_IN_CANCER	Details ...	87	0.364051	4.02279	0	0	0	3938	tags=60%, list=24%, signal=78%
REACTOME_DNA_DOUBLE_STRAND_BREAK_REPAIR	REACTOME_DNA_DOUBLE_STRAND_BREAK_REPAIR	Details ...	155	0.265651	3.94857	0	0	0	10055	tags=86%, list=60%, signal=215%
WP_MRNA_PROCESSING	WP_MRNA_PROCESSING	Details ...	124	0.304438	3.94398	0	0	0	10320	tags=92%, list=62%, signal=238%
REACTOME_RESOLUTION_OF_SISTER_CHROMATID_COHESION	REACTOME_RESOLUTION_OF_SISTER_CHROMATID_COHESION	Details ...	118	0.304262	3.91818	0	0	0	7985	tags=78%, list=48%, signal=148%
KEGG_MEDICUS_REFERENCE_CA2_ENTRY_VOLTAGE_GATED_CA2_CHANNEL	KEGG_MEDICUS_REFERENCE_CA2_ENTRY_VOLTAGE_GATED_CA2_CHANNEL	Details ...	24	0.674042	3.89257	0	0	0	2679	tags=83%, list=16%, signal=99%
KEGG_NEUROACTIVE_LIGAND_RECEPTOR_INTERACTION	KEGG_NEUROACTIVE_LIGAND_RECEPTOR_INTERACTION	Details ...	201	0.229071	3.85151	0	0	0	3203	tags=42%, list=19%, signal=51%
REACTOME_EPIGENETIC_REGULATION_OF_GENE_EXPRESSION	REACTOME_EPIGENETIC_REGULATION_OF_GENE_EXPRESSION	Details ...	224	0.223453	3.83339	0	0	0	10049	tags=82%, list=60%, signal=203%
REACTOME_DNA_REPAIR	REACTOME_DNA_REPAIR	Details ...	312	0.185634	3.78192	0	0	0	10674	tags=82%, list=64%, signal=223%
KEGG_SPLICEOSOME	KEGG_SPLICEOSOME	Details ...	125	0.281817	3.63687	0	0	0	10439	tags=90%, list=62%, signal=239%
REACTOME_M_PHASE	REACTOME_M_PHASE	Details ...	373	0.15545	3.52068	0	0	0	8352	tags=65%, list=50%, signal=127%
REACTOME_AURKA_ACTIVATION_BY_TPX2	REACTOME_AURKA_ACTIVATION_BY_TPX2	Details ...	71	0.349879	3.50884	0	0	0	8776	tags=87%, list=52%, signal=183%
WP_DNA_REPLICATION	WP_DNA_REPLICATION	Details ...	42	0.443199	3.45276	0	0	0	4551	tags=71%, list=27%, signal=98%
KEGG_MEDICUS_REFERENCE_SKELETAL_TYPE_VGCC_RYR_SIGNALING	KEGG_MEDICUS_REFERENCE_SKELETAL_TYPE_VGCC_RYR_SIGNALING	Details ...	21	0.602403	3.43036	0	0	0	2679	tags=76%, list=16%, signal=91%
KEGG_DNA_REPLICATION	KEGG_DNA_REPLICATION	Details ...	36	0.478831	3.37321	0	0	0	4551	tags=75%, list=27%, signal=103%
REACTOME_HOMOLOGY_DIRECTED_REPAIR	REACTOME_HOMOLOGY_DIRECTED_REPAIR	Details ...	125	0.258173	3.35765	0	0	0	6149	tags=62%, list=37%, signal=98%
REACTOME_OLFACTORY_SIGNALING_PATHWAY	REACTOME_OLFACTORY_SIGNALING_PATHWAY	Details ...	63	0.357283	3.34824	0	0	0	9177	tags=90%, list=55%, signal=200%
REACTOME_ACTIVATION_OF_THE_PRE_REPLICATIVE_COMPLEX	REACTOME_ACTIVATION_OF_THE_PRE_REPLICATIVE_COMPLEX	Details ...	33	0.49342	3.34651	0	0	0	3926	tags=73%, list=23%, signal=95%
REACTOME_CARDIAC_CONDUCTION	REACTOME_CARDIAC_CONDUCTION	Details ...	121	0.259243	3.33286	0	0	0	3020	tags=44%, list=18%, signal=53%
REACTOME_ACTIVATION_OF_ATR_IN_RESPONSE_TO_REPLICATION_STRESS	REACTOME_ACTIVATION_OF_ATR_IN_RESPONSE_TO_REPLICATION_STRESS	Details ...	37	0.459916	3.32515	0	0	0	6336	tags=84%, list=38%, signal=135%
REACTOME_CELL_CYCLE_CHECKPOINTS	REACTOME_CELL_CYCLE_CHECKPOINTS	Details ...	272	0.167975	3.32006	0	0	0	11069	tags=83%, list=66%, signal=241%
REACTOME_NEUROTRANSMITTER_RELEASE_CYCLE	REACTOME_NEUROTRANSMITTER_RELEASE_CYCLE	Details ...	49	0.391499	3.29723	0	0	0	4051	tags=63%, list=24%, signal=83%
WP_CELL_LINEAGE_MAP_FOR_NEURONAL_DIFFERENTIATION	WP_CELL_LINEAGE_MAP_FOR_NEURONAL_DIFFERENTIATION	Details ...	119	0.26184	3.29179	0	0	0	3240	tags=45%, list=19%, signal=56%
REACTOME_CHROMOSOME_MAINTENANCE	REACTOME_CHROMOSOME_MAINTENANCE	Details ...	119	0.254223	3.24725	0	0	0	10674	tags=89%, list=64%, signal=245%
REACTOME_ANCHORING_OF_THE_BASAL_BODY_TO_THE_PLASMA_MEMBRANE	REACTOME_ANCHORING_OF_THE_BASAL_BODY_TO_THE_PLASMA_MEMBRANE	Details ...	96	0.276553	3.22631	0	0	0	8814	tags=80%, list=53%, signal=169%
REACTOME_RECRUITMENT_OF_NUMA_TO_MITOTIC_CENTROSOMES	REACTOME_RECRUITMENT_OF_NUMA_TO_MITOTIC_CENTROSOMES	Details ...	86	0.295362	3.21454	0	0	0	7919	tags=77%, list=47%, signal=145%
REACTOME_REGULATION_OF_ENDOGENOUS_RETROELEMENTS	REACTOME_REGULATION_OF_ENDOGENOUS_RETROELEMENTS	Details ...	112	0.259064	3.19771	0	0	0	7790	tags=72%, list=47%, signal=134%
REACTOME_SUMOYLATION_OF_CHROMATIN_ORGANIZATION_PROTEINS	REACTOME_SUMOYLATION_OF_CHROMATIN_ORGANIZATION_PROTEINS	Details ...	64	0.341434	3.19327	0	0	0	6592	tags=73%, list=39%, signal=121%
REACTOME_MITOTIC_SPINDLE_CHECKPOINT	REACTOME_MITOTIC_SPINDLE_CHECKPOINT	Details ...	110	0.25891	3.17953	0	0	0	8316	tags=75%, list=50%, signal=149%
REACTOME_RECRUITMENT_OF_MITOTIC_CENTROSOME_PROTEINS_AND_COMPLEXES	REACTOME_RECRUITMENT_OF_MITOTIC_CENTROSOME_PROTEINS_AND_COMPLEXES	Details ...	80	0.304356	3.17474	0	0	0	8312	tags=80%, list=50%, signal=158%
KEGG_MEDICUS_REFERENCE_PRE_IC_FORMATION	KEGG_MEDICUS_REFERENCE_PRE_IC_FORMATION	Details ...	27	0.510774	3.16793	0	0	0	6336	tags=89%, list=38%, signal=143%
REACTOME_SUMOYLATION_OF_RNA_BINDING_PROTEINS	REACTOME_SUMOYLATION_OF_RNA_BINDING_PROTEINS	Details ...	47	0.390916	3.15791	0	0	0	6645	tags=79%, list=40%, signal=130%
REACTOME_STRIATED_MUSCLE_CONTRACTION	REACTOME_STRIATED_MUSCLE_CONTRACTION	Details ...	34	0.446234	3.11185	0	1.67e-05	0.001	1897	tags=56%, list=11%, signal=63%
REACTOME_GPCR_LIGAND_BINDING	REACTOME_GPCR_LIGAND_BINDING	Details ...	301	0.157146	3.11073	0	1.63e-05	0.001	4252	tags=41%, list=25%, signal=54%
REACTOME_REGULATION_OF_ENDOGENOUS_RETROELEMENTS_BY_KRAB_ZFP_PROTEINS	REACTOME_REGULATION_OF_ENDOGENOUS_RETROELEMENTS_BY_KRAB_ZFP_PROTEINS	Details ...	79	0.296327	3.10533	0	1.59e-05	0.001	8403	tags=80%, list=50%, signal=160%
REACTOME_GABA_SYNTHESIS_RELEASE_REUPTAKE_AND_DEGRADATION	REACTOME_GABA_SYNTHESIS_RELEASE_REUPTAKE_AND_DEGRADATION	Details ...	19	0.56779	3.0894	0	1.55e-05	0.001	3717	tags=79%, list=22%, signal=101%
REACTOME_NEUROTRANSMITTER_RECEPTORS_AND_POSTSYNAPTIC_SIGNAL_TRANSMISSION	REACTOME_NEUROTRANSMITTER_RECEPTORS_AND_POSTSYNAPTIC_SIGNAL_TRANSMISSION	Details ...	183	0.19991	3.08419	0	1.52e-05	0.001	4460	tags=46%, list=27%, signal=63%
REACTOME_SEROTONIN_NEUROTRANSMITTER_RELEASE_CYCLE	REACTOME_SEROTONIN_NEUROTRANSMITTER_RELEASE_CYCLE	Details ...	18	0.591669	3.06849	0	1.48e-05	0.001	4051	tags=83%, list=24%, signal=110%
REACTOME_ACTIVATION_OF_GENE_EXPRESSION_BY_SREBF_SREBP	REACTOME_ACTIVATION_OF_GENE_EXPRESSION_BY_SREBF_SREBP	Details ...	42	0.403673	3.03269	0	2.94e-05	0.002	6803	tags=81%, list=41%, signal=136%
KEGG_MEDICUS_REFERENCE_CARDIAC_TYPE_VGCC_RYR_SIGNALING	KEGG_MEDICUS_REFERENCE_CARDIAC_TYPE_VGCC_RYR_SIGNALING	Details ...	21	0.554724	3.02527	0	2.88e-05	0.002	2679	tags=71%, list=16%, signal=85%
WP_HISTONE_MODIFICATIONS	WP_HISTONE_MODIFICATIONS	Details ...	50	0.360657	3.02439	0	2.82e-05	0.002	8702	tags=88%, list=52%, signal=183%
REACTOME_GLUTAMATE_NEUROTRANSMITTER_RELEASE_CYCLE	REACTOME_GLUTAMATE_NEUROTRANSMITTER_RELEASE_CYCLE	Details ...	23	0.522054	3.02041	0	2.76e-05	0.002	2187	tags=65%, list=13%, signal=75%
REACTOME_CHROMATIN_MODIFYING_ENZYMES	REACTOME_CHROMATIN_MODIFYING_ENZYMES	Details ...	234	0.16932	2.9963	0	2.71e-05	0.002	9928	tags=76%, list=59%, signal=185%
WP_GASTRIC_CANCER_NETWORK_1	WP_GASTRIC_CANCER_NETWORK_1	Details ...	27	0.477391	2.99542	0	2.65e-05	0.002	6274	tags=85%, list=38%, signal=136%
REACTOME_NEUREXINS_AND_NEUROLIGINS	REACTOME_NEUREXINS_AND_NEUROLIGINS	Details ...	54	0.341745	2.97332	0	2.6e-05	0.002	3593	tags=56%, list=21%, signal=71%
WP_DNA_IRDAMAGE_AND_CELLULAR_RESPONSE_VIA_ATR	WP_DNA_IRDAMAGE_AND_CELLULAR_RESPONSE_VIA_ATR	Details ...	80	0.287548	2.95117	0	2.55e-05	0.002	10055	tags=89%, list=60%, signal=222%
REACTOME_PROTEIN_PROTEIN_INTERACTIONS_AT_SYNAPSES	REACTOME_PROTEIN_PROTEIN_INTERACTIONS_AT_SYNAPSES	Details ...	85	0.271528	2.94714	0	3.73e-05	0.003	2564	tags=42%, list=15%, signal=50%
REACTOME_G2_M_DNA_DAMAGE_CHECKPOINT	REACTOME_G2_M_DNA_DAMAGE_CHECKPOINT	Details ...	79	0.276146	2.94208	0	3.66e-05	0.003	5987	tags=63%, list=36%, signal=98%
REACTOME_HDR_THROUGH_HOMOLOGOUS_RECOMBINATION_HRR	REACTOME_HDR_THROUGH_HOMOLOGOUS_RECOMBINATION_HRR	Details ...	70	0.294866	2.92614	0	3.6e-05	0.003	6078	tags=66%, list=36%, signal=103%
WP_PEPTIDE_GPCRS	WP_PEPTIDE_GPCRS	Details ...	43	0.377749	2.91681	0	4.71e-05	0.004	2643	tags=53%, list=16%, signal=63%
REACTOME_LAGGING_STRAND_SYNTHESIS	REACTOME_LAGGING_STRAND_SYNTHESIS	Details ...	20	0.54322	2.90836	0	4.63e-05	0.004	4304	tags=80%, list=26%, signal=108%
REACTOME_HATS_ACETYLATE_HISTONES	REACTOME_HATS_ACETYLATE_HISTONES	Details ...	111	0.234224	2.90239	0	6.8e-05	0.006	8462	tags=74%, list=51%, signal=149%
KEGG_MEDICUS_REFERENCE_DNA_REPLICATION_LICENSING	KEGG_MEDICUS_REFERENCE_DNA_REPLICATION_LICENSING	Details ...	24	0.496774	2.89959	0	6.68e-05	0.006	6336	tags=88%, list=38%, signal=141%
REACTOME_DOPAMINE_NEUROTRANSMITTER_RELEASE_CYCLE	REACTOME_DOPAMINE_NEUROTRANSMITTER_RELEASE_CYCLE	Details ...	23	0.497514	2.89442	0	6.58e-05	0.006	4051	tags=74%, list=24%, signal=97%
REACTOME_POTASSIUM_CHANNELS	REACTOME_POTASSIUM_CHANNELS	Details ...	96	0.254917	2.88754	0	6.47e-05	0.006	4122	tags=50%, list=25%, signal=66%
WP_CHOLESTEROL_METABOLISM_WITH_BLOCH_AND_KANDUTSCHRUSSELL_PATHWAYS	WP_CHOLESTEROL_METABOLISM_WITH_BLOCH_AND_KANDUTSCHRUSSELL_PATHWAYS	Details ...	46	0.360765	2.88652	0	6.37e-05	0.006	6343	tags=74%, list=38%, signal=119%
REACTOME_ACETYLCHOLINE_NEUROTRANSMITTER_RELEASE_CYCLE	REACTOME_ACETYLCHOLINE_NEUROTRANSMITTER_RELEASE_CYCLE	Details ...	17	0.58182	2.87626	0	6.27e-05	0.006	4051	tags=82%, list=24%, signal=109%
REACTOME_PROCESSING_OF_DNA_DOUBLE_STRAND_BREAK_ENDS	REACTOME_PROCESSING_OF_DNA_DOUBLE_STRAND_BREAK_ENDS	Details ...	82	0.265182	2.86949	0	9.21e-05	0.009	5987	tags=62%, list=36%, signal=96%
WP_SYNAPTIC_VESICLE_PATHWAY	WP_SYNAPTIC_VESICLE_PATHWAY	Details ...	51	0.329753	2.84326	0	0.000101	0.01	2371	tags=47%, list=14%, signal=55%
WP_DNA_REPAIR_PATHWAYS_FULL_NETWORK	WP_DNA_REPAIR_PATHWAYS_FULL_NETWORK	Details ...	120	0.219146	2.82677	0	0.000128	0.013	10157	tags=83%, list=61%, signal=209%
REACTOME_SUMOYLATION	REACTOME_SUMOYLATION	Details ...	180	0.179248	2.8117	0	0.000146	0.015	10505	tags=81%, list=63%, signal=214%
WP_STRIATED_MUSCLE_CONTRACTION_PATHWAY	WP_STRIATED_MUSCLE_CONTRACTION_PATHWAY	Details ...	36	0.387337	2.80929	0	0.000144	0.015	1897	tags=50%, list=11%, signal=56%
REACTOME_CHOLESTEROL_BIOSYNTHESIS	REACTOME_CHOLESTEROL_BIOSYNTHESIS	Details ...	26	0.467523	2.79341	0	0.00017	0.018	6343	tags=85%, list=38%, signal=136%
REACTOME_HOMOLOGOUS_DNA_PAIRING_AND_STRAND_EXCHANGE	REACTOME_HOMOLOGOUS_DNA_PAIRING_AND_STRAND_EXCHANGE	Details ...	43	0.363796	2.79296	0	0.000168	0.018	5987	tags=72%, list=36%, signal=112%
REACTOME_KINESINS	REACTOME_KINESINS	Details ...	51	0.326821	2.78434	0	0.000193	0.021	5371	tags=65%, list=32%, signal=95%
REACTOME_MITOTIC_METAPHASE_AND_ANAPHASE	REACTOME_MITOTIC_METAPHASE_AND_ANAPHASE	Details ...	224	0.159595	2.78171	0	0.000191	0.021	12969	tags=93%, list=78%, signal=410%
REACTOME_DISEASES_OF_DNA_REPAIR	REACTOME_DISEASES_OF_DNA_REPAIR	Details ...	51	0.329209	2.77504	0	0.000188	0.021	5987	tags=69%, list=36%, signal=107%
REACTOME_REGULATION_OF_PLK1_ACTIVITY_AT_G2_M_TRANSITION	REACTOME_REGULATION_OF_PLK1_ACTIVITY_AT_G2_M_TRANSITION	Details ...	86	0.256385	2.76825	0	0.000212	0.023	8373	tags=76%, list=50%, signal=151%
KEGG_OLFACTORY_TRANSDUCTION	KEGG_OLFACTORY_TRANSDUCTION	Details ...	70	0.287173	2.76219	0	0.000218	0.024	8834	tags=81%, list=53%, signal=172%
REACTOME_SUMOYLATION_OF_DNA_REPLICATION_PROTEINS	REACTOME_SUMOYLATION_OF_DNA_REPLICATION_PROTEINS	Details ...	46	0.345834	2.75111	0	0.000232	0.026	6592	tags=74%, list=39%, signal=122%
REACTOME_TRANSPORT_OF_MATURE_TRANSCRIPT_TO_CYTOPLASM	REACTOME_TRANSPORT_OF_MATURE_TRANSCRIPT_TO_CYTOPLASM	Details ...	81	0.261751	2.75086	0	0.000229	0.026	9682	tags=84%, list=58%, signal=198%
PID_FANCONI_PATHWAY	PID_FANCONI_PATHWAY	Details ...	47	0.344788	2.74176	0	0.000242	0.028	5991	tags=70%, list=36%, signal=109%
KEGG_MEDICUS_REFERENCE_ORGANIZATION_OF_THE_OUTER_KINETOCHORE	KEGG_MEDICUS_REFERENCE_ORGANIZATION_OF_THE_OUTER_KINETOCHORE	Details ...	19	0.523707	2.73731	0	0.000247	0.029	7974	tags=100%, list=48%, signal=191%
WP_DOPAMINERGIC_NEUROGENESIS	WP_DOPAMINERGIC_NEUROGENESIS	Details ...	28	0.433902	2.70565	0	0.000366	0.044	2311	tags=57%, list=14%, signal=66%
REACTOME_TELOMERE_C_STRAND_LAGGING_STRAND_SYNTHESIS	REACTOME_TELOMERE_C_STRAND_LAGGING_STRAND_SYNTHESIS	Details ...	34	0.390423	2.69654	0	0.000386	0.047	4304	tags=65%, list=26%, signal=87%
WP_CHOLESTEROL_BIOSYNTHESIS_PATHWAY	WP_CHOLESTEROL_BIOSYNTHESIS_PATHWAY	Details ...	15	0.568119	2.68847	0	0.000405	0.05	6115	tags=93%, list=37%, signal=147%
REACTOME_RHO_GTPASES_ACTIVATE_FORMINS	REACTOME_RHO_GTPASES_ACTIVATE_FORMINS	Details ...	131	0.198875	2.68315	0	0.000407	0.05	8316	tags=69%, list=50%, signal=137%
REACTOME_RESOLUTION_OF_D_LOOP_STRUCTURES	REACTOME_RESOLUTION_OF_D_LOOP_STRUCTURES	Details ...	37	0.36703	2.67997	0	0.000426	0.053	6078	tags=73%, list=36%, signal=114%
REACTOME_DEPOSITION_OF_NEW_CENPA_CONTAINING_NUCLEOSOMES_AT_THE_CENTROMERE	REACTOME_DEPOSITION_OF_NEW_CENPA_CONTAINING_NUCLEOSOMES_AT_THE_CENTROMERE	Details ...	53	0.310001	2.67286	0	0.000436	0.055	8399	tags=81%, list=50%, signal=162%
REACTOME_PEPTIDE_LIGAND_BINDING_RECEPTORS	REACTOME_PEPTIDE_LIGAND_BINDING_RECEPTORS	Details ...	114	0.21044	2.66448	0	0.000476	0.061	5012	tags=51%, list=30%, signal=72%
WP_G1_TO_S_CELL_CYCLE_CONTROL	WP_G1_TO_S_CELL_CYCLE_CONTROL	Details ...	63	0.289356	2.66358	0	0.000471	0.061	3938	tags=52%, list=24%, signal=68%
REACTOME_HDR_THROUGH_SINGLE_STRAND_ANNEALING_SSA	REACTOME_HDR_THROUGH_SINGLE_STRAND_ANNEALING_SSA	Details ...	37	0.362775	2.66209	0	0.000473	0.062	6149	tags=73%, list=37%, signal=115%
REACTOME_MEIOTIC_RECOMBINATION	REACTOME_MEIOTIC_RECOMBINATION	Details ...	56	0.302559	2.65539	0	0.000497	0.065	6304	tags=68%, list=38%, signal=109%
REACTOME_HCMV_EARLY_EVENTS	REACTOME_HCMV_EARLY_EVENTS	Details ...	99	0.22657	2.61733	0	0.000637	0.083	7719	tags=69%, list=46%, signal=127%
REACTOME_SEPARATION_OF_SISTER_CHROMATIDS	REACTOME_SEPARATION_OF_SISTER_CHROMATIDS	Details ...	179	0.164732	2.60812	0	0.00068	0.09	12969	tags=94%, list=78%, signal=414%
REACTOME_SUMOYLATION_OF_DNA_DAMAGE_RESPONSE_AND_REPAIR_PROTEINS	REACTOME_SUMOYLATION_OF_DNA_DAMAGE_RESPONSE_AND_REPAIR_PROTEINS	Details ...	76	0.251633	2.59473	0	0.000744	0.097	6592	tags=64%, list=39%, signal=106%
REACTOME_RNA_POLYMERASE_II_TRANSCRIPTION_TERMINATION	REACTOME_RNA_POLYMERASE_II_TRANSCRIPTION_TERMINATION	Details ...	66	0.269861	2.58261	0	0.000792	0.104	8933	tags=80%, list=53%, signal=172%
REACTOME_PHASE_0_RAPID_DEPOLARISATION	REACTOME_PHASE_0_RAPID_DEPOLARISATION	Details ...	31	0.400739	2.57566	0	0.00079	0.105	3020	tags=58%, list=18%, signal=71%
KEGG_MEDICUS_REFERENCE_ORGANIZATION_OF_THE_INNER_KINETOCHORE	KEGG_MEDICUS_REFERENCE_ORGANIZATION_OF_THE_INNER_KINETOCHORE	Details ...	17	0.523644	2.56608	0	0.000817	0.11	7974	tags=100%, list=48%, signal=191%
REACTOME_PROCESSIVE_SYNTHESIS_ON_THE_LAGGING_STRAND	REACTOME_PROCESSIVE_SYNTHESIS_ON_THE_LAGGING_STRAND	Details ...	15	0.543057	2.56603	0	0.000808	0.11	4304	tags=80%, list=26%, signal=108%
WP_CHOLESTEROL_SYNTHESIS_DISORDERS	WP_CHOLESTEROL_SYNTHESIS_DISORDERS	Details ...	17	0.518567	2.55798	0	0.00082	0.113	4124	tags=76%, list=25%, signal=101%
WP_DNA_MISMATCH_REPAIR	WP_DNA_MISMATCH_REPAIR	Details ...	23	0.438826	2.52982	0	0.00101194	0.143	4304	tags=70%, list=26%, signal=94%
REACTOME_MEIOSIS	REACTOME_MEIOSIS	Details ...	84	0.24072	2.5163	0	0.00109366	0.155	6346	tags=62%, list=38%, signal=99%
REACTOME_RESOLUTION_OF_AP_SITES_VIA_THE_MULTIPLE_NUCLEOTIDE_PATCH_REPLACEMENT_PATHWAY	REACTOME_RESOLUTION_OF_AP_SITES_VIA_THE_MULTIPLE_NUCLEOTIDE_PATCH_REPLACEMENT_PATHWAY		25	0.423203	2.51086	0	0.00113549	0.16	4304	tags=68%, list=26%, signal=91%
REACTOME_SNRNP_ASSEMBLY	REACTOME_SNRNP_ASSEMBLY		54	0.287353	2.5084	0	0.00114342	0.162	10074	tags=89%, list=60%, signal=223%
REACTOME_TRNA_PROCESSING	REACTOME_TRNA_PROCESSING		108	0.205765	2.50465	0	0.00117086	0.168	12529	tags=95%, list=75%, signal=378%
REACTOME_CONDENSATION_OF_PROPHASE_CHROMOSOMES	REACTOME_CONDENSATION_OF_PROPHASE_CHROMOSOMES		43	0.321475	2.48776	0	0.00131235	0.186	6304	tags=70%, list=38%, signal=112%
REACTOME_EXPORT_OF_VIRAL_RIBONUCLEOPROTEINS_FROM_NUCLEUS	REACTOME_EXPORT_OF_VIRAL_RIBONUCLEOPROTEINS_FROM_NUCLEUS		33	0.364047	2.48674	0	0.00130613	0.187	6592	tags=76%, list=39%, signal=125%
KEGG_MEDICUS_REFERENCE_LONG_PATCH_BER	KEGG_MEDICUS_REFERENCE_LONG_PATCH_BER		17	0.507792	2.48393	0	0.00133116	0.192	4304	tags=76%, list=26%, signal=103%
WP_SUDDEN_INFANT_DEATH_SYNDROME_SIDS_SUSCEPTIBILITY_PATHWAYS	WP_SUDDEN_INFANT_DEATH_SYNDROME_SIDS_SUSCEPTIBILITY_PATHWAYS		144	0.174675	2.48021	0	0.00136228	0.198	2329	tags=31%, list=14%, signal=36%
REACTOME_PCNA_DEPENDENT_LONG_PATCH_BASE_EXCISION_REPAIR	REACTOME_PCNA_DEPENDENT_LONG_PATCH_BASE_EXCISION_REPAIR		21	0.45743	2.47138	0	0.00147175	0.214	4304	tags=71%, list=26%, signal=96%
REACTOME_MITOTIC_G2_G2_M_PHASES	REACTOME_MITOTIC_G2_G2_M_PHASES		188	0.15262	2.45142	0.00198807	0.00173077	0.245	13131	tags=94%, list=79%, signal=431%
REACTOME_TELOMERE_MAINTENANCE	REACTOME_TELOMERE_MAINTENANCE		92	0.221572	2.43954	0	0.00193228	0.271	10674	tags=86%, list=64%, signal=236%
REACTOME_EXTENSION_OF_TELOMERES	REACTOME_EXTENSION_OF_TELOMERES		51	0.288523	2.43212	0	0.00204611	0.29	4370	tags=55%, list=26%, signal=74%
WP_ADHD_AND_AUTISM_ASD_PATHWAYS	WP_ADHD_AND_AUTISM_ASD_PATHWAYS		336	0.11458	2.43208	0.00201613	0.00202784	0.29	3198	tags=30%, list=19%, signal=37%
REACTOME_DNA_REPLICATION	REACTOME_DNA_REPLICATION		156	0.168299	2.43089	0.0019305	0.00203321	0.294	12969	tags=94%, list=78%, signal=416%
REACTOME_INTERACTIONS_OF_REV_WITH_HOST_CELLULAR_PROTEINS	REACTOME_INTERACTIONS_OF_REV_WITH_HOST_CELLULAR_PROTEINS		37	0.336226	2.42981	0	0.00202697	0.295	6592	tags=73%, list=39%, signal=120%
REACTOME_NUCLEAR_IMPORT_OF_REV_PROTEIN	REACTOME_NUCLEAR_IMPORT_OF_REV_PROTEIN		34	0.341741	2.42214	0	0.0021065	0.309	6592	tags=74%, list=39%, signal=121%
REACTOME_G_ALPHA_I_SIGNALLING_EVENTS	REACTOME_G_ALPHA_I_SIGNALLING_EVENTS		214	0.141596	2.41968	0.00204918	0.00213999	0.315	4460	tags=41%, list=27%, signal=55%
REACTOME_FORMATION_OF_WDR5_CONTAINING_HISTONE_MODIFYING_COMPLEXES	REACTOME_FORMATION_OF_WDR5_CONTAINING_HISTONE_MODIFYING_COMPLEXES		42	0.311812	2.41208	0	0.00221761	0.327	9928	tags=90%, list=59%, signal=222%
REACTOME_TRANSCRIPTIONAL_REGULATION_BY_E2F6	REACTOME_TRANSCRIPTIONAL_REGULATION_BY_E2F6		34	0.347125	2.40829	0	0.00225992	0.331	6994	tags=76%, list=42%, signal=131%
KEGG_CELL_CYCLE	KEGG_CELL_CYCLE		121	0.185897	2.40108	0	0.00235181	0.344	6449	tags=57%, list=39%, signal=92%
REACTOME_ACTIVATION_OF_NMDA_RECEPTORS_AND_POSTSYNAPTIC_EVENTS	REACTOME_ACTIVATION_OF_NMDA_RECEPTORS_AND_POSTSYNAPTIC_EVENTS		83	0.223512	2.38915	0	0.00255782	0.37	4742	tags=51%, list=28%, signal=70%
REACTOME_REGULATION_OF_GLUCOKINASE_BY_GLUCOKINASE_REGULATORY_PROTEIN	REACTOME_REGULATION_OF_GLUCOKINASE_BY_GLUCOKINASE_REGULATORY_PROTEIN		32	0.356435	2.38904	0	0.00253668	0.37	6592	tags=75%, list=39%, signal=124%
REACTOME_G1_S_SPECIFIC_TRANSCRIPTION	REACTOME_G1_S_SPECIFIC_TRANSCRIPTION		29	0.373572	2.3862	0.00212314	0.00256996	0.377	6449	tags=76%, list=39%, signal=123%
WP_CELL_CYCLE	WP_CELL_CYCLE		117	0.18827	2.37624	0	0.00270003	0.393	6449	tags=57%, list=39%, signal=93%
REACTOME_LONG_TERM_POTENTIATION	REACTOME_LONG_TERM_POTENTIATION		23	0.402708	2.36962	0	0.00282316	0.41	3453	tags=61%, list=21%, signal=77%
REACTOME_NUCLEAR_PORE_COMPLEX_NPC_DISASSEMBLY	REACTOME_NUCLEAR_PORE_COMPLEX_NPC_DISASSEMBLY		36	0.328682	2.36263	0	0.00293134	0.424	6592	tags=72%, list=39%, signal=119%
WP_ENTEROCYTE_CHOLESTEROL_METABOLISM	WP_ENTEROCYTE_CHOLESTEROL_METABOLISM		31	0.363251	2.35337	0	0.00315573	0.447	6343	tags=74%, list=38%, signal=119%
REACTOME_GENE_SILENCING_BY_RNA	REACTOME_GENE_SILENCING_BY_RNA		105	0.19994	2.33356	0.00203252	0.00354635	0.492	7188	tags=63%, list=43%, signal=110%
WP_GPCRS_CLASS_A_RHODOPSINLIKE	WP_GPCRS_CLASS_A_RHODOPSINLIKE		142	0.166505	2.33283	0	0.00353394	0.493	4422	tags=43%, list=26%, signal=58%
REACTOME_NOREPINEPHRINE_NEUROTRANSMITTER_RELEASE_CYCLE	REACTOME_NOREPINEPHRINE_NEUROTRANSMITTER_RELEASE_CYCLE		17	0.464053	2.33204	0	0.00351157	0.493	4051	tags=71%, list=24%, signal=93%
KEGG_MEDICUS_REFERENCE_TRAIP_DEPENDENT_REPLISOME_DISASSEMBLY	KEGG_MEDICUS_REFERENCE_TRAIP_DEPENDENT_REPLISOME_DISASSEMBLY		16	0.478258	2.32638	0	0.00361202	0.503	4551	tags=75%, list=27%, signal=103%
REACTOME_CRMPS_IN_SEMA3A_SIGNALING	REACTOME_CRMPS_IN_SEMA3A_SIGNALING		16	0.477506	2.3143	0	0.00392791	0.533	1428	tags=56%, list=9%, signal=61%
KEGG_MEDICUS_REFERENCE_MISMATCH_REPAIR	KEGG_MEDICUS_REFERENCE_MISMATCH_REPAIR		26	0.373508	2.3107	0	0.00400344	0.543	5340	tags=69%, list=32%, signal=102%
REACTOME_HCMV_INFECTION	REACTOME_HCMV_INFECTION		123	0.176401	2.29065	0	0.00453942	0.594	9579	tags=75%, list=57%, signal=174%
WP_NEURAL_CREST_DIFFERENTIATION	WP_NEURAL_CREST_DIFFERENTIATION		94	0.202391	2.28329	0	0.00472269	0.615	3038	tags=38%, list=18%, signal=47%
REACTOME_REPRODUCTION	REACTOME_REPRODUCTION		106	0.18769	2.27906	0	0.00480492	0.624	6346	tags=57%, list=38%, signal=91%
REACTOME_REGULATION_OF_ENDOGENOUS_RETROELEMENTS_BY_PIWI_INTERACTING_RNAS_PIRNAS	REACTOME_REGULATION_OF_ENDOGENOUS_RETROELEMENTS_BY_PIWI_INTERACTING_RNAS_PIRNAS		67	0.23586	2.27318	0	0.0049484	0.633	6304	tags=61%, list=38%, signal=98%
REACTOME_G2_M_CHECKPOINTS	REACTOME_G2_M_CHECKPOINTS		149	0.158722	2.27239	0	0.00494153	0.635	12969	tags=93%, list=78%, signal=412%
REACTOME_INTERACTION_BETWEEN_L1_AND_ANKYRINS	REACTOME_INTERACTION_BETWEEN_L1_AND_ANKYRINS		29	0.349258	2.27137	0.00204918	0.0049349	0.636	1665	tags=45%, list=10%, signal=50%
PID_ATR_PATHWAY	PID_ATR_PATHWAY		39	0.302495	2.27056	0	0.00491843	0.638	9960	tags=90%, list=60%, signal=221%
REACTOME_S_PHASE	REACTOME_S_PHASE		160	0.154219	2.26324	0	0.00513838	0.658	13227	tags=94%, list=79%, signal=447%
REACTOME_SUMOYLATION_OF_SUMOYLATION_PROTEINS	REACTOME_SUMOYLATION_OF_SUMOYLATION_PROTEINS		35	0.320709	2.25885	0	0.0052378	0.668	6592	tags=71%, list=39%, signal=118%
REACTOME_TRANSCRIPTIONAL_REGULATION_BY_SMALL_RNAS	REACTOME_TRANSCRIPTIONAL_REGULATION_BY_SMALL_RNAS		77	0.217142	2.25638	0	0.00527044	0.674	6592	tags=61%, list=39%, signal=100%
REACTOME_SYNTHESIS_OF_DNA	REACTOME_SYNTHESIS_OF_DNA		118	0.176658	2.24265	0	0.00586754	0.709	13080	tags=96%, list=78%, signal=436%
REACTOME_NONHOMOLOGOUS_END_JOINING_NHEJ	REACTOME_NONHOMOLOGOUS_END_JOINING_NHEJ		53	0.259738	2.2407	0	0.00591808	0.712	10499	tags=89%, list=63%, signal=238%
REACTOME_RESOLUTION_OF_D_LOOP_STRUCTURES_THROUGH_SYNTHESIS_DEPENDENT_STRAND_ANNEALING_SDSA	REACTOME_RESOLUTION_OF_D_LOOP_STRUCTURES_THROUGH_SYNTHESIS_DEPENDENT_STRAND_ANNEALING_SDSA		27	0.365958	2.22969	0.00769231	0.00635208	0.739	5657	tags=70%, list=34%, signal=106%
REACTOME_KIDNEY_DEVELOPMENT	REACTOME_KIDNEY_DEVELOPMENT		39	0.302081	2.22387	0.0020202	0.00654331	0.758	1391	tags=38%, list=8%, signal=42%
REACTOME_REGULATION_OF_CHOLESTEROL_BIOSYNTHESIS_BY_SREBP_SREBF	REACTOME_REGULATION_OF_CHOLESTEROL_BIOSYNTHESIS_BY_SREBP_SREBF		55	0.248498	2.21355	0	0.00695296	0.774	6803	tags=65%, list=41%, signal=110%
KEGG_DILATED_CARDIOMYOPATHY	KEGG_DILATED_CARDIOMYOPATHY		85	0.203852	2.20622	0	0.0072001	0.786	3690	tags=42%, list=22%, signal=54%
WP_COHESIN_COMPLEX_CORNELIA_DE_LANGE_SYNDROME	WP_COHESIN_COMPLEX_CORNELIA_DE_LANGE_SYNDROME		33	0.321477	2.19335	0	0.00788673	0.826	8316	tags=82%, list=50%, signal=162%
REACTOME_POLYMERASE_SWITCHING_ON_THE_C_STRAND_OF_THE_TELOMERE	REACTOME_POLYMERASE_SWITCHING_ON_THE_C_STRAND_OF_THE_TELOMERE		26	0.358512	2.17496	0.0040568	0.00879513	0.854	4304	tags=62%, list=26%, signal=83%
REACTOME_G_ALPHA_Q_SIGNALLING_EVENTS	REACTOME_G_ALPHA_Q_SIGNALLING_EVENTS		167	0.142829	2.17044	0	0.00895115	0.863	3943	tags=38%, list=24%, signal=49%
PID_PLK1_PATHWAY	PID_PLK1_PATHWAY		46	0.269322	2.16843	0.00189036	0.00901434	0.867	7868	tags=74%, list=47%, signal=139%
KEGG_MEDICUS_REFERENCE_DEUBIQUITINATION_OF_H2AK119	KEGG_MEDICUS_REFERENCE_DEUBIQUITINATION_OF_H2AK119		26	0.351742	2.1616	0.00406504	0.0094004	0.878	7633	tags=81%, list=46%, signal=148%
REACTOME_L1CAM_INTERACTIONS	REACTOME_L1CAM_INTERACTIONS		110	0.17425	2.16006	0.00382409	0.00942102	0.878	1665	tags=27%, list=10%, signal=30%
REACTOME_DNA_REPLICATION_PRE_INITIATION	REACTOME_DNA_REPLICATION_PRE_INITIATION		130	0.165222	2.15789	0.00583658	0.00951391	0.88	13080	tags=95%, list=78%, signal=431%
REACTOME_HIV_LIFE_CYCLE	REACTOME_HIV_LIFE_CYCLE		146	0.152637	2.15766	0.0020202	0.00946571	0.88	12130	tags=88%, list=73%, signal=316%
REACTOME_E2F_MEDIATED_REGULATION_OF_DNA_REPLICATION	REACTOME_E2F_MEDIATED_REGULATION_OF_DNA_REPLICATION		22	0.391808	2.15656	0.00392927	0.00950184	0.881	7898	tags=86%, list=47%, signal=163%
WP_GABA_RECEPTOR_SIGNALING	WP_GABA_RECEPTOR_SIGNALING		27	0.353254	2.14724	0	0.00999649	0.9	4011	tags=59%, list=24%, signal=78%
REACTOME_RUNX1_INTERACTS_WITH_CO_FACTORS_WHOSE_PRECISE_EFFECT_ON_RUNX1_TARGETS_IS_NOT_KNOWN	REACTOME_RUNX1_INTERACTS_WITH_CO_FACTORS_WHOSE_PRECISE_EFFECT_ON_RUNX1_TARGETS_IS_NOT_KNOWN		37	0.296855	2.14139	0.00198413	0.0103677	0.91	6345	tags=68%, list=38%, signal=109%
WP_NRXN1_DELETION_SYNDROME	WP_NRXN1_DELETION_SYNDROME		17	0.435296	2.14095	0.003861	0.0103322	0.91	2564	tags=59%, list=15%, signal=69%
REACTOME_ORGANELLE_BIOGENESIS_AND_MAINTENANCE	REACTOME_ORGANELLE_BIOGENESIS_AND_MAINTENANCE		284	0.106891	2.12452	0	0.0113976	0.931	10313	tags=72%, list=62%, signal=185%
REACTOME_INTERACTIONS_OF_VPR_WITH_HOST_CELLULAR_PROTEINS	REACTOME_INTERACTIONS_OF_VPR_WITH_HOST_CELLULAR_PROTEINS		37	0.29014	2.12391	0.00404858	0.0113682	0.933	7361	tags=73%, list=44%, signal=130%
REACTOME_NS1_MEDIATED_EFFECTS_ON_HOST_PATHWAYS	REACTOME_NS1_MEDIATED_EFFECTS_ON_HOST_PATHWAYS		40	0.278842	2.10511	0.00187266	0.0126772	0.953	11652	tags=98%, list=70%, signal=321%
KEGG_MEDICUS_REFERENCE_CONDENSIN_LOADING	KEGG_MEDICUS_REFERENCE_CONDENSIN_LOADING		20	0.410756	2.10026	0.00394477	0.0129707	0.96	9025	tags=95%, list=54%, signal=206%
REACTOME_RNA_POLYMERASE_II_PRE_TRANSCRIPTION_EVENTS	REACTOME_RNA_POLYMERASE_II_PRE_TRANSCRIPTION_EVENTS		79	0.200907	2.09806	0	0.0130604	0.961	12108	tags=92%, list=72%, signal=333%
WP_NUCLEOTIDE_EXCISION_REPAIR_IN_XERODERMA_PIGMENTOSUM	WP_NUCLEOTIDE_EXCISION_REPAIR_IN_XERODERMA_PIGMENTOSUM		68	0.211521	2.09568	0	0.0131979	0.966	10248	tags=82%, list=61%, signal=212%
REACTOME_PKMTS_METHYLATE_HISTONE_LYSINES	REACTOME_PKMTS_METHYLATE_HISTONE_LYSINES		53	0.244378	2.093	0.00416667	0.0132782	0.969	10124	tags=85%, list=61%, signal=214%
REACTOME_VOLTAGE_GATED_POTASSIUM_CHANNELS	REACTOME_VOLTAGE_GATED_POTASSIUM_CHANNELS		41	0.274694	2.08702	0.00193424	0.013723	0.971	3982	tags=51%, list=24%, signal=67%
REACTOME_NUCLEOTIDE_EXCISION_REPAIR	REACTOME_NUCLEOTIDE_EXCISION_REPAIR		108	0.173926	2.08411	0	0.0139282	0.972	13058	tags=95%, list=78%, signal=432%
REACTOME_SUMOYLATION_OF_DNA_METHYLATION_PROTEINS	REACTOME_SUMOYLATION_OF_DNA_METHYLATION_PROTEINS		16	0.433437	2.0841	0	0.0138463	0.972	6345	tags=81%, list=38%, signal=131%
WP_NF1_COPY_NUMBER_VARIATION_SYNDROME	WP_NF1_COPY_NUMBER_VARIATION_SYNDROME		82	0.193921	2.0793	0.00194553	0.0142218	0.975	10028	tags=79%, list=60%, signal=197%
PID_AURORA_B_PATHWAY	PID_AURORA_B_PATHWAY		39	0.278447	2.06737	0.00430107	0.0152584	0.983	10790	tags=92%, list=65%, signal=260%
KEGG_MEDICUS_REFERENCE_HOMOLOGOUS_RECOMBINATION_IN_ICLR	KEGG_MEDICUS_REFERENCE_HOMOLOGOUS_RECOMBINATION_IN_ICLR		16	0.42756	2.06013	0.00386847	0.0158205	0.984	5398	tags=75%, list=32%, signal=111%
REACTOME_SUMOYLATION_OF_UBIQUITINYLATION_PROTEINS	REACTOME_SUMOYLATION_OF_UBIQUITINYLATION_PROTEINS		39	0.278366	2.05788	0.00601202	0.0159314	0.984	7361	tags=72%, list=44%, signal=128%
REACTOME_BASE_EXCISION_REPAIR	REACTOME_BASE_EXCISION_REPAIR		70	0.213745	2.05721	0.00194553	0.0158672	0.984	9579	tags=79%, list=57%, signal=183%
BIOCARTA_MCM_PATHWAY	BIOCARTA_MCM_PATHWAY		18	0.400772	2.05584	0.00598802	0.0159116	0.985	8169	tags=89%, list=49%, signal=174%
REACTOME_UNBLOCKING_OF_NMDA_RECEPTORS_GLUTAMATE_BINDING_AND_ACTIVATION	REACTOME_UNBLOCKING_OF_NMDA_RECEPTORS_GLUTAMATE_BINDING_AND_ACTIVATION		21	0.365345	2.04329	0.00196078	0.0170918	0.985	3453	tags=57%, list=21%, signal=72%
REACTOME_ASSEMBLY_AND_CELL_SURFACE_PRESENTATION_OF_NMDA_RECEPTORS	REACTOME_ASSEMBLY_AND_CELL_SURFACE_PRESENTATION_OF_NMDA_RECEPTORS		36	0.285578	2.04319	0.00208333	0.0169996	0.985	2666	tags=44%, list=16%, signal=53%
REACTOME_TRNA_PROCESSING_IN_THE_NUCLEUS	REACTOME_TRNA_PROCESSING_IN_THE_NUCLEUS		58	0.226063	2.03816	0.00406504	0.0174486	0.985	12378	tags=97%, list=74%, signal=370%
WP_NEUROGENESIS_REGULATION_IN_THE_OLFACTORY_EPITHELIUM	WP_NEUROGENESIS_REGULATION_IN_THE_OLFACTORY_EPITHELIUM		54	0.232566	2.03192	0.00982318	0.0180307	0.985	1387	tags=31%, list=8%, signal=34%
KEGG_CALCIUM_SIGNALING_PATHWAY	KEGG_CALCIUM_SIGNALING_PATHWAY		158	0.135437	2.02739	0.00393701	0.0184855	0.985	2095	tags=26%, list=13%, signal=29%
REACTOME_TRANSPORT_OF_MATURE_MRNAS_DERIVED_FROM_INTRONLESS_TRANSCRIPTS	REACTOME_TRANSPORT_OF_MATURE_MRNAS_DERIVED_FROM_INTRONLESS_TRANSCRIPTS		43	0.264994	2.02604	0.00373134	0.0184999	0.985	11913	tags=98%, list=71%, signal=339%
KEGG_MEDICUS_REFERENCE_NUCLEAR_EXPORT_OF_MRNA	KEGG_MEDICUS_REFERENCE_NUCLEAR_EXPORT_OF_MRNA		30	0.306302	2.02176	0.00610998	0.0188936	0.988	6592	tags=70%, list=39%, signal=115%
WP_NICOTINE_EFFECT_ON_DOPAMINERGIC_NEURONS	WP_NICOTINE_EFFECT_ON_DOPAMINERGIC_NEURONS		20	0.365653	2.01717	0.00793651	0.0192928	0.991	2253	tags=50%, list=13%, signal=58%
REACTOME_REGULATION_OF_INSULIN_SECRETION	REACTOME_REGULATION_OF_INSULIN_SECRETION		71	0.205176	2.01558	0.00211416	0.0194036	0.992	3884	tags=44%, list=23%, signal=57%
WP_PHOSPHODIESTERASES_IN_NEURONAL_FUNCTION	WP_PHOSPHODIESTERASES_IN_NEURONAL_FUNCTION		52	0.236717	2.01507	0	0.0193777	0.992	3771	tags=46%, list=23%, signal=59%
KEGG_MEDICUS_VARIANT_NOTCH_OVEREXPRESSION_TO_NOTCH_SIGNALING_PATHWAY	KEGG_MEDICUS_VARIANT_NOTCH_OVEREXPRESSION_TO_NOTCH_SIGNALING_PATHWAY		15	0.425473	2.01022	0.0094697	0.019865	0.992	2924	tags=60%, list=17%, signal=73%
REACTOME_MITOTIC_PROPHASE	REACTOME_MITOTIC_PROPHASE		111	0.165409	2.0074	0.0019802	0.020065	0.993	6592	tags=56%, list=39%, signal=92%
BIOCARTA_VDR_PATHWAY	BIOCARTA_VDR_PATHWAY		24	0.341747	2.00536	0	0.0201478	0.993	8228	tags=83%, list=49%, signal=164%
REACTOME_SPECIFICATION_OF_THE_NEURAL_PLATE_BORDER	REACTOME_SPECIFICATION_OF_THE_NEURAL_PLATE_BORDER		15	0.424643	1.99926	0.0121951	0.0208052	0.995	1823	tags=53%, list=11%, signal=60%
REACTOME_MRNA_SPLICING_MINOR_PATHWAY	REACTOME_MRNA_SPLICING_MINOR_PATHWAY		50	0.233943	1.99084	0.00606061	0.0217789	0.995	12487	tags=98%, list=75%, signal=386%
REACTOME_G0_AND_EARLY_G1	REACTOME_G0_AND_EARLY_G1		27	0.318522	1.98867	0.00416667	0.0220066	0.996	6449	tags=70%, list=39%, signal=114%
REACTOME_HCMV_LATE_EVENTS	REACTOME_HCMV_LATE_EVENTS		85	0.183154	1.98829	0.00588235	0.021951	0.996	6592	tags=58%, list=39%, signal=95%
WP_MECP2_AND_ASSOCIATED_RETT_SYNDROME	WP_MECP2_AND_ASSOCIATED_RETT_SYNDROME		67	0.206322	1.98818	0.00809717	0.0218688	0.996	4300	tags=46%, list=26%, signal=62%
KEGG_MEDICUS_REFERENCE_GENE_SILENCING_BY_METHYLATION_OF_H3K27_AND_UBIQUITINATION_OF_H2AK119	KEGG_MEDICUS_REFERENCE_GENE_SILENCING_BY_METHYLATION_OF_H3K27_AND_UBIQUITINATION_OF_H2AK119		36	0.276754	1.98331	0.00988142	0.0223722	0.997	6994	tags=69%, list=42%, signal=119%
REACTOME_SUMOYLATION_OF_TRANSCRIPTION_COFACTORS	REACTOME_SUMOYLATION_OF_TRANSCRIPTION_COFACTORS		44	0.249451	1.97411	0.00394477	0.0235676	0.998	10281	tags=86%, list=61%, signal=224%
REACTOME_SWITCHING_OF_ORIGINS_TO_A_POST_REPLICATIVE_STATE	REACTOME_SWITCHING_OF_ORIGINS_TO_A_POST_REPLICATIVE_STATE		89	0.176224	1.97163	0.010101	0.0237768	0.998	13227	tags=97%, list=79%, signal=460%
REACTOME_PHASE_2_PLATEAU_PHASE	REACTOME_PHASE_2_PLATEAU_PHASE		15	0.420026	1.9679	0.00413223	0.0241117	0.998	3015	tags=60%, list=18%, signal=73%
REACTOME_TRANSPORT_OF_THE_SLBP_DEPENDANT_MATURE_MRNA	REACTOME_TRANSPORT_OF_THE_SLBP_DEPENDANT_MATURE_MRNA		36	0.273007	1.96359	0.0041841	0.0246714	0.998	6592	tags=67%, list=39%, signal=110%
REACTOME_FORMATION_OF_RNA_POL_II_ELONGATION_COMPLEX	REACTOME_FORMATION_OF_RNA_POL_II_ELONGATION_COMPLEX		57	0.22404	1.96323	0.00584795	0.0246145	0.998	12108	tags=95%, list=72%, signal=342%
REACTOME_ERCC6_CSB_AND_EHMT2_G9A_POSITIVELY_REGULATE_RRNA_EXPRESSION	REACTOME_ERCC6_CSB_AND_EHMT2_G9A_POSITIVELY_REGULATE_RRNA_EXPRESSION		47	0.240672	1.95749	0.0154143	0.0252307	0.998	6304	tags=62%, list=38%, signal=99%
REACTOME_DNA_METHYLATION	REACTOME_DNA_METHYLATION		35	0.280705	1.9573	0.00582524	0.0251259	0.998	6304	tags=66%, list=38%, signal=105%
WP_NOCGMPPKG_MEDIATED_NEUROPROTECTION	WP_NOCGMPPKG_MEDIATED_NEUROPROTECTION		42	0.252013	1.95458	0.00210084	0.0253418	0.998	2564	tags=40%, list=15%, signal=48%
KEGG_MEDICUS_REFERENCE_KINETOCHORE_MICROTUBULE_ATTACHMENT	KEGG_MEDICUS_REFERENCE_KINETOCHORE_MICROTUBULE_ATTACHMENT		15	0.43074	1.94747	0.0059761	0.0262409	0.998	2836	tags=60%, list=17%, signal=72%
REACTOME_TRANSCRIPTION_COUPLED_NUCLEOTIDE_EXCISION_REPAIR_TC_NER	REACTOME_TRANSCRIPTION_COUPLED_NUCLEOTIDE_EXCISION_REPAIR_TC_NER		76	0.18831	1.94616	0.00838574	0.0263068	0.998	12487	tags=93%, list=75%, signal=367%
PID_DNA_PK_PATHWAY	PID_DNA_PK_PATHWAY		15	0.429974	1.94314	0.0119522	0.0266653	0.998	9538	tags=100%, list=57%, signal=233%
REACTOME_PRC2_METHYLATES_HISTONES_AND_DNA	REACTOME_PRC2_METHYLATES_HISTONES_AND_DNA		44	0.248351	1.94264	0.00798403	0.0266128	0.999	8399	tags=75%, list=50%, signal=150%
KEGG_RNA_DEGRADATION	KEGG_RNA_DEGRADATION		56	0.222461	1.93464	0.00608519	0.0277249	0.999	12417	tags=96%, list=74%, signal=373%
PID_ATM_PATHWAY	PID_ATM_PATHWAY		34	0.284123	1.93238	0.0040568	0.0279471	0.999	9521	tags=85%, list=57%, signal=198%
REACTOME_DNA_DOUBLE_STRAND_BREAK_RESPONSE	REACTOME_DNA_DOUBLE_STRAND_BREAK_RESPONSE		63	0.203935	1.9321	0.00589391	0.0278579	0.999	10670	tags=84%, list=64%, signal=232%
KEGG_MEDICUS_REFERENCE_COHESIN_DISSOCIATION_IN_PROPHASE	KEGG_MEDICUS_REFERENCE_COHESIN_DISSOCIATION_IN_PROPHASE		16	0.398145	1.92834	0.0103093	0.0283346	0.999	9025	tags=94%, list=54%, signal=203%
WP_KLEEFSTRA_SYNDROME	WP_KLEEFSTRA_SYNDROME		29	0.302648	1.92641	0.00210084	0.0285476	0.999	7633	tags=76%, list=46%, signal=139%
REACTOME_APC_C_MEDIATED_DEGRADATION_OF_CELL_CYCLE_PROTEINS	REACTOME_APC_C_MEDIATED_DEGRADATION_OF_CELL_CYCLE_PROTEINS		85	0.174587	1.92639	0.00621118	0.0284135	0.999	13227	tags=96%, list=79%, signal=459%
WP_EFFECT_OF_PROGERIN_ON_GENES_INVOLVED_IN_PROGERIA	WP_EFFECT_OF_PROGERIN_ON_GENES_INVOLVED_IN_PROGERIA		28	0.302381	1.91682	0.00790514	0.0298302	1	5104	tags=61%, list=31%, signal=87%
KEGG_HYPERTROPHIC_CARDIOMYOPATHY_HCM	KEGG_HYPERTROPHIC_CARDIOMYOPATHY_HCM		77	0.188689	1.91125	0.0155642	0.0306195	1	2722	tags=35%, list=16%, signal=42%
WP_GPCRS_CLASS_B_SECRETINLIKE	WP_GPCRS_CLASS_B_SECRETINLIKE		20	0.361267	1.90696	0.0141414	0.0312196	1	6507	tags=75%, list=39%, signal=123%
REACTOME_NEGATIVE_EPIGENETIC_REGULATION_OF_RRNA_EXPRESSION	REACTOME_NEGATIVE_EPIGENETIC_REGULATION_OF_RRNA_EXPRESSION		80	0.180125	1.90459	0.00833333	0.0315336	1	12679	tags=94%, list=76%, signal=386%
REACTOME_FORMATION_OF_THE_BETA_CATENIN_TCF_TRANSACTIVATING_COMPLEX	REACTOME_FORMATION_OF_THE_BETA_CATENIN_TCF_TRANSACTIVATING_COMPLEX		62	0.198844	1.89947	0.0148699	0.0323782	1	8554	tags=71%, list=51%, signal=145%
REACTOME_CARBOXYTERMINAL_POST_TRANSLATIONAL_MODIFICATIONS_OF_TUBULIN	REACTOME_CARBOXYTERMINAL_POST_TRANSLATIONAL_MODIFICATIONS_OF_TUBULIN		35	0.271105	1.89526	0.0160321	0.0330685	1	9331	tags=83%, list=56%, signal=187%
REACTOME_RMTS_METHYLATE_HISTONE_ARGININES	REACTOME_RMTS_METHYLATE_HISTONE_ARGININES		52	0.21783	1.88916	0.00986193	0.0340749	1	9553	tags=79%, list=57%, signal=183%
WP_TUMOR_SUPPRESSOR_ACTIVITY_OF_SMARCB1	WP_TUMOR_SUPPRESSOR_ACTIVITY_OF_SMARCB1		31	0.286867	1.88834	0.0116505	0.0340678	1	7618	tags=74%, list=46%, signal=136%
KEGG_MEDICUS_REFERENCE_DNA_REPLICATION_TERMINATION	KEGG_MEDICUS_REFERENCE_DNA_REPLICATION_TERMINATION		21	0.347284	1.88589	0.0118343	0.034444	1	4551	tags=62%, list=27%, signal=85%
REACTOME_REGULATION_OF_ENDOGENOUS_RETROELEMENTS_BY_THE_HUMAN_SILENCING_HUB_HUSH_COMPLEX	REACTOME_REGULATION_OF_ENDOGENOUS_RETROELEMENTS_BY_THE_HUMAN_SILENCING_HUB_HUSH_COMPLEX		42	0.250515	1.88033	0.0123967	0.035347	1	9756	tags=83%, list=58%, signal=200%
REACTOME_FORMATION_OF_ATP_BY_CHEMIOSMOTIC_COUPLING	REACTOME_FORMATION_OF_ATP_BY_CHEMIOSMOTIC_COUPLING		20	0.34425	1.87444	0.0135922	0.0363035	1	10972	tags=100%, list=66%, signal=290%
BIOCARTA_AGR_PATHWAY	BIOCARTA_AGR_PATHWAY		32	0.27914	1.8718	0.0174757	0.0367324	1	1611	tags=38%, list=10%, signal=41%
REACTOME_OXIDATIVE_STRESS_INDUCED_SENESCENCE	REACTOME_OXIDATIVE_STRESS_INDUCED_SENESCENCE		93	0.166115	1.87116	0.011976	0.0367014	1	6587	tags=56%, list=39%, signal=92%
REACTOME_NUCLEAR_ENVELOPE_BREAKDOWN	REACTOME_NUCLEAR_ENVELOPE_BREAKDOWN		52	0.221827	1.86787	0.0140845	0.0371947	1	6592	tags=62%, list=39%, signal=101%
KEGG_MEDICUS_REFERENCE_BRANCHING_MICROTUBULE_NUCLEATION	KEGG_MEDICUS_REFERENCE_BRANCHING_MICROTUBULE_NUCLEATION		28	0.290087	1.86747	0.002	0.0371067	1	4712	tags=57%, list=28%, signal=79%
KEGG_TASTE_TRANSDUCTION	KEGG_TASTE_TRANSDUCTION		28	0.294774	1.85421	0.0140562	0.0398833	1	5231	tags=61%, list=31%, signal=88%
REACTOME_REGULATION_OF_TP53_ACTIVITY	REACTOME_REGULATION_OF_TP53_ACTIVITY		158	0.126571	1.84808	0.00594059	0.0410528	1	10180	tags=73%, list=61%, signal=186%
REACTOME_MITOCHONDRIAL_BIOGENESIS	REACTOME_MITOCHONDRIAL_BIOGENESIS		93	0.164157	1.84787	0.0208333	0.0409267	1	11115	tags=83%, list=66%, signal=246%
WP_FBXL10_ENHANCEMENT_OF_MAPERK_SIGNALING_IN_DIFFUSE_LARGE_BCELL_LYMPHOMA	WP_FBXL10_ENHANCEMENT_OF_MAPERK_SIGNALING_IN_DIFFUSE_LARGE_BCELL_LYMPHOMA		23	0.321286	1.84121	0.0134357	0.0422576	1	6994	tags=74%, list=42%, signal=127%
KEGG_MISMATCH_REPAIR	KEGG_MISMATCH_REPAIR		23	0.312348	1.8409	0.00419287	0.0421561	1	4962	tags=61%, list=30%, signal=86%
REACTOME_RESOLUTION_OF_ABASIC_SITES_AP_SITES	REACTOME_RESOLUTION_OF_ABASIC_SITES_AP_SITES		38	0.249537	1.83423	0.01002	0.0435194	1	9918	tags=84%, list=59%, signal=206%
REACTOME_GLOBAL_GENOME_NUCLEOTIDE_EXCISION_REPAIR_GG_NER	REACTOME_GLOBAL_GENOME_NUCLEOTIDE_EXCISION_REPAIR_GG_NER		84	0.172346	1.83057	0.0119048	0.0441446	1	13058	tags=95%, list=78%, signal=432%
PID_BARD1_PATHWAY	PID_BARD1_PATHWAY		29	0.287531	1.81753	0.00801603	0.0472505	1	10192	tags=90%, list=61%, signal=229%
WP_GPCRS_OTHER	WP_GPCRS_OTHER		56	0.214113	1.80971	0.0105263	0.0492582	1	3896	tags=45%, list=23%, signal=58%
REACTOME_SIRT1_NEGATIVELY_REGULATES_RRNA_EXPRESSION	REACTOME_SIRT1_NEGATIVELY_REGULATES_RRNA_EXPRESSION		39	0.241852	1.80683	0.00956023	0.0497988	1	8399	tags=74%, list=50%, signal=149%
REACTOME_NITRIC_OXIDE_STIMULATES_GUANYLATE_CYCLASE	REACTOME_NITRIC_OXIDE_STIMULATES_GUANYLATE_CYCLASE		22	0.320901	1.8016	0.0140281	0.0508811	1	2241	tags=45%, list=13%, signal=52%
REACTOME_TRANSCRIPTIONAL_ACTIVATION_OF_MITOCHONDRIAL_BIOGENESIS	REACTOME_TRANSCRIPTIONAL_ACTIVATION_OF_MITOCHONDRIAL_BIOGENESIS		53	0.21462	1.79903	0.015873	0.0513691	1	9989	tags=81%, list=60%, signal=201%
REACTOME_PHASE_4_RESTING_MEMBRANE_POTENTIAL	REACTOME_PHASE_4_RESTING_MEMBRANE_POTENTIAL		15	0.386996	1.79093	0.0194553	0.0531967	1	2452	tags=53%, list=15%, signal=62%
REACTOME_SYNAPTIC_ADHESION_LIKE_MOLECULES	REACTOME_SYNAPTIC_ADHESION_LIKE_MOLECULES		21	0.323215	1.78892	0.0164609	0.0534936	1	2564	tags=48%, list=15%, signal=56%
KEGG_MEDICUS_REFERENCE_PROMOTION_OF_MICROTUBULE_GROWTH	KEGG_MEDICUS_REFERENCE_PROMOTION_OF_MICROTUBULE_GROWTH		17	0.362258	1.78236	0.0252427	0.055255	1	7719	tags=82%, list=46%, signal=153%
PID_E2F_PATHWAY	PID_E2F_PATHWAY		71	0.178398	1.77954	0.0255403	0.0559068	1	8334	tags=68%, list=50%, signal=134%
REACTOME_TP53_REGULATES_TRANSCRIPTION_OF_DNA_REPAIR_GENES	REACTOME_TP53_REGULATES_TRANSCRIPTION_OF_DNA_REPAIR_GENES		61	0.19465	1.77762	0.0103093	0.056207	1	12108	tags=92%, list=72%, signal=331%
REACTOME_ACTIVATED_PKN1_STIMULATES_TRANSCRIPTION_OF_AR_ANDROGEN_RECEPTOR_REGULATED_GENES_KLK2_AND_KLK3	REACTOME_ACTIVATED_PKN1_STIMULATES_TRANSCRIPTION_OF_AR_ANDROGEN_RECEPTOR_REGULATED_GENES_KLK2_AND_KLK3		36	0.245927	1.77498	0.0240964	0.0567318	1	8902	tags=78%, list=53%, signal=166%
KEGG_INTESTINAL_IMMUNE_NETWORK_FOR_IGA_PRODUCTION	KEGG_INTESTINAL_IMMUNE_NETWORK_FOR_IGA_PRODUCTION		28	0.278527	1.7748	0.016129	0.0565526	1	4905	tags=57%, list=29%, signal=81%
WP_BASE_EXCISION_REPAIR	WP_BASE_EXCISION_REPAIR		31	0.268317	1.77291	0.0140281	0.0569019	1	9546	tags=84%, list=57%, signal=195%
REACTOME_CLASS_C_3_METABOTROPIC_GLUTAMATE_PHEROMONE_RECEPTORS	REACTOME_CLASS_C_3_METABOTROPIC_GLUTAMATE_PHEROMONE_RECEPTORS		19	0.334036	1.76638	0.0198413	0.0585839	1	4101	tags=58%, list=25%, signal=77%
KEGG_MEDICUS_REFERENCE_HOMOLOGOUS_RECOMBINATION	KEGG_MEDICUS_REFERENCE_HOMOLOGOUS_RECOMBINATION		33	0.258231	1.76557	0.0244898	0.0586088	1	4304	tags=52%, list=26%, signal=69%
REACTOME_ORC1_REMOVAL_FROM_CHROMATIN	REACTOME_ORC1_REMOVAL_FROM_CHROMATIN		68	0.18104	1.7575	0.0159681	0.0608434	1	12969	tags=96%, list=78%, signal=424%
REACTOME_CLASS_B_2_SECRETIN_FAMILY_RECEPTORS	REACTOME_CLASS_B_2_SECRETIN_FAMILY_RECEPTORS		81	0.165582	1.75577	0.0257426	0.0611412	1	3850	tags=40%, list=23%, signal=51%
WP_CALCIUM_REGULATION_IN_CARDIAC_CELLS	WP_CALCIUM_REGULATION_IN_CARDIAC_CELLS		140	0.123786	1.74525	0.00957854	0.0644133	1	2127	tags=25%, list=13%, signal=28%
REACTOME_PLATELET_CALCIUM_HOMEOSTASIS	REACTOME_PLATELET_CALCIUM_HOMEOSTASIS		25	0.291944	1.74299	0.0214008	0.0649359	1	4489	tags=56%, list=27%, signal=76%
REACTOME_PROCESSING_OF_CAPPED_INTRONLESS_PRE_MRNA	REACTOME_PROCESSING_OF_CAPPED_INTRONLESS_PRE_MRNA		29	0.272497	1.74189	0.0185185	0.0650414	1	8713	tags=79%, list=52%, signal=165%
KEGG_MEDICUS_REFERENCE_MICROTUBULE_DEPOLYMERIZATION	KEGG_MEDICUS_REFERENCE_MICROTUBULE_DEPOLYMERIZATION		18	0.34336	1.73746	0.0172786	0.0662941	1	8199	tags=83%, list=49%, signal=163%
REACTOME_NEGATIVE_REGULATION_OF_NMDA_RECEPTOR_MEDIATED_NEURONAL_TRANSMISSION	REACTOME_NEGATIVE_REGULATION_OF_NMDA_RECEPTOR_MEDIATED_NEURONAL_TRANSMISSION		21	0.317667	1.73666	0.032	0.0663522	1	3453	tags=52%, list=21%, signal=66%
REACTOME_ESTROGEN_DEPENDENT_GENE_EXPRESSION	REACTOME_ESTROGEN_DEPENDENT_GENE_EXPRESSION		119	0.138804	1.73661	0.0169492	0.0661207	1	10623	tags=77%, list=64%, signal=210%
KEGG_MEDICUS_REFERENCE_ANTEROGRADE_AXONAL_TRANSPORT	KEGG_MEDICUS_REFERENCE_ANTEROGRADE_AXONAL_TRANSPORT		19	0.324757	1.73629	0.0231579	0.065993	1	4256	tags=58%, list=25%, signal=78%
REACTOME_POLO_LIKE_KINASE_MEDIATED_EVENTS	REACTOME_POLO_LIKE_KINASE_MEDIATED_EVENTS		16	0.354264	1.73452	0.0241187	0.0663596	1	3487	tags=56%, list=21%, signal=71%
KEGG_MEDICUS_VARIANT_MUTATION_CAUSED_ABERRANT_HTT_TO_ANTEROGRADE_AXONAL_TRANSPORT	KEGG_MEDICUS_VARIANT_MUTATION_CAUSED_ABERRANT_HTT_TO_ANTEROGRADE_AXONAL_TRANSPORT		21	0.317267	1.73298	0.0225873	0.0666468	1	4256	tags=57%, list=25%, signal=77%
KEGG_MEDICUS_REFERENCE_MICROTUBULE_DEPOLYMERIZATION_AT_THE_MINUS_ENDS	KEGG_MEDICUS_REFERENCE_MICROTUBULE_DEPOLYMERIZATION_AT_THE_MINUS_ENDS		15	0.368905	1.73195	0.0257426	0.0667484	1	4984	tags=67%, list=30%, signal=95%
REACTOME_ACTIVATION_OF_ANTERIOR_HOX_GENES_IN_HINDBRAIN_DEVELOPMENT_DURING_EARLY_EMBRYOGENESIS	REACTOME_ACTIVATION_OF_ANTERIOR_HOX_GENES_IN_HINDBRAIN_DEVELOPMENT_DURING_EARLY_EMBRYOGENESIS		85	0.156562	1.72699	0.0421941	0.0681639	1	11166	tags=82%, list=67%, signal=247%
WP_PURINERGIC_SIGNALING	WP_PURINERGIC_SIGNALING		22	0.309113	1.72366	0.0379507	0.069131	1	3198	tags=50%, list=19%, signal=62%
REACTOME_ASSEMBLY_OF_THE_ORC_COMPLEX_AT_THE_ORIGIN_OF_REPLICATION	REACTOME_ASSEMBLY_OF_THE_ORC_COMPLEX_AT_THE_ORIGIN_OF_REPLICATION		40	0.232794	1.72175	0.0177515	0.0696104	1	11166	tags=90%, list=67%, signal=270%
PID_HEDGEHOG_GLI_PATHWAY	PID_HEDGEHOG_GLI_PATHWAY		48	0.208097	1.72122	0.02	0.0695047	1	11510	tags=90%, list=69%, signal=287%
WP_DISRUPTION_OF_POSTSYNAPTIC_SIGNALING_BY_CNV	WP_DISRUPTION_OF_POSTSYNAPTIC_SIGNALING_BY_CNV		33	0.250335	1.715	0.026971	0.071465	1	1902	tags=36%, list=11%, signal=41%
REACTOME_DAG_AND_IP3_SIGNALING	REACTOME_DAG_AND_IP3_SIGNALING		39	0.232072	1.71086	0.0278884	0.0725706	1	4703	tags=51%, list=28%, signal=71%
REACTOME_TELOMERE_EXTENSION_BY_TELOMERASE	REACTOME_TELOMERE_EXTENSION_BY_TELOMERASE		23	0.295449	1.70635	0.0249042	0.073979	1	11788	tags=100%, list=70%, signal=338%
REACTOME_FACTORS_INVOLVED_IN_MEGAKARYOCYTE_DEVELOPMENT_AND_PLATELET_PRODUCTION	REACTOME_FACTORS_INVOLVED_IN_MEGAKARYOCYTE_DEVELOPMENT_AND_PLATELET_PRODUCTION		128	0.128395	1.7046	0.0258449	0.0743369	1	4662	tags=41%, list=28%, signal=56%
REACTOME_DEADENYLATION_DEPENDENT_MRNA_DECAY	REACTOME_DEADENYLATION_DEPENDENT_MRNA_DECAY		56	0.192746	1.70432	0.0295276	0.0741748	1	12315	tags=93%, list=74%, signal=351%
REACTOME_REGULATION_OF_TP53_ACTIVITY_THROUGH_ACETYLATION	REACTOME_REGULATION_OF_TP53_ACTIVITY_THROUGH_ACETYLATION		30	0.258328	1.70345	0.0215686	0.0742062	1	10180	tags=87%, list=61%, signal=221%
REACTOME_NCAM1_INTERACTIONS	REACTOME_NCAM1_INTERACTIONS		41	0.224676	1.70202	0.027897	0.0744903	1	2777	tags=39%, list=17%, signal=47%
REACTOME_INTEGRATION_OF_ENERGY_METABOLISM	REACTOME_INTEGRATION_OF_ENERGY_METABOLISM		100	0.141896	1.69961	0.0292969	0.0751659	1	3995	tags=38%, list=24%, signal=50%
REACTOME_CILIUM_ASSEMBLY	REACTOME_CILIUM_ASSEMBLY		191	0.103035	1.69284	0.0238095	0.0773992	1	10028	tags=70%, list=60%, signal=173%
REACTOME_HDMS_DEMETHYLATE_HISTONES	REACTOME_HDMS_DEMETHYLATE_HISTONES		32	0.252438	1.68906	0.035124	0.0785827	1	9373	tags=81%, list=56%, signal=185%
REACTOME_POSITIVE_EPIGENETIC_REGULATION_OF_RRNA_EXPRESSION	REACTOME_POSITIVE_EPIGENETIC_REGULATION_OF_RRNA_EXPRESSION		77	0.160776	1.68674	0.0268199	0.0792676	1	8399	tags=66%, list=50%, signal=132%
WP_DRAVET_SYNDROME	WP_DRAVET_SYNDROME		27	0.269448	1.68527	0.0240481	0.0795872	1	1694	tags=37%, list=10%, signal=41%
REACTOME_RNA_POLYMERASE_I_TRANSCRIPTION	REACTOME_RNA_POLYMERASE_I_TRANSCRIPTION		82	0.161381	1.68071	0.046748	0.081214	1	12201	tags=89%, list=73%, signal=328%
KEGG_AXON_GUIDANCE	KEGG_AXON_GUIDANCE		128	0.127638	1.6806	0.0390625	0.0809802	1	1539	tags=22%, list=9%, signal=24%
REACTOME_POSTMITOTIC_NUCLEAR_PORE_COMPLEX_NPC_REFORMATION	REACTOME_POSTMITOTIC_NUCLEAR_PORE_COMPLEX_NPC_REFORMATION		27	0.27286	1.67578	0.0243902	0.0826874	1	6592	tags=67%, list=39%, signal=110%
REACTOME_VIRAL_MESSENGER_RNA_SYNTHESIS	REACTOME_VIRAL_MESSENGER_RNA_SYNTHESIS		44	0.21355	1.67183	0.0419162	0.0839995	1	12020	tags=93%, list=72%, signal=330%
REACTOME_INTERFERON_SIGNALING	REACTOME_INTERFERON_SIGNALING		233	0.0927012	1.66214	0.0336634	0.0877362	1	12466	tags=84%, list=75%, signal=324%
REACTOME_NETRIN_1_SIGNALING	REACTOME_NETRIN_1_SIGNALING		43	0.217434	1.66032	0.0212766	0.0881729	1	1428	tags=30%, list=9%, signal=33%
REACTOME_PROCESSIVE_SYNTHESIS_ON_THE_C_STRAND_OF_THE_TELOMERE	REACTOME_PROCESSIVE_SYNTHESIS_ON_THE_C_STRAND_OF_THE_TELOMERE		19	0.321883	1.65699	0.0295858	0.0892652	1	4304	tags=58%, list=26%, signal=78%
REACTOME_ION_HOMEOSTASIS	REACTOME_ION_HOMEOSTASIS		52	0.195903	1.65484	0.0431965	0.0899134	1	4773	tags=48%, list=29%, signal=67%
REACTOME_NUCLEAR_ENVELOPE_NE_REASSEMBLY	REACTOME_NUCLEAR_ENVELOPE_NE_REASSEMBLY		68	0.168439	1.65403	0.0377734	0.089929	1	6047	tags=53%, list=36%, signal=83%
REACTOME_DNA_DAMAGE_TELOMERE_STRESS_INDUCED_SENESCENCE	REACTOME_DNA_DAMAGE_TELOMERE_STRESS_INDUCED_SENESCENCE		56	0.188194	1.65395	0.0356436	0.089653	1	9106	tags=73%, list=54%, signal=160%
REACTOME_ANTIVIRAL_MECHANISM_BY_IFN_STIMULATED_GENES	REACTOME_ANTIVIRAL_MECHANISM_BY_IFN_STIMULATED_GENES		142	0.120746	1.65198	0.0299401	0.0902141	1	13660	tags=94%, list=82%, signal=507%
WP_AXON_GUIDANCE	WP_AXON_GUIDANCE		72	0.16526	1.6484	0.027451	0.0915445	1	1428	tags=25%, list=9%, signal=27%
REACTOME_DUAL_INCISION_IN_TC_NER	REACTOME_DUAL_INCISION_IN_TC_NER		63	0.17489	1.64738	0.044	0.0916854	1	10623	tags=81%, list=64%, signal=221%
REACTOME_FANCONI_ANEMIA_PATHWAY	REACTOME_FANCONI_ANEMIA_PATHWAY		39	0.227909	1.6412	0.0336634	0.0941999	1	9918	tags=82%, list=59%, signal=201%
KEGG_BASE_EXCISION_REPAIR	KEGG_BASE_EXCISION_REPAIR		33	0.241669	1.63991	0.0313725	0.094517	1	9648	tags=82%, list=58%, signal=193%
REACTOME_RNA_POLYMERASE_I_PROMOTER_ESCAPE	REACTOME_RNA_POLYMERASE_I_PROMOTER_ESCAPE		62	0.177906	1.6396	0.0462777	0.0943552	1	12679	tags=94%, list=76%, signal=385%
WP_PATHWAYS_AFFECTED_IN_ADENOID_CYSTIC_CARCINOMA	WP_PATHWAYS_AFFECTED_IN_ADENOID_CYSTIC_CARCINOMA		62	0.182267	1.6384	0.0506567	0.0945643	1	8021	tags=66%, list=48%, signal=127%
REACTOME_GABA_RECEPTOR_ACTIVATION	REACTOME_GABA_RECEPTOR_ACTIVATION		54	0.18786	1.63697	0.0402414	0.0948912	1	4300	tags=44%, list=26%, signal=60%
REACTOME_HDACS_DEACETYLATE_HISTONES	REACTOME_HDACS_DEACETYLATE_HISTONES		63	0.175517	1.63282	0.0416667	0.0964589	1	10878	tags=83%, list=65%, signal=235%
PID_FOXM1_PATHWAY	PID_FOXM1_PATHWAY		39	0.218693	1.63193	0.0440252	0.0965634	1	7499	tags=67%, list=45%, signal=121%
KEGG_MEDICUS_REFERENCE_ACTIVATION_OF_PRC2.2_BY_UBIQUITINATION_OF_H2AK119_IN_GERMLINE_GENES	KEGG_MEDICUS_REFERENCE_ACTIVATION_OF_PRC2.2_BY_UBIQUITINATION_OF_H2AK119_IN_GERMLINE_GENES		25	0.27364	1.63073	0.0383795	0.0967668	1	10146	tags=88%, list=61%, signal=223%
REACTOME_FCGR3A_MEDIATED_IL10_SYNTHESIS	REACTOME_FCGR3A_MEDIATED_IL10_SYNTHESIS		32	0.240826	1.626	0.0394477	0.0986552	1	10612	tags=88%, list=63%, signal=239%
KEGG_MATURITY_ONSET_DIABETES_OF_THE_YOUNG	KEGG_MATURITY_ONSET_DIABETES_OF_THE_YOUNG		17	0.332818	1.62599	0.0394191	0.0983319	1	4276	tags=59%, list=26%, signal=79%
BIOCARTA_ATRBRCA_PATHWAY	BIOCARTA_ATRBRCA_PATHWAY		22	0.288831	1.61759	0.036965	0.10227	1	5057	tags=59%, list=30%, signal=85%
REACTOME_CHEMOKINE_RECEPTORS_BIND_CHEMOKINES	REACTOME_CHEMOKINE_RECEPTORS_BIND_CHEMOKINES		25	0.267031	1.61442	0.0308008	0.103403	1	4905	tags=56%, list=29%, signal=79%
REACTOME_SENSORY_PROCESSING_OF_SOUND	REACTOME_SENSORY_PROCESSING_OF_SOUND		72	0.158364	1.61424	0.0391753	0.10315	1	4330	tags=42%, list=26%, signal=56%
WP_FLUOROPYRIMIDINE_ACTIVITY	WP_FLUOROPYRIMIDINE_ACTIVITY		28	0.254837	1.6142	0.0376238	0.102838	1	6495	tags=64%, list=39%, signal=105%
KEGG_LYSINE_DEGRADATION	KEGG_LYSINE_DEGRADATION		44	0.203568	1.60876	0.0384615	0.105167	1	9526	tags=77%, list=57%, signal=179%
REACTOME_RUNX1_REGULATES_GENES_INVOLVED_IN_MEGAKARYOCYTE_DIFFERENTIATION_AND_PLATELET_FUNCTION	REACTOME_RUNX1_REGULATES_GENES_INVOLVED_IN_MEGAKARYOCYTE_DIFFERENTIATION_AND_PLATELET_FUNCTION		63	0.168507	1.60776	0.0336842	0.105285	1	9933	tags=76%, list=59%, signal=187%
WP_RETT_SYNDROME	WP_RETT_SYNDROME		48	0.192158	1.60504	0.0346821	0.106226	1	11079	tags=85%, list=66%, signal=252%
REACTOME_MISMATCH_REPAIR	REACTOME_MISMATCH_REPAIR		15	0.342878	1.60212	0.0474308	0.107384	1	4304	tags=60%, list=26%, signal=81%
REACTOME_CA_DEPENDENT_EVENTS	REACTOME_CA_DEPENDENT_EVENTS		35	0.233485	1.60055	0.0381356	0.107845	1	4703	tags=51%, list=28%, signal=71%
REACTOME_ISG15_ANTIVIRAL_MECHANISM	REACTOME_ISG15_ANTIVIRAL_MECHANISM		73	0.156387	1.60037	0.0507099	0.107582	1	13660	tags=97%, list=82%, signal=529%
REACTOME_TRANSCRIPTIONAL_REGULATION_BY_MECP2	REACTOME_TRANSCRIPTIONAL_REGULATION_BY_MECP2		60	0.175071	1.59687	0.0415842	0.109016	1	3771	tags=40%, list=23%, signal=51%
REACTOME_ADORA2B_MEDIATED_ANTI_INFLAMMATORY_CYTOKINES_PRODUCTION	REACTOME_ADORA2B_MEDIATED_ANTI_INFLAMMATORY_CYTOKINES_PRODUCTION		39	0.216784	1.59639	0.0497018	0.108923	1	11390	tags=90%, list=68%, signal=281%
REACTOME_RECOGNITION_OF_DNA_DAMAGE_BY_PCNA_CONTAINING_REPLICATION_COMPLEX	REACTOME_RECOGNITION_OF_DNA_DAMAGE_BY_PCNA_CONTAINING_REPLICATION_COMPLEX		30	0.243006	1.59433	0.0348162	0.109643	1	4304	tags=50%, list=26%, signal=67%
KEGG_HOMOLOGOUS_RECOMBINATION	KEGG_HOMOLOGOUS_RECOMBINATION		28	0.256244	1.59242	0.0512821	0.110232	1	10055	tags=86%, list=60%, signal=215%
WP_MONOAMINE_TRANSPORT	WP_MONOAMINE_TRANSPORT		29	0.248904	1.59101	0.0378486	0.110602	1	2187	tags=38%, list=13%, signal=44%
WP_MICROTUBULE_CYTOSKELETON_REGULATION	WP_MICROTUBULE_CYTOSKELETON_REGULATION		47	0.19823	1.58646	0.0495049	0.112578	1	8435	tags=70%, list=50%, signal=141%
KEGG_MEDICUS_PATHOGEN_SALMONELLA_SIFA_TO_MICROTUBULE_PLUS_END_DIRECTED_TRANSPORT	KEGG_MEDICUS_PATHOGEN_SALMONELLA_SIFA_TO_MICROTUBULE_PLUS_END_DIRECTED_TRANSPORT		20	0.295794	1.58607	0.058	0.112414	1	4256	tags=55%, list=25%, signal=74%
REACTOME_CHROMATIN_MODIFICATIONS_DURING_THE_MATERNAL_TO_ZYGOTIC_TRANSITION_MZT	REACTOME_CHROMATIN_MODIFICATIONS_DURING_THE_MATERNAL_TO_ZYGOTIC_TRANSITION_MZT		41	0.208852	1.58207	0.063745	0.114152	1	6304	tags=59%, list=38%, signal=94%
REACTOME_GAP_FILLING_DNA_REPAIR_SYNTHESIS_AND_LIGATION_IN_GG_NER	REACTOME_GAP_FILLING_DNA_REPAIR_SYNTHESIS_AND_LIGATION_IN_GG_NER		25	0.263663	1.58075	0.0471513	0.114581	1	6968	tags=68%, list=42%, signal=116%
REACTOME_TRNA_MODIFICATION_IN_THE_NUCLEUS_AND_CYTOSOL	REACTOME_TRNA_MODIFICATION_IN_THE_NUCLEUS_AND_CYTOSOL		43	0.204747	1.57907	0.046748	0.115156	1	12529	tags=95%, list=75%, signal=379%
KEGG_MEDICUS_REFERENCE_GPCR_PLCB_ITPR_SIGNALING_PATHWAY	KEGG_MEDICUS_REFERENCE_GPCR_PLCB_ITPR_SIGNALING_PATHWAY		43	0.20172	1.57764	0.0580271	0.115574	1	2079	tags=33%, list=12%, signal=37%
KEGG_MEDICUS_VARIANT_MUTATION_CAUSED_ABERRANT_SNCA_TO_ANTEROGRADE_AXONAL_TRANSPORT	KEGG_MEDICUS_VARIANT_MUTATION_CAUSED_ABERRANT_SNCA_TO_ANTEROGRADE_AXONAL_TRANSPORT		20	0.295794	1.56972	0.035124	0.119597	1	4256	tags=55%, list=25%, signal=74%
REACTOME_PKA_MEDIATED_PHOSPHORYLATION_OF_CREB	REACTOME_PKA_MEDIATED_PHOSPHORYLATION_OF_CREB		18	0.310143	1.56418	0.0491159	0.122337	1	10612	tags=94%, list=63%, signal=258%
REACTOME_RHO_GTPASE_EFFECTORS	REACTOME_RHO_GTPASE_EFFECTORS		276	0.0821103	1.56149	0.0604915	0.123522	1	4647	tags=36%, list=28%, signal=49%
PID_AR_NONGENOMIC_PATHWAY	PID_AR_NONGENOMIC_PATHWAY		31	0.235235	1.55958	0.0549451	0.124232	1	12256	tags=97%, list=73%, signal=362%
REACTOME_FORMATION_OF_THE_URETERIC_BUD	REACTOME_FORMATION_OF_THE_URETERIC_BUD		18	0.30598	1.55548	0.0492424	0.126184	1	1391	tags=39%, list=8%, signal=42%
REACTOME_SEMA3A_PAK_DEPENDENT_AXON_REPULSION	REACTOME_SEMA3A_PAK_DEPENDENT_AXON_REPULSION		16	0.323566	1.55469	0.0630081	0.126292	1	10271	tags=94%, list=61%, signal=243%
KEGG_MEDICUS_REFERENCE_MICROTUBULE_NUCLEATION	KEGG_MEDICUS_REFERENCE_MICROTUBULE_NUCLEATION		23	0.267548	1.55257	0.0474308	0.127188	1	4256	tags=52%, list=25%, signal=70%
REACTOME_MITOTIC_G1_PHASE_AND_G1_S_TRANSITION	REACTOME_MITOTIC_G1_PHASE_AND_G1_S_TRANSITION		148	0.110535	1.55051	0.0587045	0.127997	1	12969	tags=89%, list=78%, signal=391%
REACTOME_INHIBITION_OF_DNA_RECOMBINATION_AT_TELOMERE	REACTOME_INHIBITION_OF_DNA_RECOMBINATION_AT_TELOMERE		47	0.191984	1.54744	0.0510806	0.129425	1	10674	tags=83%, list=64%, signal=229%
KEGG_CARDIAC_MUSCLE_CONTRACTION	KEGG_CARDIAC_MUSCLE_CONTRACTION		70	0.154675	1.53718	0.060241	0.135369	1	2679	tags=31%, list=16%, signal=37%
REACTOME_RORA_ACTIVATES_GENE_EXPRESSION	REACTOME_RORA_ACTIVATES_GENE_EXPRESSION		18	0.295294	1.5317	0.0597938	0.138266	1	9931	tags=89%, list=59%, signal=219%
REACTOME_OPIOID_SIGNALLING	REACTOME_OPIOID_SIGNALLING		85	0.141719	1.53014	0.043659	0.13893	1	10626	tags=78%, list=64%, signal=212%
WP_PATHOPHYSIOLOGICAL_ROLES_OF_DUX4_IN_FSHD1	WP_PATHOPHYSIOLOGICAL_ROLES_OF_DUX4_IN_FSHD1		15	0.32746	1.52964	0.0593047	0.138807	1	1217	tags=40%, list=7%, signal=43%
REACTOME_CELLULAR_SENESCENCE	REACTOME_CELLULAR_SENESCENCE		160	0.102778	1.52128	0.0664062	0.143786	1	8435	tags=61%, list=50%, signal=121%
REACTOME_PLATELET_HOMEOSTASIS	REACTOME_PLATELET_HOMEOSTASIS		81	0.145998	1.51774	0.0588235	0.145527	1	3763	tags=37%, list=23%, signal=48%
REACTOME_SENSORY_PERCEPTION	REACTOME_SENSORY_PERCEPTION		230	0.0860934	1.51772	0.0562249	0.145112	1	3087	tags=27%, list=18%, signal=33%
REACTOME_CYCLIN_A_B1_B2_ASSOCIATED_EVENTS_DURING_G2_M_TRANSITION	REACTOME_CYCLIN_A_B1_B2_ASSOCIATED_EVENTS_DURING_G2_M_TRANSITION		25	0.252303	1.51211	0.0566038	0.148499	1	4482	tags=52%, list=27%, signal=71%
REACTOME_BLOOD_GROUP_SYSTEMS_BIOSYNTHESIS	REACTOME_BLOOD_GROUP_SYSTEMS_BIOSYNTHESIS		19	0.28753	1.50888	0.0693069	0.150186	1	5758	tags=63%, list=34%, signal=96%
REACTOME_G_ALPHA_S_SIGNALLING_EVENTS	REACTOME_G_ALPHA_S_SIGNALLING_EVENTS		119	0.119443	1.5081	0.0674603	0.150287	1	3918	tags=35%, list=23%, signal=46%
WP_HIPPOCAMPAL_SYNAPTOGENESIS_AND_NEUROGENESIS	WP_HIPPOCAMPAL_SYNAPTOGENESIS_AND_NEUROGENESIS		26	0.250326	1.50586	0.086629	0.151402	1	4824	tags=54%, list=29%, signal=76%
REACTOME_MEIOTIC_SYNAPSIS	REACTOME_MEIOTIC_SYNAPSIS		54	0.175484	1.50336	0.0742268	0.152634	1	10700	tags=81%, list=64%, signal=226%
REACTOME_TRANSCRIPTIONAL_REGULATION_BY_TP53	REACTOME_TRANSCRIPTIONAL_REGULATION_BY_TP53		348	0.0705308	1.503	0.0708661	0.15247	1	12876	tags=84%, list=77%, signal=357%
REACTOME_REGULATION_OF_BETA_CELL_DEVELOPMENT	REACTOME_REGULATION_OF_BETA_CELL_DEVELOPMENT		33	0.220767	1.50166	0.0631365	0.152904	1	3409	tags=42%, list=20%, signal=53%
REACTOME_PROCESSING_OF_INTRONLESS_PRE_MRNAS	REACTOME_PROCESSING_OF_INTRONLESS_PRE_MRNAS		20	0.279255	1.49542	0.0659794	0.156924	1	8713	tags=80%, list=52%, signal=167%
WP_NOTCH1_REGULATION_OF_ENDOTHELIAL_CELL_CALCIFICATION	WP_NOTCH1_REGULATION_OF_ENDOTHELIAL_CELL_CALCIFICATION		17	0.297811	1.49493	0.0621118	0.1568	1	926	tags=35%, list=6%, signal=37%
REACTOME_B_WICH_COMPLEX_POSITIVELY_REGULATES_RRNA_EXPRESSION	REACTOME_B_WICH_COMPLEX_POSITIVELY_REGULATES_RRNA_EXPRESSION		62	0.161717	1.4928	0.0794297	0.157893	1	12679	tags=92%, list=76%, signal=379%
WP_ATM_SIGNALING_IN_DEVELOPMENT_AND_DISEASE	WP_ATM_SIGNALING_IN_DEVELOPMENT_AND_DISEASE		47	0.181933	1.49162	0.07	0.158322	1	10130	tags=79%, list=61%, signal=199%
REACTOME_ACTIVATION_OF_KAINATE_RECEPTORS_UPON_GLUTAMATE_BINDING	REACTOME_ACTIVATION_OF_KAINATE_RECEPTORS_UPON_GLUTAMATE_BINDING		30	0.228243	1.4859	0.0658915	0.161793	1	3993	tags=47%, list=24%, signal=61%
REACTOME_CGMP_EFFECTS	REACTOME_CGMP_EFFECTS		16	0.303724	1.47739	0.094	0.167405	1	2241	tags=44%, list=13%, signal=50%
WP_CONSTITUTIVE_ANDROSTANE_RECEPTOR_PATHWAY	WP_CONSTITUTIVE_ANDROSTANE_RECEPTOR_PATHWAY		21	0.263601	1.47434	0.0857143	0.169142	1	9134	tags=81%, list=55%, signal=178%
KEGG_GLYCOSPHINGOLIPID_BIOSYNTHESIS_LACTO_AND_NEOLACTO_SERIES	KEGG_GLYCOSPHINGOLIPID_BIOSYNTHESIS_LACTO_AND_NEOLACTO_SERIES		23	0.254624	1.47308	0.079918	0.169586	1	5926	tags=61%, list=35%, signal=94%
WP_OSTEOBLAST_DIFFERENTIATION_AND_RELATED_DISEASES	WP_OSTEOBLAST_DIFFERENTIATION_AND_RELATED_DISEASES		108	0.121876	1.47286	0.0803213	0.169244	1	2929	tags=30%, list=18%, signal=36%
REACTOME_REGULATION_OF_TP53_ACTIVITY_THROUGH_PHOSPHORYLATION	REACTOME_REGULATION_OF_TP53_ACTIVITY_THROUGH_PHOSPHORYLATION		90	0.133801	1.47112	0.077551	0.170087	1	13010	tags=91%, list=78%, signal=408%
WP_5Q35_COPY_NUMBER_VARIATION	WP_5Q35_COPY_NUMBER_VARIATION		99	0.126679	1.47056	0.0665399	0.169974	1	8535	tags=64%, list=51%, signal=129%
KEGG_MEDICUS_REFERENCE_ASSEMBLY_AND_TRAFFICKING_OF_TELOMERASE	KEGG_MEDICUS_REFERENCE_ASSEMBLY_AND_TRAFFICKING_OF_TELOMERASE		18	0.295361	1.47048	0.0923695	0.169568	1	11788	tags=100%, list=70%, signal=339%
REACTOME_TRANSCRIPTION_OF_E2F_TARGETS_UNDER_NEGATIVE_CONTROL_BY_P107_RBL1_AND_P130_RBL2_IN_COMPLEX_WITH_HDAC1	REACTOME_TRANSCRIPTION_OF_E2F_TARGETS_UNDER_NEGATIVE_CONTROL_BY_P107_RBL1_AND_P130_RBL2_IN_COMPLEX_WITH_HDAC1		16	0.302093	1.46454	0.0853659	0.173596	1	6449	tags=69%, list=39%, signal=112%
WP_CELL_DIFFERENTIATION_EXPANDED_INDEX	WP_CELL_DIFFERENTIATION_EXPANDED_INDEX		20	0.263548	1.46128	0.0785124	0.175446	1	1450	tags=35%, list=9%, signal=38%
KEGG_SYSTEMIC_LUPUS_ERYTHEMATOSUS	KEGG_SYSTEMIC_LUPUS_ERYTHEMATOSUS		72	0.143966	1.4607	0.0823293	0.175381	1	4802	tags=43%, list=29%, signal=60%
KEGG_MEDICUS_REFERENCE_FANCONI_ANEMIA_PATHWAY	KEGG_MEDICUS_REFERENCE_FANCONI_ANEMIA_PATHWAY		19	0.27774	1.45483	0.100791	0.17937	1	8562	tags=79%, list=51%, signal=162%
KEGG_TYPE_I_DIABETES_MELLITUS	KEGG_TYPE_I_DIABETES_MELLITUS		24	0.248548	1.44653	0.0887574	0.185403	1	4210	tags=50%, list=25%, signal=67%
WP_PKCGAMMA_CALCIUM_SIGNALING_IN_ATAXIA	WP_PKCGAMMA_CALCIUM_SIGNALING_IN_ATAXIA		21	0.264539	1.44259	0.0826271	0.187962	1	3544	tags=48%, list=21%, signal=60%
WP_CANNABINOID_RECEPTOR_SIGNALING	WP_CANNABINOID_RECEPTOR_SIGNALING		26	0.232144	1.44092	0.0729783	0.188844	1	3198	tags=42%, list=19%, signal=52%
REACTOME_MICRORNA_MIRNA_BIOGENESIS	REACTOME_MICRORNA_MIRNA_BIOGENESIS		24	0.240052	1.42517	0.0942308	0.201246	1	10623	tags=88%, list=64%, signal=240%
WP_CIRCADIAN_RHYTHM_GENES	WP_CIRCADIAN_RHYTHM_GENES		178	0.0918815	1.42473	0.107212	0.20107	1	1861	tags=20%, list=11%, signal=23%
REACTOME_TRAFFICKING_OF_AMPA_RECEPTORS	REACTOME_TRAFFICKING_OF_AMPA_RECEPTORS		31	0.21603	1.42333	0.0933852	0.201714	1	2327	tags=35%, list=14%, signal=41%
BIOCARTA_G2_PATHWAY	BIOCARTA_G2_PATHWAY		24	0.238355	1.42105	0.0993915	0.203035	1	5077	tags=54%, list=30%, signal=78%
REACTOME_BASE_EXCISION_REPAIR_AP_SITE_FORMATION	REACTOME_BASE_EXCISION_REPAIR_AP_SITE_FORMATION		42	0.184341	1.42079	0.0973631	0.202719	1	11258	tags=86%, list=67%, signal=262%
WP_NUCLEOTIDE_EXCISION_REPAIR	WP_NUCLEOTIDE_EXCISION_REPAIR		44	0.178536	1.42059	0.107438	0.202328	1	12604	tags=93%, list=75%, signal=377%
REACTOME_SIGNALING_BY_CYTOSOLIC_FGFR1_FUSION_MUTANTS	REACTOME_SIGNALING_BY_CYTOSOLIC_FGFR1_FUSION_MUTANTS		18	0.281343	1.41693	0.114786	0.204917	1	9235	tags=83%, list=55%, signal=186%
KEGG_MEDICUS_REFERENCE_CORE_NER_REACTION	KEGG_MEDICUS_REFERENCE_CORE_NER_REACTION		29	0.220542	1.41019	0.113131	0.210145	1	10157	tags=83%, list=61%, signal=210%
BIOCARTA_PDZS_PATHWAY	BIOCARTA_PDZS_PATHWAY		17	0.292688	1.41008	0.120155	0.209678	1	2979	tags=47%, list=18%, signal=57%
PID_AR_TF_PATHWAY	PID_AR_TF_PATHWAY		48	0.170557	1.4095	0.11753	0.209632	1	10394	tags=79%, list=62%, signal=209%
WP_BRAINDERIVED_NEUROTROPHIC_FACTOR_BDNF_SIGNALING	WP_BRAINDERIVED_NEUROTROPHIC_FACTOR_BDNF_SIGNALING		143	0.0988131	1.40493	0.112811	0.21311	1	1869	tags=21%, list=11%, signal=23%
REACTOME_MECP2_REGULATES_NEURONAL_RECEPTORS_AND_CHANNELS	REACTOME_MECP2_REGULATES_NEURONAL_RECEPTORS_AND_CHANNELS		18	0.277904	1.40314	0.105263	0.214145	1	1860	tags=39%, list=11%, signal=44%
KEGG_OOCYTE_MEIOSIS	KEGG_OOCYTE_MEIOSIS		101	0.117912	1.39306	0.0939335	0.222479	1	11285	tags=79%, list=67%, signal=242%
REACTOME_G_PROTEIN_MEDIATED_EVENTS	REACTOME_G_PROTEIN_MEDIATED_EVENTS		50	0.165021	1.38747	0.119192	0.226939	1	10626	tags=80%, list=64%, signal=219%
WP_SLEEP_REGULATION	WP_SLEEP_REGULATION		29	0.215814	1.38417	0.115385	0.229422	1	6776	tags=62%, list=41%, signal=104%
REACTOME_GLUCAGON_TYPE_LIGAND_RECEPTORS	REACTOME_GLUCAGON_TYPE_LIGAND_RECEPTORS		30	0.215294	1.38326	0.137405	0.229697	1	1422	tags=30%, list=9%, signal=33%
WP_SREBF_AND_MIR33_IN_CHOLESTEROL_AND_LIPID_HOMEOSTASIS	WP_SREBF_AND_MIR33_IN_CHOLESTEROL_AND_LIPID_HOMEOSTASIS		16	0.292722	1.38216	0.10041	0.230183	1	3470	tags=50%, list=21%, signal=63%
REACTOME_REPLACEMENT_OF_PROTAMINES_BY_NUCLEOSOMES_IN_THE_MALE_PRONUCLEUS	REACTOME_REPLACEMENT_OF_PROTAMINES_BY_NUCLEOSOMES_IN_THE_MALE_PRONUCLEUS		25	0.22796	1.37948	0.110236	0.232239	1	8902	tags=76%, list=53%, signal=162%
KEGG_MEDICUS_REFERENCE_LESION_BYPASS_BY_TLS_AND_DSB_FORMATION	KEGG_MEDICUS_REFERENCE_LESION_BYPASS_BY_TLS_AND_DSB_FORMATION		15	0.294725	1.37944	0.10664	0.231662	1	9568	tags=87%, list=57%, signal=202%
PID_RAC1_REG_PATHWAY	PID_RAC1_REG_PATHWAY		38	0.188158	1.37767	0.128788	0.232717	1	4781	tags=47%, list=29%, signal=66%
WP_ATM_SIGNALING	WP_ATM_SIGNALING		40	0.180798	1.37706	0.109589	0.232747	1	9525	tags=75%, list=57%, signal=174%
KEGG_MEDICUS_VARIANT_MUTATION_CAUSED_ABERRANT_ABETA_TO_ANTEROGRADE_AXONAL_TRANSPORT	KEGG_MEDICUS_VARIANT_MUTATION_CAUSED_ABERRANT_ABETA_TO_ANTEROGRADE_AXONAL_TRANSPORT		19	0.25708	1.37647	0.122244	0.232696	1	2746	tags=42%, list=16%, signal=50%
REACTOME_INWARDLY_RECTIFYING_K_CHANNELS	REACTOME_INWARDLY_RECTIFYING_K_CHANNELS		34	0.201677	1.37511	0.118236	0.233385	1	4011	tags=44%, list=24%, signal=58%
KEGG_NUCLEOTIDE_EXCISION_REPAIR	KEGG_NUCLEOTIDE_EXCISION_REPAIR		44	0.178536	1.37496	0.111984	0.232911	1	12604	tags=93%, list=75%, signal=377%
REACTOME_PKA_ACTIVATION_IN_GLUCAGON_SIGNALLING	REACTOME_PKA_ACTIVATION_IN_GLUCAGON_SIGNALLING		15	0.298967	1.36861	0.12449	0.238307	1	10612	tags=93%, list=63%, signal=255%
WP_OLIGODENDROCYTE_SPECIFICATION_AND_DIFFERENTIATION_LEADING_TO_MYELIN_COMPONENTS_FOR_CNS	WP_OLIGODENDROCYTE_SPECIFICATION_AND_DIFFERENTIATION_LEADING_TO_MYELIN_COMPONENTS_FOR_CNS		25	0.230703	1.35894	0.122807	0.247043	1	2167	tags=36%, list=13%, signal=41%
WP_RENINANGIOTENSINALDOSTERONE_SYSTEM_RAAS	WP_RENINANGIOTENSINALDOSTERONE_SYSTEM_RAAS		33	0.198958	1.35809	0.129344	0.247316	1	3773	tags=42%, list=23%, signal=55%
WP_FOXA2_PATHWAY	WP_FOXA2_PATHWAY		18	0.260667	1.35592	0.129412	0.248758	1	3077	tags=44%, list=18%, signal=54%
PID_CIRCADIAN_PATHWAY	PID_CIRCADIAN_PATHWAY		15	0.291106	1.34619	0.132114	0.257881	1	5169	tags=60%, list=31%, signal=87%
REACTOME_DUAL_INCISION_IN_GG_NER	REACTOME_DUAL_INCISION_IN_GG_NER		41	0.173486	1.34389	0.132797	0.259668	1	10157	tags=78%, list=61%, signal=198%
REACTOME_DEFECTIVE_B4GALT7_CAUSES_EDS_PROGEROID_TYPE	REACTOME_DEFECTIVE_B4GALT7_CAUSES_EDS_PROGEROID_TYPE		20	0.244648	1.34299	0.1174	0.259918	1	3438	tags=45%, list=21%, signal=57%
REACTOME_MATERNAL_TO_ZYGOTIC_TRANSITION_MZT	REACTOME_MATERNAL_TO_ZYGOTIC_TRANSITION_MZT		83	0.12656	1.34287	0.136095	0.259351	1	9579	tags=70%, list=57%, signal=163%
REACTOME_TRANSCRIPTIONAL_REGULATION_OF_GRANULOPOIESIS	REACTOME_TRANSCRIPTIONAL_REGULATION_OF_GRANULOPOIESIS		58	0.152481	1.34119	0.134328	0.260414	1	8991	tags=69%, list=54%, signal=149%
REACTOME_ACTIVATION_OF_SMO	REACTOME_ACTIVATION_OF_SMO		17	0.268364	1.33872	0.137864	0.262193	1	11255	tags=94%, list=67%, signal=288%
KEGG_MEDICUS_REFERENCE_ARL8_REGULATED_MICROTUBULE_PLUS_END_DIRECTED_TRANSPORT	KEGG_MEDICUS_REFERENCE_ARL8_REGULATED_MICROTUBULE_PLUS_END_DIRECTED_TRANSPORT		30	0.204489	1.33853	0.130522	0.261725	1	8849	tags=73%, list=53%, signal=155%
KEGG_MEDICUS_REFERENCE_ADRB3_UCP1_SIGNALING_PATHWAY	KEGG_MEDICUS_REFERENCE_ADRB3_UCP1_SIGNALING_PATHWAY		33	0.193869	1.33285	0.151751	0.26702	1	7912	tags=67%, list=47%, signal=126%
REACTOME_COOPERATION_OF_PDCL_PHLP1_AND_TRIC_CCT_IN_G_PROTEIN_BETA_FOLDING	REACTOME_COOPERATION_OF_PDCL_PHLP1_AND_TRIC_CCT_IN_G_PROTEIN_BETA_FOLDING		37	0.184115	1.33165	0.141527	0.26765	1	11390	tags=86%, list=68%, signal=271%
REACTOME_DISEASES_OF_PROGRAMMED_CELL_DEATH	REACTOME_DISEASES_OF_PROGRAMMED_CELL_DEATH		72	0.132306	1.32769	0.136273	0.271319	1	6622	tags=53%, list=40%, signal=87%
BIOCARTA_NO1_PATHWAY	BIOCARTA_NO1_PATHWAY		24	0.22929	1.3255	0.153226	0.272959	1	3138	tags=42%, list=19%, signal=51%
REACTOME_BETA_CATENIN_PHOSPHORYLATION_CASCADE	REACTOME_BETA_CATENIN_PHOSPHORYLATION_CASCADE		17	0.266167	1.32276	0.158317	0.275241	1	10308	tags=88%, list=62%, signal=230%
WP_DNA_IRDOUBLE_STRAND_BREAKS_AND_CELLULAR_RESPONSE_VIA_ATM	WP_DNA_IRDOUBLE_STRAND_BREAKS_AND_CELLULAR_RESPONSE_VIA_ATM		54	0.153224	1.32036	0.133981	0.277063	1	10142	tags=76%, list=61%, signal=192%
WP_17P133_YWHAE_COPY_NUMBER_VARIATION	WP_17P133_YWHAE_COPY_NUMBER_VARIATION		21	0.242067	1.32008	0.149798	0.27666	1	10290	tags=86%, list=62%, signal=223%
WP_CARDIOMYOCYTE_SIGNALING_CONVERGING_ON_TITIN	WP_CARDIOMYOCYTE_SIGNALING_CONVERGING_ON_TITIN		30	0.200583	1.31801	0.142276	0.27817	1	2225	tags=33%, list=13%, signal=38%
REACTOME_RECOGNITION_AND_ASSOCIATION_OF_DNA_GLYCOSYLASE_WITH_SITE_CONTAINING_AN_AFFECTED_PURINE	REACTOME_RECOGNITION_AND_ASSOCIATION_OF_DNA_GLYCOSYLASE_WITH_SITE_CONTAINING_AN_AFFECTED_PURINE		35	0.190628	1.31783	0.149312	0.277677	1	10674	tags=83%, list=64%, signal=229%
REACTOME_MRNA_DECAY_BY_5_TO_3_EXORIBONUCLEASE	REACTOME_MRNA_DECAY_BY_5_TO_3_EXORIBONUCLEASE		15	0.274419	1.31583	0.171306	0.279114	1	12137	tags=100%, list=73%, signal=364%
WP_PRADERWILLI_AND_ANGELMAN_SYNDROME	WP_PRADERWILLI_AND_ANGELMAN_SYNDROME		88	0.117205	1.31459	0.159223	0.279762	1	7551	tags=57%, list=45%, signal=103%
KEGG_MAPK_SIGNALING_PATHWAY	KEGG_MAPK_SIGNALING_PATHWAY		240	0.074139	1.31313	0.155242	0.280671	1	2679	tags=23%, list=16%, signal=27%
REACTOME_REGULATION_OF_GENE_EXPRESSION_IN_LATE_STAGE_BRANCHING_MORPHOGENESIS_PANCREATIC_BUD_PRECURSOR_CELLS	REACTOME_REGULATION_OF_GENE_EXPRESSION_IN_LATE_STAGE_BRANCHING_MORPHOGENESIS_PANCREATIC_BUD_PRECURSOR_CELLS		15	0.278274	1.30699	0.159274	0.28665	1	8728	tags=80%, list=52%, signal=167%
REACTOME_TGFBR3_EXPRESSION	REACTOME_TGFBR3_EXPRESSION		22	0.233641	1.3042	0.161793	0.289022	1	7499	tags=68%, list=45%, signal=123%
REACTOME_PRE_NOTCH_EXPRESSION_AND_PROCESSING	REACTOME_PRE_NOTCH_EXPRESSION_AND_PROCESSING		79	0.126445	1.30288	0.157171	0.28975	1	8902	tags=66%, list=53%, signal=140%
REACTOME_MATURATION_OF_SARS_COV_2_NUCLEOPROTEIN	REACTOME_MATURATION_OF_SARS_COV_2_NUCLEOPROTEIN		15	0.278258	1.29631	0.169811	0.296372	1	10958	tags=93%, list=66%, signal=270%
KEGG_MEDICUS_VARIANT_CYP11B1_CYP11B2_FUSION_TO_ACTH_CORTISOL_SIGNALING_PATHWAY	KEGG_MEDICUS_VARIANT_CYP11B1_CYP11B2_FUSION_TO_ACTH_CORTISOL_SIGNALING_PATHWAY		25	0.214644	1.29484	0.168906	0.297363	1	3773	tags=44%, list=23%, signal=57%
WP_MAMMALIAN_DISORDER_OF_SEXUAL_DEVELOPMENT	WP_MAMMALIAN_DISORDER_OF_SEXUAL_DEVELOPMENT		21	0.230751	1.29473	0.155689	0.296789	1	3312	tags=43%, list=20%, signal=53%
KEGG_PROGESTERONE_MEDIATED_OOCYTE_MATURATION	KEGG_PROGESTERONE_MEDIATED_OOCYTE_MATURATION		81	0.124809	1.29401	0.173152	0.296867	1	4735	tags=41%, list=28%, signal=57%
WP_NEURAL_CREST_CELL_MIGRATION_IN_CANCER	WP_NEURAL_CREST_CELL_MIGRATION_IN_CANCER		40	0.170403	1.29257	0.149897	0.297796	1	1755	tags=28%, list=10%, signal=31%
REACTOME_GABA_B_RECEPTOR_ACTIVATION	REACTOME_GABA_B_RECEPTOR_ACTIVATION		42	0.171133	1.2918	0.169355	0.297924	1	8293	tags=67%, list=50%, signal=132%
PID_AURORA_A_PATHWAY	PID_AURORA_A_PATHWAY		31	0.193034	1.2918	0.16819	0.297221	1	6487	tags=58%, list=39%, signal=95%
KEGG_MEDICUS_REFERENCE_KINETOCHORE_FIBER_ORGANIZATION	KEGG_MEDICUS_REFERENCE_KINETOCHORE_FIBER_ORGANIZATION		18	0.254142	1.28854	0.171875	0.30011	1	3186	tags=44%, list=19%, signal=55%
WP_TCA_CYCLE_AKA_KREBS_OR_CITRIC_ACID_CYCLE	WP_TCA_CYCLE_AKA_KREBS_OR_CITRIC_ACID_CYCLE		18	0.248668	1.28737	0.170341	0.300703	1	12568	tags=100%, list=75%, signal=402%
REACTOME_COPI_DEPENDENT_GOLGI_TO_ER_RETROGRADE_TRAFFIC	REACTOME_COPI_DEPENDENT_GOLGI_TO_ER_RETROGRADE_TRAFFIC		90	0.118937	1.28658	0.170543	0.300899	1	2666	tags=28%, list=16%, signal=33%
REACTOME_GLUCAGON_SIGNALING_IN_METABOLIC_REGULATION	REACTOME_GLUCAGON_SIGNALING_IN_METABOLIC_REGULATION		30	0.199056	1.28613	0.194	0.30067	1	10612	tags=83%, list=63%, signal=228%
REACTOME_TRANSCRIPTION_OF_E2F_TARGETS_UNDER_NEGATIVE_CONTROL_BY_DREAM_COMPLEX	REACTOME_TRANSCRIPTION_OF_E2F_TARGETS_UNDER_NEGATIVE_CONTROL_BY_DREAM_COMPLEX		19	0.246162	1.28295	0.186139	0.30362	1	6449	tags=63%, list=39%, signal=103%
REACTOME_NCAM_SIGNALING_FOR_NEURITE_OUT_GROWTH	REACTOME_NCAM_SIGNALING_FOR_NEURITE_OUT_GROWTH		61	0.141223	1.28249	0.186747	0.303401	1	1484	tags=23%, list=9%, signal=25%
WP_PYRIMIDINE_METABOLISM_AND_RELATED_DISEASES	WP_PYRIMIDINE_METABOLISM_AND_RELATED_DISEASES		17	0.262646	1.28106	0.2	0.304237	1	6432	tags=65%, list=38%, signal=105%
BIOCARTA_RACC_PATHWAY	BIOCARTA_RACC_PATHWAY		15	0.273294	1.28078	0.168675	0.303845	1	2122	tags=40%, list=13%, signal=46%
REACTOME_SYNTHESIS_OF_IP3_AND_IP4_IN_THE_CYTOSOL	REACTOME_SYNTHESIS_OF_IP3_AND_IP4_IN_THE_CYTOSOL		24	0.215624	1.27942	0.175803	0.304696	1	4063	tags=46%, list=24%, signal=60%
REACTOME_MRNA_DECAY_BY_3_TO_5_EXORIBONUCLEASE	REACTOME_MRNA_DECAY_BY_3_TO_5_EXORIBONUCLEASE		16	0.263782	1.27257	0.144033	0.311919	1	12315	tags=100%, list=74%, signal=379%
REACTOME_TRANSCRIPTIONAL_REGULATION_BY_RUNX1	REACTOME_TRANSCRIPTIONAL_REGULATION_BY_RUNX1		191	0.0787237	1.27171	0.171548	0.312203	1	12969	tags=85%, list=78%, signal=376%
WP_SILDENAFIL_TREATMENT	WP_SILDENAFIL_TREATMENT		23	0.220128	1.27072	0.163265	0.312655	1	5775	tags=57%, list=35%, signal=86%
WP_THERMOGENESIS	WP_THERMOGENESIS		100	0.108888	1.26574	0.18	0.317658	1	4042	tags=35%, list=24%, signal=46%
REACTOME_EGR2_AND_SOX10_MEDIATED_INITIATION_OF_SCHWANN_CELL_MYELINATION	REACTOME_EGR2_AND_SOX10_MEDIATED_INITIATION_OF_SCHWANN_CELL_MYELINATION		28	0.199581	1.26134	0.1841	0.322024	1	6223	tags=57%, list=37%, signal=91%
REACTOME_INTERLEUKIN_7_SIGNALING	REACTOME_INTERLEUKIN_7_SIGNALING		24	0.216318	1.25881	0.178161	0.324389	1	5445	tags=54%, list=33%, signal=80%
KEGG_MEDICUS_REFERENCE_DYNEIN_RECRUITMENT_TO_THE_KINETOCHORE	KEGG_MEDICUS_REFERENCE_DYNEIN_RECRUITMENT_TO_THE_KINETOCHORE		30	0.185697	1.25671	0.187023	0.326169	1	10835	tags=83%, list=65%, signal=236%
REACTOME_SIGNALING_BY_NUCLEAR_RECEPTORS	REACTOME_SIGNALING_BY_NUCLEAR_RECEPTORS		247	0.069141	1.25549	0.187373	0.32682	1	10505	tags=70%, list=63%, signal=185%
PID_TELOMERASE_PATHWAY	PID_TELOMERASE_PATHWAY		64	0.133499	1.25469	0.19685	0.327042	1	10056	tags=73%, list=60%, signal=184%
REACTOME_TP53_REGULATES_TRANSCRIPTION_OF_CELL_CYCLE_GENES	REACTOME_TP53_REGULATES_TRANSCRIPTION_OF_CELL_CYCLE_GENES		49	0.15008	1.25399	0.179798	0.327151	1	3981	tags=39%, list=24%, signal=51%
KEGG_MEDICUS_REFERENCE_CD80_CD86_CTLA4_PP2A_SIGNALING_PATHWAY	KEGG_MEDICUS_REFERENCE_CD80_CD86_CTLA4_PP2A_SIGNALING_PATHWAY		20	0.233934	1.24719	0.194726	0.334622	1	9470	tags=80%, list=57%, signal=184%
REACTOME_ION_TRANSPORT_BY_P_TYPE_ATPASES	REACTOME_ION_TRANSPORT_BY_P_TYPE_ATPASES		49	0.151262	1.24614	0.195266	0.335156	1	1231	tags=22%, list=7%, signal=24%
REACTOME_HSP90_CHAPERONE_CYCLE_FOR_STEROID_HORMONE_RECEPTORS_SHR_IN_THE_PRESENCE_OF_LIGAND	REACTOME_HSP90_CHAPERONE_CYCLE_FOR_STEROID_HORMONE_RECEPTORS_SHR_IN_THE_PRESENCE_OF_LIGAND		48	0.149831	1.24117	0.180039	0.340684	1	11088	tags=81%, list=66%, signal=240%
REACTOME_PROTEIN_UBIQUITINATION	REACTOME_PROTEIN_UBIQUITINATION		73	0.126116	1.23664	0.228571	0.345578	1	14164	tags=97%, list=85%, signal=633%
KEGG_MEDICUS_REFERENCE_MICROTUBULE_RHOA_SIGNALING_PATHWAY	KEGG_MEDICUS_REFERENCE_MICROTUBULE_RHOA_SIGNALING_PATHWAY		16	0.251111	1.235	0.202454	0.346875	1	3120	tags=44%, list=19%, signal=54%
KEGG_MEDICUS_REFERENCE_TELOMERE_ELONGATION	KEGG_MEDICUS_REFERENCE_TELOMERE_ELONGATION		18	0.245735	1.23064	0.212302	0.351776	1	12617	tags=100%, list=75%, signal=407%
WP_FRAGILE_X_SYNDROME	WP_FRAGILE_X_SYNDROME		119	0.0944422	1.22836	0.186275	0.35397	1	3771	tags=32%, list=23%, signal=41%
WP_MALE_INFERTILITY	WP_MALE_INFERTILITY		106	0.0997149	1.22681	0.204	0.355158	1	9070	tags=64%, list=54%, signal=139%
KEGG_MEDICUS_REFERENCE_WNT_SIGNALING_MODULATION_WNT_ACYLATION	KEGG_MEDICUS_REFERENCE_WNT_SIGNALING_MODULATION_WNT_ACYLATION		16	0.259476	1.22629	0.190283	0.355016	1	7161	tags=69%, list=43%, signal=120%
KEGG_MEDICUS_REFERENCE_ACTIVATION_OF_PRC2.2_BY_UBIQUITINATION_OF_H2AK119	KEGG_MEDICUS_REFERENCE_ACTIVATION_OF_PRC2.2_BY_UBIQUITINATION_OF_H2AK119		20	0.228767	1.22392	0.22664	0.357285	1	7884	tags=70%, list=47%, signal=132%
BIOCARTA_CARM_ER_PATHWAY	BIOCARTA_CARM_ER_PATHWAY		26	0.203646	1.21579	0.212062	0.367042	1	7533	tags=65%, list=45%, signal=119%
KEGG_MEDICUS_REFERENCE_ACTH_CORTISOL_SIGNALING_PATHWAY	KEGG_MEDICUS_REFERENCE_ACTH_CORTISOL_SIGNALING_PATHWAY		26	0.197707	1.21177	0.234818	0.371431	1	3773	tags=42%, list=23%, signal=55%
WP_SPLICING_FACTOR_NOVA_REGULATED_SYNAPTIC_PROTEINS	WP_SPLICING_FACTOR_NOVA_REGULATED_SYNAPTIC_PROTEINS		40	0.162877	1.21022	0.22379	0.372671	1	4389	tags=43%, list=26%, signal=57%
REACTOME_CD28_CO_STIMULATION	REACTOME_CD28_CO_STIMULATION		29	0.187757	1.1986	0.246377	0.387541	1	9551	tags=76%, list=57%, signal=177%
REACTOME_TERMINATION_OF_TRANSLESION_DNA_SYNTHESIS	REACTOME_TERMINATION_OF_TRANSLESION_DNA_SYNTHESIS		32	0.180415	1.19316	0.225941	0.393864	1	4304	tags=44%, list=26%, signal=59%
REACTOME_MYOGENESIS	REACTOME_MYOGENESIS		27	0.189287	1.19158	0.225352	0.395304	1	2413	tags=33%, list=14%, signal=39%
WP_KCNQ2RELATED_EPILEPSIES	WP_KCNQ2RELATED_EPILEPSIES		18	0.233902	1.19087	0.231537	0.395467	1	1666	tags=33%, list=10%, signal=37%
REACTOME_REGULATION_OF_MECP2_EXPRESSION_AND_ACTIVITY	REACTOME_REGULATION_OF_MECP2_EXPRESSION_AND_ACTIVITY		30	0.183145	1.18955	0.233471	0.396401	1	7533	tags=63%, list=45%, signal=115%
WP_TCA_CYCLE_AND_DEFICIENCY_OF_PYRUVATE_DEHYDROGENASE_COMPLEX_PDHC	WP_TCA_CYCLE_AND_DEFICIENCY_OF_PYRUVATE_DEHYDROGENASE_COMPLEX_PDHC		15	0.256105	1.18763	0.264113	0.398251	1	12443	tags=100%, list=74%, signal=390%
REACTOME_DISASSEMBLY_OF_THE_DESTRUCTION_COMPLEX_AND_RECRUITMENT_OF_AXIN_TO_THE_MEMBRANE	REACTOME_DISASSEMBLY_OF_THE_DESTRUCTION_COMPLEX_AND_RECRUITMENT_OF_AXIN_TO_THE_MEMBRANE		30	0.176591	1.18654	0.246436	0.398894	1	10987	tags=83%, list=66%, signal=243%
REACTOME_ADRENALINE_NORADRENALINE_INHIBITS_INSULIN_SECRETION	REACTOME_ADRENALINE_NORADRENALINE_INHIBITS_INSULIN_SECRETION		28	0.182914	1.186	0.233716	0.398815	1	8293	tags=68%, list=50%, signal=134%
WP_NEPHROGENESIS	WP_NEPHROGENESIS		16	0.248466	1.18537	0.231225	0.398842	1	2119	tags=38%, list=13%, signal=43%
REACTOME_OTHER_SEMAPHORIN_INTERACTIONS	REACTOME_OTHER_SEMAPHORIN_INTERACTIONS		18	0.234504	1.18295	0.245098	0.401297	1	2585	tags=39%, list=15%, signal=46%
REACTOME_G_ALPHA_Z_SIGNALLING_EVENTS	REACTOME_G_ALPHA_Z_SIGNALLING_EVENTS		46	0.14646	1.18269	0.22869	0.400772	1	1919	tags=26%, list=11%, signal=29%
KEGG_MEDICUS_REFERENCE_DNA_END_RESECTION_AND_RPA_LOADING	KEGG_MEDICUS_REFERENCE_DNA_END_RESECTION_AND_RPA_LOADING		18	0.230084	1.1814	0.253608	0.401725	1	5446	tags=56%, list=33%, signal=82%
KEGG_MEDICUS_VARIANT_MUTATION_ACTIVATED_GNAS_TO_ACTH_CORTISOL_SIGNALING_PATHWAY	KEGG_MEDICUS_VARIANT_MUTATION_ACTIVATED_GNAS_TO_ACTH_CORTISOL_SIGNALING_PATHWAY		26	0.197707	1.18099	0.245614	0.401427	1	3773	tags=42%, list=23%, signal=55%
WP_GDNFRET_SIGNALING_AXIS	WP_GDNFRET_SIGNALING_AXIS		22	0.210336	1.18055	0.228516	0.401159	1	1047	tags=27%, list=6%, signal=29%
WP_10Q22Q23_COPY_NUMBER_VARIATION	WP_10Q22Q23_COPY_NUMBER_VARIATION		50	0.139962	1.17766	0.265896	0.404127	1	5358	tags=46%, list=32%, signal=67%
REACTOME_VASOPRESSIN_REGULATES_RENAL_WATER_HOMEOSTASIS_VIA_AQUAPORINS	REACTOME_VASOPRESSIN_REGULATES_RENAL_WATER_HOMEOSTASIS_VIA_AQUAPORINS		38	0.161314	1.17543	0.250485	0.406411	1	11390	tags=84%, list=68%, signal=263%
KEGG_MEDICUS_REFERENCE_PP2A_AKT_SIGNALING_PATHWAY	KEGG_MEDICUS_REFERENCE_PP2A_AKT_SIGNALING_PATHWAY		19	0.223382	1.17432	0.255952	0.407152	1	9470	tags=79%, list=57%, signal=182%
REACTOME_TRANSLESION_SYNTHESIS_BY_POLK	REACTOME_TRANSLESION_SYNTHESIS_BY_POLK		17	0.236002	1.1724	0.249057	0.408901	1	3926	tags=47%, list=23%, signal=61%
KEGG_MEDICUS_REFERENCE_DISASSEMBLY_OF_MCC	KEGG_MEDICUS_REFERENCE_DISASSEMBLY_OF_MCC		17	0.234382	1.17004	0.272366	0.411393	1	10839	tags=88%, list=65%, signal=251%
REACTOME_UPTAKE_AND_ACTIONS_OF_BACTERIAL_TOXINS	REACTOME_UPTAKE_AND_ACTIONS_OF_BACTERIAL_TOXINS		27	0.187228	1.16949	0.276134	0.41127	1	1828	tags=30%, list=11%, signal=33%
REACTOME_SIGNALING_BY_CTNNB1_PHOSPHO_SITE_MUTANTS	REACTOME_SIGNALING_BY_CTNNB1_PHOSPHO_SITE_MUTANTS		15	0.250435	1.16631	0.267327	0.414878	1	10308	tags=87%, list=62%, signal=226%
REACTOME_A_TETRASACCHARIDE_LINKER_SEQUENCE_IS_REQUIRED_FOR_GAG_SYNTHESIS	REACTOME_A_TETRASACCHARIDE_LINKER_SEQUENCE_IS_REQUIRED_FOR_GAG_SYNTHESIS		26	0.193588	1.16529	0.258403	0.415437	1	1269	tags=27%, list=8%, signal=29%
REACTOME_APC_CDC20_MEDIATED_DEGRADATION_OF_NEK2A	REACTOME_APC_CDC20_MEDIATED_DEGRADATION_OF_NEK2A		26	0.190034	1.16276	0.242248	0.418141	1	13549	tags=100%, list=81%, signal=526%
PID_HNF3B_PATHWAY	PID_HNF3B_PATHWAY		33	0.171442	1.16195	0.253669	0.418381	1	4739	tags=45%, list=28%, signal=63%
KEGG_MEDICUS_REFERENCE_SPINDLE_ASSEMBLY_CHECKPOINT_SIGNALING	KEGG_MEDICUS_REFERENCE_SPINDLE_ASSEMBLY_CHECKPOINT_SIGNALING		20	0.218045	1.16108	0.259332	0.418807	1	13080	tags=100%, list=78%, signal=458%
WP_MYOMETRIAL_RELAXATION_AND_CONTRACTION_PATHWAYS	WP_MYOMETRIAL_RELAXATION_AND_CONTRACTION_PATHWAYS		144	0.0829325	1.16048	0.258656	0.418778	1	3850	tags=31%, list=23%, signal=40%
WP_OXIDATION_BY_CYTOCHROME_P450	WP_OXIDATION_BY_CYTOCHROME_P450		36	0.159634	1.15914	0.252083	0.419774	1	2445	tags=31%, list=15%, signal=36%
REACTOME_ESR_MEDIATED_SIGNALING	REACTOME_ESR_MEDIATED_SIGNALING		186	0.0718903	1.15777	0.267606	0.420842	1	9779	tags=66%, list=58%, signal=156%
WP_NAD_METABOLISM	WP_NAD_METABOLISM		16	0.243517	1.15745	0.280242	0.42042	1	9518	tags=81%, list=57%, signal=188%
KEGG_STEROID_BIOSYNTHESIS	KEGG_STEROID_BIOSYNTHESIS		16	0.245877	1.15185	0.279678	0.427505	1	6343	tags=63%, list=38%, signal=101%
KEGG_LINOLEIC_ACID_METABOLISM	KEGG_LINOLEIC_ACID_METABOLISM		16	0.239301	1.15122	0.288	0.427486	1	12724	tags=100%, list=76%, signal=418%
REACTOME_ADP_SIGNALLING_THROUGH_P2Y_PURINOCEPTOR_12	REACTOME_ADP_SIGNALLING_THROUGH_P2Y_PURINOCEPTOR_12		20	0.207103	1.15089	0.282258	0.427062	1	9082	tags=75%, list=54%, signal=164%
WP_15Q25_COPY_NUMBER_VARIATION	WP_15Q25_COPY_NUMBER_VARIATION		43	0.148452	1.15007	0.281376	0.427373	1	13468	tags=95%, list=81%, signal=489%
WP_4P163_COPY_NUMBER_VARIATION	WP_4P163_COPY_NUMBER_VARIATION		30	0.174085	1.14339	0.283203	0.435977	1	13816	tags=100%, list=83%, signal=574%
WP_COMMON_PATHWAYS_UNDERLYING_DRUG_ADDICTION	WP_COMMON_PATHWAYS_UNDERLYING_DRUG_ADDICTION		40	0.152176	1.14228	0.284884	0.436669	1	1641	tags=25%, list=10%, signal=28%
REACTOME_EPHRIN_SIGNALING	REACTOME_EPHRIN_SIGNALING		19	0.214055	1.13943	0.313684	0.440089	1	5225	tags=53%, list=31%, signal=76%
KEGG_BIOSYNTHESIS_OF_UNSATURATED_FATTY_ACIDS	KEGG_BIOSYNTHESIS_OF_UNSATURATED_FATTY_ACIDS		22	0.199539	1.1359	0.29697	0.444348	1	5028	tags=50%, list=30%, signal=71%
REACTOME_PHOSPHORYLATION_OF_THE_APC_C	REACTOME_PHOSPHORYLATION_OF_THE_APC_C		20	0.209244	1.13578	0.286822	0.443608	1	13227	tags=100%, list=79%, signal=478%
REACTOME_TP53_REGULATES_TRANSCRIPTION_OF_GENES_INVOLVED_IN_G2_CELL_CYCLE_ARREST	REACTOME_TP53_REGULATES_TRANSCRIPTION_OF_GENES_INVOLVED_IN_G2_CELL_CYCLE_ARREST		18	0.225658	1.13524	0.286013	0.443451	1	6449	tags=61%, list=39%, signal=99%
PID_LPA4_PATHWAY	PID_LPA4_PATHWAY		15	0.245028	1.13206	0.292247	0.447354	1	4824	tags=53%, list=29%, signal=75%
REACTOME_SENSORY_PERCEPTION_OF_TASTE	REACTOME_SENSORY_PERCEPTION_OF_TASTE		25	0.195001	1.13012	0.299029	0.449362	1	4101	tags=44%, list=25%, signal=58%
REACTOME_INHIBITION_OF_THE_PROTEOLYTIC_ACTIVITY_OF_APC_C_REQUIRED_FOR_THE_ONSET_OF_ANAPHASE_BY_MITOTIC_SPINDLE_CHECKPOINT_COMPONENTS	REACTOME_INHIBITION_OF_THE_PROTEOLYTIC_ACTIVITY_OF_APC_C_REQUIRED_FOR_THE_ONSET_OF_ANAPHASE_BY_MITOTIC_SPINDLE_CHECKPOINT_COMPONENTS		21	0.209256	1.12746	0.287755	0.452317	1	13227	tags=100%, list=79%, signal=478%
BIOCARTA_CELLCYCLE_PATHWAY	BIOCARTA_CELLCYCLE_PATHWAY		23	0.199513	1.12433	0.332703	0.455908	1	3938	tags=43%, list=24%, signal=57%
REACTOME_EFFECTS_OF_PIP2_HYDROLYSIS	REACTOME_EFFECTS_OF_PIP2_HYDROLYSIS		26	0.187526	1.12277	0.319066	0.457313	1	3943	tags=42%, list=24%, signal=55%
KEGG_PROPANOATE_METABOLISM	KEGG_PROPANOATE_METABOLISM		29	0.170922	1.11902	0.296371	0.462092	1	11562	tags=86%, list=69%, signal=279%
REACTOME_SIGNALING_BY_NTRK2_TRKB	REACTOME_SIGNALING_BY_NTRK2_TRKB		25	0.185967	1.11463	0.314126	0.467853	1	2914	tags=36%, list=17%, signal=44%
REACTOME_APC_C_CDC20_MEDIATED_DEGRADATION_OF_CYCLIN_B	REACTOME_APC_C_CDC20_MEDIATED_DEGRADATION_OF_CYCLIN_B		24	0.190011	1.1144	0.302658	0.467262	1	13549	tags=100%, list=81%, signal=526%
REACTOME_POST_CHAPERONIN_TUBULIN_FOLDING_PATHWAY	REACTOME_POST_CHAPERONIN_TUBULIN_FOLDING_PATHWAY		17	0.227115	1.10811	0.342733	0.475726	1	8993	tags=76%, list=54%, signal=165%
BIOCARTA_WNT_PATHWAY	BIOCARTA_WNT_PATHWAY		24	0.191391	1.10805	0.331967	0.474879	1	10042	tags=79%, list=60%, signal=198%
WP_MITOCHONDRIAL_GENE_EXPRESSION	WP_MITOCHONDRIAL_GENE_EXPRESSION		19	0.210372	1.10775	0.309198	0.474359	1	7927	tags=68%, list=47%, signal=130%
WP_TAR_SYNDROME	WP_TAR_SYNDROME		55	0.125074	1.10365	0.333333	0.479547	1	13117	tags=91%, list=78%, signal=420%
WP_INTERACTOME_OF_POLYCOMB_REPRESSIVE_COMPLEX_2_PRC2	WP_INTERACTOME_OF_POLYCOMB_REPRESSIVE_COMPLEX_2_PRC2		16	0.22556	1.10231	0.319502	0.480752	1	9818	tags=81%, list=59%, signal=197%
REACTOME_E3_UBIQUITIN_LIGASES_UBIQUITINATE_TARGET_PROTEINS	REACTOME_E3_UBIQUITIN_LIGASES_UBIQUITINATE_TARGET_PROTEINS		53	0.127591	1.10223	0.314672	0.479924	1	13964	tags=96%, list=84%, signal=581%
REACTOME_GLUCAGON_LIKE_PEPTIDE_1_GLP1_REGULATES_INSULIN_SECRETION	REACTOME_GLUCAGON_LIKE_PEPTIDE_1_GLP1_REGULATES_INSULIN_SECRETION		39	0.147623	1.09661	0.33996	0.487631	1	1824	tags=26%, list=11%, signal=29%
PID_CXCR3_PATHWAY	PID_CXCR3_PATHWAY		37	0.14941	1.09402	0.342324	0.490844	1	13325	tags=95%, list=80%, signal=465%
REACTOME_FGFR1_MUTANT_RECEPTOR_ACTIVATION	REACTOME_FGFR1_MUTANT_RECEPTOR_ACTIVATION		26	0.178754	1.09374	0.324268	0.490293	1	9235	tags=73%, list=55%, signal=163%
WP_COVID19_STRUCTURAL_COVERAGE_MAP	WP_COVID19_STRUCTURAL_COVERAGE_MAP		25	0.186394	1.09169	0.321154	0.492397	1	10265	tags=80%, list=61%, signal=207%
REACTOME_REGULATION_OF_PTEN_GENE_TRANSCRIPTION	REACTOME_REGULATION_OF_PTEN_GENE_TRANSCRIPTION		61	0.1192	1.08956	0.344488	0.494657	1	13091	tags=90%, list=78%, signal=414%
KEGG_MEDICUS_VARIANT_AMPLIFIED_MYC_TO_P27_CELL_CYCLE_G1_S	KEGG_MEDICUS_VARIANT_AMPLIFIED_MYC_TO_P27_CELL_CYCLE_G1_S		15	0.23319	1.08856	0.326	0.495307	1	11711	tags=93%, list=70%, signal=311%
REACTOME_SIGNALING_BY_FGFR_IN_DISEASE	REACTOME_SIGNALING_BY_FGFR_IN_DISEASE		56	0.12365	1.08836	0.318359	0.49464	1	13168	tags=91%, list=79%, signal=427%
REACTOME_GAP_JUNCTION_ASSEMBLY	REACTOME_GAP_JUNCTION_ASSEMBLY		21	0.19828	1.08603	0.325397	0.497212	1	3058	tags=38%, list=18%, signal=47%
REACTOME_FORMATION_OF_THE_NEPHRIC_DUCT	REACTOME_FORMATION_OF_THE_NEPHRIC_DUCT		16	0.229481	1.08277	0.354	0.501328	1	1391	tags=31%, list=8%, signal=34%
REACTOME_CONVERSION_FROM_APC_C_CDC20_TO_APC_C_CDH1_IN_LATE_ANAPHASE	REACTOME_CONVERSION_FROM_APC_C_CDC20_TO_APC_C_CDH1_IN_LATE_ANAPHASE		20	0.209244	1.08122	0.352342	0.502763	1	13227	tags=100%, list=79%, signal=478%
REACTOME_SEMAPHORIN_INTERACTIONS	REACTOME_SEMAPHORIN_INTERACTIONS		63	0.11564	1.07897	0.352083	0.505224	1	2585	tags=27%, list=15%, signal=32%
REACTOME_CTLA4_INHIBITORY_SIGNALING	REACTOME_CTLA4_INHIBITORY_SIGNALING		18	0.213699	1.07786	0.35743	0.505964	1	10365	tags=83%, list=62%, signal=219%
REACTOME_ION_CHANNEL_TRANSPORT	REACTOME_ION_CHANNEL_TRANSPORT		157	0.0734945	1.07007	0.339844	0.517372	1	2190	tags=20%, list=13%, signal=23%
REACTOME_ABERRANT_REGULATION_OF_MITOTIC_G1_S_TRANSITION_IN_CANCER_DUE_TO_RB1_DEFECTS	REACTOME_ABERRANT_REGULATION_OF_MITOTIC_G1_S_TRANSITION_IN_CANCER_DUE_TO_RB1_DEFECTS		17	0.213231	1.06915	0.35743	0.517813	1	2339	tags=35%, list=14%, signal=41%
REACTOME_CD28_DEPENDENT_PI3K_AKT_SIGNALING	REACTOME_CD28_DEPENDENT_PI3K_AKT_SIGNALING		18	0.206811	1.06898	0.346303	0.517104	1	9551	tags=78%, list=57%, signal=181%
REACTOME_NR1H2_AND_NR1H3_MEDIATED_SIGNALING	REACTOME_NR1H2_AND_NR1H3_MEDIATED_SIGNALING		37	0.144397	1.06628	0.350913	0.520411	1	7533	tags=59%, list=45%, signal=108%
KEGG_MEDICUS_REFERENCE_VGCC_CA2_APOPTOTIC_PATHWAY	KEGG_MEDICUS_REFERENCE_VGCC_CA2_APOPTOTIC_PATHWAY		21	0.194408	1.06508	0.375242	0.521306	1	1530	tags=29%, list=9%, signal=31%
BIOCARTA_STATHMIN_PATHWAY	BIOCARTA_STATHMIN_PATHWAY		15	0.23133	1.06378	0.367265	0.522338	1	3938	tags=47%, list=24%, signal=61%
REACTOME_REGULATION_OF_MITF_M_DEPENDENT_GENES_INVOLVED_IN_PIGMENTATION	REACTOME_REGULATION_OF_MITF_M_DEPENDENT_GENES_INVOLVED_IN_PIGMENTATION		41	0.142695	1.06142	0.381053	0.525254	1	6184	tags=51%, list=37%, signal=81%
REACTOME_RAS_ACTIVATION_UPON_CA2_INFLUX_THROUGH_NMDA_RECEPTOR	REACTOME_RAS_ACTIVATION_UPON_CA2_INFLUX_THROUGH_NMDA_RECEPTOR		20	0.19369	1.06056	0.37747	0.525659	1	3453	tags=40%, list=21%, signal=50%
REACTOME_DARPP_32_EVENTS	REACTOME_DARPP_32_EVENTS		22	0.187561	1.05812	0.37751	0.528774	1	10549	tags=82%, list=63%, signal=221%
KEGG_MEDICUS_VARIANT_MLL_AF4_FUSION_TO_TRANSCRIPTIONAL_ACTIVATION	KEGG_MEDICUS_VARIANT_MLL_AF4_FUSION_TO_TRANSCRIPTIONAL_ACTIVATION		24	0.183719	1.05738	0.368914	0.528962	1	3899	tags=42%, list=23%, signal=54%
REACTOME_SIGNALING_BY_KIT_IN_DISEASE	REACTOME_SIGNALING_BY_KIT_IN_DISEASE		19	0.202419	1.05584	0.369072	0.530406	1	8940	tags=74%, list=53%, signal=158%
KEGG_LONG_TERM_DEPRESSION	KEGG_LONG_TERM_DEPRESSION		62	0.115412	1.05579	0.362105	0.52949	1	2122	tags=24%, list=13%, signal=28%
KEGG_MEDICUS_REFERENCE_CRHR_PKA_ACTH_SIGNALING_PATHWAY	KEGG_MEDICUS_REFERENCE_CRHR_PKA_ACTH_SIGNALING_PATHWAY		24	0.186653	1.05421	0.383367	0.531036	1	3850	tags=42%, list=23%, signal=54%
WP_CHOLESTEROL_METABOLISM	WP_CHOLESTEROL_METABOLISM		57	0.118502	1.05415	0.366038	0.53013	1	3305	tags=32%, list=20%, signal=39%
REACTOME_ACTIVATION_OF_AMPK_DOWNSTREAM_OF_NMDARS	REACTOME_ACTIVATION_OF_AMPK_DOWNSTREAM_OF_NMDARS		20	0.195674	1.05163	0.371257	0.533165	1	4256	tags=45%, list=25%, signal=60%
REACTOME_COSTIMULATION_BY_THE_CD28_FAMILY	REACTOME_COSTIMULATION_BY_THE_CD28_FAMILY		55	0.120115	1.05025	0.390496	0.534492	1	9551	tags=69%, list=57%, signal=161%
KEGG_MEDICUS_REFERENCE_CX3CR1_GNAI_AC_PKA_SIGNALING_PATHWAY	KEGG_MEDICUS_REFERENCE_CX3CR1_GNAI_AC_PKA_SIGNALING_PATHWAY		15	0.23224	1.0498	0.349174	0.534219	1	10612	tags=87%, list=63%, signal=237%
REACTOME_CDC42_GTPASE_CYCLE	REACTOME_CDC42_GTPASE_CYCLE		153	0.0727533	1.04806	0.388664	0.536121	1	2619	tags=23%, list=16%, signal=27%
REACTOME_PIWI_INTERACTING_RNA_PIRNA_BIOGENESIS	REACTOME_PIWI_INTERACTING_RNA_PIRNA_BIOGENESIS		25	0.173503	1.04529	0.36166	0.539595	1	12487	tags=92%, list=75%, signal=363%
REACTOME_TRANSCRIPTIONAL_REGULATION_OF_BROWN_AND_BEIGE_ADIPOCYTE_DIFFERENTIATION	REACTOME_TRANSCRIPTIONAL_REGULATION_OF_BROWN_AND_BEIGE_ADIPOCYTE_DIFFERENTIATION		29	0.162164	1.04496	0.384158	0.539097	1	5365	tags=48%, list=32%, signal=71%
REACTOME_G_ALPHA_12_13_SIGNALLING_EVENTS	REACTOME_G_ALPHA_12_13_SIGNALLING_EVENTS		78	0.0983402	1.04113	0.397638	0.544242	1	9082	tags=64%, list=54%, signal=140%
WP_MET_IN_TYPE_1_PAPILLARY_RENAL_CELL_CARCINOMA	WP_MET_IN_TYPE_1_PAPILLARY_RENAL_CELL_CARCINOMA		57	0.115809	1.04063	0.408367	0.543996	1	13325	tags=91%, list=80%, signal=447%
WP_FATTY_ACID_BIOSYNTHESIS	WP_FATTY_ACID_BIOSYNTHESIS		22	0.185661	1.03746	0.386831	0.548165	1	12101	tags=91%, list=72%, signal=328%
WP_17Q12_COPY_NUMBER_VARIATION_SYNDROME	WP_17Q12_COPY_NUMBER_VARIATION_SYNDROME		71	0.103898	1.03744	0.390342	0.547192	1	12401	tags=85%, list=74%, signal=326%
REACTOME_NR1H3_NR1H2_REGULATE_GENE_EXPRESSION_LINKED_TO_CHOLESTEROL_TRANSPORT_AND_EFFLUX	REACTOME_NR1H3_NR1H2_REGULATE_GENE_EXPRESSION_LINKED_TO_CHOLESTEROL_TRANSPORT_AND_EFFLUX		32	0.153307	1.03331	0.396825	0.552848	1	10505	tags=78%, list=63%, signal=210%
WP_PYRIMIDINE_METABOLISM	WP_PYRIMIDINE_METABOLISM		82	0.0978563	1.03258	0.398482	0.552969	1	13666	tags=91%, list=82%, signal=498%
KEGG_MEDICUS_REFERENCE_GHRHR_PKA_GH_SIGNALING_PATHWAY	KEGG_MEDICUS_REFERENCE_GHRHR_PKA_GH_SIGNALING_PATHWAY		22	0.183655	1.02661	0.419624	0.56194	1	3773	tags=41%, list=23%, signal=53%
REACTOME_SIGNALING_BY_FGFR1_IN_DISEASE	REACTOME_SIGNALING_BY_FGFR1_IN_DISEASE		33	0.145876	1.02419	0.398821	0.564848	1	8713	tags=67%, list=52%, signal=139%
PID_REELIN_PATHWAY	PID_REELIN_PATHWAY		28	0.159239	1.0204	0.416162	0.570097	1	8091	tags=64%, list=48%, signal=124%
WP_7Q1123_COPY_NUMBER_VARIATION_SYNDROME	WP_7Q1123_COPY_NUMBER_VARIATION_SYNDROME		97	0.0883295	1.01223	0.402367	0.582656	1	12495	tags=84%, list=75%, signal=328%
REACTOME_CREB1_PHOSPHORYLATION_THROUGH_NMDA_RECEPTOR_MEDIATED_ACTIVATION_OF_RAS_SIGNALING	REACTOME_CREB1_PHOSPHORYLATION_THROUGH_NMDA_RECEPTOR_MEDIATED_ACTIVATION_OF_RAS_SIGNALING		28	0.16758	1.00726	0.41517	0.589993	1	3771	tags=39%, list=23%, signal=51%
PID_ERBB4_PATHWAY	PID_ERBB4_PATHWAY		36	0.141747	1.00529	0.44685	0.592346	1	3208	tags=33%, list=19%, signal=41%
PID_HES_HEY_PATHWAY	PID_HES_HEY_PATHWAY		45	0.129015	1.00515	0.430303	0.591497	1	3050	tags=31%, list=18%, signal=38%
KEGG_MEDICUS_PATHOGEN_HCMV_UL33_TO_GNB_G_RHO_SIGNALING_PATHWAY	KEGG_MEDICUS_PATHOGEN_HCMV_UL33_TO_GNB_G_RHO_SIGNALING_PATHWAY		32	0.149609	1.00197	0.428846	0.595723	1	3773	tags=38%, list=23%, signal=48%
SIG_CD40PATHWAYMAP	SIG_CD40PATHWAYMAP		34	0.143793	0.999308	0.454212	0.599132	1	8420	tags=65%, list=50%, signal=130%
KEGG_CYSTEINE_AND_METHIONINE_METABOLISM	KEGG_CYSTEINE_AND_METHIONINE_METABOLISM		27	0.159852	0.997365	0.450094	0.601332	1	12195	tags=89%, list=73%, signal=328%
REACTOME_NOTCH3_INTRACELLULAR_DOMAIN_REGULATES_TRANSCRIPTION	REACTOME_NOTCH3_INTRACELLULAR_DOMAIN_REGULATES_TRANSCRIPTION		24	0.168857	0.997053	0.44489	0.600796	1	1360	tags=25%, list=8%, signal=27%
REACTOME_KSRP_KHSRP_BINDS_AND_DESTABILIZES_MRNA	REACTOME_KSRP_KHSRP_BINDS_AND_DESTABILIZES_MRNA		17	0.196516	0.994277	0.444215	0.604429	1	13439	tags=100%, list=80%, signal=509%
KEGG_MEDICUS_REFERENCE_CA2_CAM_CAMK_SIGNALING_PATHWAY	KEGG_MEDICUS_REFERENCE_CA2_CAM_CAMK_SIGNALING_PATHWAY		19	0.190824	0.99256	0.447266	0.60633	1	10894	tags=84%, list=65%, signal=241%
REACTOME_DNA_DAMAGE_BYPASS	REACTOME_DNA_DAMAGE_BYPASS		48	0.120543	0.983183	0.444215	0.621178	1	9486	tags=69%, list=57%, signal=158%
REACTOME_RHOBTB1_GTPASE_CYCLE	REACTOME_RHOBTB1_GTPASE_CYCLE		23	0.173093	0.982138	0.455102	0.621865	1	10923	tags=83%, list=65%, signal=238%
REACTOME_PKR_MEDIATED_SIGNALING	REACTOME_PKR_MEDIATED_SIGNALING		68	0.101618	0.980237	0.448141	0.623971	1	13554	tags=91%, list=81%, signal=479%
REACTOME_CYTOCHROME_P450_ARRANGED_BY_SUBSTRATE_TYPE	REACTOME_CYTOCHROME_P450_ARRANGED_BY_SUBSTRATE_TYPE		40	0.129043	0.977682	0.452479	0.627218	1	2445	tags=28%, list=15%, signal=32%
REACTOME_METABOLISM_OF_STEROIDS	REACTOME_METABOLISM_OF_STEROIDS		133	0.07357	0.976538	0.472763	0.628119	1	3305	tags=27%, list=20%, signal=33%
PID_ERBB1_INTERNALIZATION_PATHWAY	PID_ERBB1_INTERNALIZATION_PATHWAY		41	0.12694	0.975261	0.452333	0.629186	1	12565	tags=88%, list=75%, signal=352%
REACTOME_TRAFFICKING_OF_GLUR2_CONTAINING_AMPA_RECEPTORS	REACTOME_TRAFFICKING_OF_GLUR2_CONTAINING_AMPA_RECEPTORS		17	0.196129	0.974835	0.487524	0.628832	1	1641	tags=29%, list=10%, signal=33%
KEGG_STEROID_HORMONE_BIOSYNTHESIS	KEGG_STEROID_HORMONE_BIOSYNTHESIS		22	0.178139	0.974102	0.481707	0.628962	1	3105	tags=36%, list=19%, signal=45%
PID_HDAC_CLASSII_PATHWAY	PID_HDAC_CLASSII_PATHWAY		33	0.142506	0.97368	0.458753	0.628567	1	9276	tags=70%, list=55%, signal=156%
REACTOME_TRANSPORT_OF_INORGANIC_CATIONS_ANIONS_AND_AMINO_ACIDS_OLIGOPEPTIDES	REACTOME_TRANSPORT_OF_INORGANIC_CATIONS_ANIONS_AND_AMINO_ACIDS_OLIGOPEPTIDES		96	0.0857497	0.972154	0.465483	0.630087	1	1883	tags=20%, list=11%, signal=22%
WP_NEUROINFLAMMATION_AND_GLUTAMATERGIC_SIGNALING	WP_NEUROINFLAMMATION_AND_GLUTAMATERGIC_SIGNALING		131	0.072722	0.971681	0.479323	0.629789	1	3771	tags=30%, list=23%, signal=38%
REACTOME_GENERATION_OF_SECOND_MESSENGER_MOLECULES	REACTOME_GENERATION_OF_SECOND_MESSENGER_MOLECULES		25	0.160929	0.971521	0.474088	0.628972	1	4001	tags=40%, list=24%, signal=53%
REACTOME_AQUAPORIN_MEDIATED_TRANSPORT	REACTOME_AQUAPORIN_MEDIATED_TRANSPORT		42	0.128689	0.970405	0.482546	0.629856	1	11390	tags=81%, list=68%, signal=253%
REACTOME_PI_3K_CASCADE_FGFR2	REACTOME_PI_3K_CASCADE_FGFR2		16	0.202999	0.969117	0.462857	0.631025	1	4969	tags=50%, list=30%, signal=71%
WP_NAD_METABOLISM_IN_ONCOGENEINDUCED_SENESCENCE_AND_MITOCHONDRIAL_DYSFUNCTIONASSOCIATED_SENESCENCE	WP_NAD_METABOLISM_IN_ONCOGENEINDUCED_SENESCENCE_AND_MITOCHONDRIAL_DYSFUNCTIONASSOCIATED_SENESCENCE		22	0.168281	0.966695	0.471933	0.634055	1	10871	tags=82%, list=65%, signal=234%
REACTOME_PI3K_EVENTS_IN_ERBB2_SIGNALING	REACTOME_PI3K_EVENTS_IN_ERBB2_SIGNALING		15	0.208367	0.96437	0.475708	0.636881	1	9896	tags=80%, list=59%, signal=196%
KEGG_MEDICUS_REFERENCE_CXCR4_GNB_G_RAC_SIGNALING_PATHWAY	KEGG_MEDICUS_REFERENCE_CXCR4_GNB_G_RAC_SIGNALING_PATHWAY		26	0.158128	0.964174	0.503891	0.636075	1	8293	tags=65%, list=50%, signal=130%
REACTOME_FORMATION_OF_TUBULIN_FOLDING_INTERMEDIATES_BY_CCT_TRIC	REACTOME_FORMATION_OF_TUBULIN_FOLDING_INTERMEDIATES_BY_CCT_TRIC		20	0.175459	0.963314	0.495968	0.636487	1	12119	tags=90%, list=72%, signal=327%
WP_16P112_PROXIMAL_DELETION_SYNDROME	WP_16P112_PROXIMAL_DELETION_SYNDROME		70	0.0980123	0.961618	0.474895	0.638343	1	12223	tags=83%, list=73%, signal=307%
WP_15Q133_COPY_NUMBER_VARIATION_SYNDROME	WP_15Q133_COPY_NUMBER_VARIATION_SYNDROME		20	0.179899	0.958313	0.49499	0.642907	1	12881	tags=95%, list=77%, signal=413%
REACTOME_SEALING_OF_THE_NUCLEAR_ENVELOPE_NE_BY_ESCRT_III	REACTOME_SEALING_OF_THE_NUCLEAR_ENVELOPE_NE_BY_ESCRT_III		24	0.158625	0.955309	0.498008	0.64699	1	7802	tags=63%, list=47%, signal=117%
KEGG_MEDICUS_REFERENCE_LPAR_GNB_G_RHO_SIGNALING_PATHWAY	KEGG_MEDICUS_REFERENCE_LPAR_GNB_G_RHO_SIGNALING_PATHWAY		23	0.166454	0.955294	0.493617	0.645899	1	3763	tags=39%, list=23%, signal=50%
REACTOME_AGGREPHAGY	REACTOME_AGGREPHAGY		35	0.132946	0.954087	0.488462	0.646852	1	5903	tags=49%, list=35%, signal=75%
WP_STEROL_REGULATORY_ELEMENTBINDING_PROTEINS_SREBP_SIGNALING	WP_STEROL_REGULATORY_ELEMENTBINDING_PROTEINS_SREBP_SIGNALING		65	0.100525	0.953279	0.509677	0.647106	1	3470	tags=31%, list=21%, signal=39%
REACTOME_TRANSLESION_SYNTHESIS_BY_Y_FAMILY_DNA_POLYMERASES_BYPASSES_LESIONS_ON_DNA_TEMPLATE	REACTOME_TRANSLESION_SYNTHESIS_BY_Y_FAMILY_DNA_POLYMERASES_BYPASSES_LESIONS_ON_DNA_TEMPLATE		39	0.127483	0.948928	0.506048	0.653503	1	4304	tags=38%, list=26%, signal=52%
REACTOME_COPI_INDEPENDENT_GOLGI_TO_ER_RETROGRADE_TRAFFIC	REACTOME_COPI_INDEPENDENT_GOLGI_TO_ER_RETROGRADE_TRAFFIC		44	0.120011	0.947239	0.505071	0.655256	1	12820	tags=89%, list=77%, signal=379%
BIOCARTA_NOS1_PATHWAY	BIOCARTA_NOS1_PATHWAY		19	0.181627	0.946171	0.498998	0.655977	1	7527	tags=63%, list=45%, signal=115%
WP_NOTCH_SIGNALING_WP268	WP_NOTCH_SIGNALING_WP268		43	0.121282	0.940838	0.512146	0.664143	1	2254	tags=26%, list=13%, signal=29%
REACTOME_INSULIN_PROCESSING	REACTOME_INSULIN_PROCESSING		24	0.160534	0.939069	0.514286	0.666038	1	1499	tags=25%, list=9%, signal=27%
REACTOME_FOXO_MEDIATED_TRANSCRIPTION_OF_OXIDATIVE_STRESS_METABOLIC_AND_NEURONAL_GENES	REACTOME_FOXO_MEDIATED_TRANSCRIPTION_OF_OXIDATIVE_STRESS_METABOLIC_AND_NEURONAL_GENES		23	0.161708	0.937152	0.51153	0.668119	1	1661	tags=26%, list=10%, signal=29%
REACTOME_FATTY_ACYL_COA_BIOSYNTHESIS	REACTOME_FATTY_ACYL_COA_BIOSYNTHESIS		34	0.131272	0.935344	0.542406	0.670079	1	5186	tags=44%, list=31%, signal=64%
KEGG_MEDICUS_REFERENCE_GPCR_PI3K_SIGNALING_PATHWAY	KEGG_MEDICUS_REFERENCE_GPCR_PI3K_SIGNALING_PATHWAY		30	0.141842	0.932614	0.531128	0.673763	1	3763	tags=37%, list=23%, signal=47%
WP_MITOCHONDRIAL_IMMUNE_RESPONSE_TO_SARSCOV2	WP_MITOCHONDRIAL_IMMUNE_RESPONSE_TO_SARSCOV2		30	0.146031	0.930034	0.509804	0.677138	1	12612	tags=90%, list=75%, signal=365%
WP_HEMATOPOIETIC_STEM_CELL_GENE_REGULATION_BY_GABP_ALPHABETA_COMPLEX	WP_HEMATOPOIETIC_STEM_CELL_GENE_REGULATION_BY_GABP_ALPHABETA_COMPLEX		19	0.179588	0.930033	0.551181	0.675993	1	12842	tags=95%, list=77%, signal=408%
REACTOME_TRANSLESION_SYNTHESIS_BY_POLH	REACTOME_TRANSLESION_SYNTHESIS_BY_POLH		19	0.177742	0.929345	0.53144	0.676057	1	13753	tags=100%, list=82%, signal=562%
BIOCARTA_BARRESTIN_SRC_PATHWAY	BIOCARTA_BARRESTIN_SRC_PATHWAY		15	0.200571	0.928832	0.52495	0.675805	1	12256	tags=93%, list=73%, signal=349%
REACTOME_PRESYNAPTIC_FUNCTION_OF_KAINATE_RECEPTORS	REACTOME_PRESYNAPTIC_FUNCTION_OF_KAINATE_RECEPTORS		21	0.171357	0.92832	0.539554	0.675526	1	9082	tags=71%, list=54%, signal=156%
REACTOME_RHO_GTPASES_ACTIVATE_PKNS	REACTOME_RHO_GTPASES_ACTIVATE_PKNS		63	0.0995398	0.927649	0.545643	0.675611	1	6304	tags=48%, list=38%, signal=76%
KEGG_TYPE_II_DIABETES_MELLITUS	KEGG_TYPE_II_DIABETES_MELLITUS		41	0.120363	0.927227	0.509203	0.675222	1	1662	tags=22%, list=10%, signal=24%
PID_PI3K_PLC_TRK_PATHWAY	PID_PI3K_PLC_TRK_PATHWAY		36	0.128731	0.927113	0.538	0.674278	1	8535	tags=64%, list=51%, signal=130%
REACTOME_METABOLISM_OF_AMINE_DERIVED_HORMONES	REACTOME_METABOLISM_OF_AMINE_DERIVED_HORMONES		16	0.1923	0.927014	0.532495	0.673308	1	967	tags=25%, list=6%, signal=27%
KEGG_BUTANOATE_METABOLISM	KEGG_BUTANOATE_METABOLISM		30	0.140704	0.926904	0.515151	0.672361	1	3782	tags=37%, list=23%, signal=47%
WP_DYRK1A_INVOLVEMENT_REGARDING_CELL_PROLIFERATION_IN_BRAIN_DEVELOPMENT	WP_DYRK1A_INVOLVEMENT_REGARDING_CELL_PROLIFERATION_IN_BRAIN_DEVELOPMENT		61	0.101274	0.923995	0.506823	0.67638	1	6536	tags=49%, list=39%, signal=80%
PID_SYNDECAN_3_PATHWAY	PID_SYNDECAN_3_PATHWAY		15	0.202139	0.923011	0.536735	0.67695	1	2196	tags=33%, list=13%, signal=38%
KEGG_MEDICUS_REFERENCE_EGF_EGFR_PLCG_CAMK_SIGNALING_PATHWAY	KEGG_MEDICUS_REFERENCE_EGF_EGFR_PLCG_CAMK_SIGNALING_PATHWAY		15	0.199936	0.920763	0.546	0.679691	1	8922	tags=73%, list=53%, signal=157%
BIOCARTA_CREB_PATHWAY	BIOCARTA_CREB_PATHWAY		20	0.172646	0.916229	0.588694	0.686449	1	12166	tags=90%, list=73%, signal=330%
KEGG_MEDICUS_VARIANT_MUTATION_CAUSED_ABERRANT_HTT_TO_RETROGRADE_AXONAL_TRANSPORT	KEGG_MEDICUS_VARIANT_MUTATION_CAUSED_ABERRANT_HTT_TO_RETROGRADE_AXONAL_TRANSPORT		40	0.12555	0.91578	0.544355	0.686065	1	12119	tags=85%, list=72%, signal=308%
KEGG_AUTOIMMUNE_THYROID_DISEASE	KEGG_AUTOIMMUNE_THYROID_DISEASE		21	0.165649	0.913794	0.563601	0.688381	1	5992	tags=52%, list=36%, signal=82%
WP_PRION_DISEASE_PATHWAY	WP_PRION_DISEASE_PATHWAY		30	0.141363	0.913693	0.544747	0.68743	1	3771	tags=37%, list=23%, signal=47%
BIOCARTA_LIS1_PATHWAY	BIOCARTA_LIS1_PATHWAY		19	0.174292	0.912651	0.569937	0.688077	1	10290	tags=79%, list=62%, signal=205%
KEGG_ALLOGRAFT_REJECTION	KEGG_ALLOGRAFT_REJECTION		17	0.183566	0.911618	0.553684	0.688729	1	4802	tags=47%, list=29%, signal=66%
PID_NETRIN_PATHWAY	PID_NETRIN_PATHWAY		32	0.138471	0.911368	0.566866	0.688041	1	12843	tags=91%, list=77%, signal=390%
WP_PARKINSONS_DISEASE_PATHWAY	WP_PARKINSONS_DISEASE_PATHWAY		38	0.123215	0.910426	0.561368	0.688564	1	13786	tags=95%, list=82%, signal=538%
KEGG_MEDICUS_PATHOGEN_HCMV_UL33_TO_GNAI_AC_PKA_SIGNALING_PATHWAY	KEGG_MEDICUS_PATHOGEN_HCMV_UL33_TO_GNAI_AC_PKA_SIGNALING_PATHWAY		24	0.152038	0.910287	0.55668	0.687688	1	7912	tags=63%, list=47%, signal=118%
REACTOME_COOPERATION_OF_PREFOLDIN_AND_TRIC_CCT_IN_ACTIN_AND_TUBULIN_FOLDING	REACTOME_COOPERATION_OF_PREFOLDIN_AND_TRIC_CCT_IN_ACTIN_AND_TUBULIN_FOLDING		27	0.147334	0.910233	0.533066	0.686675	1	12404	tags=89%, list=74%, signal=344%
WP_CHOLESTEROL_BIOSYNTHESIS_PATHWAY_IN_HEPATOCYTES	WP_CHOLESTEROL_BIOSYNTHESIS_PATHWAY_IN_HEPATOCYTES		93	0.0804544	0.907868	0.568826	0.689584	1	6573	tags=47%, list=39%, signal=78%
REACTOME_PHASE_I_FUNCTIONALIZATION_OF_COMPOUNDS	REACTOME_PHASE_I_FUNCTIONALIZATION_OF_COMPOUNDS		72	0.090234	0.903837	0.579477	0.695526	1	2445	tags=24%, list=15%, signal=28%
KEGG_ALANINE_ASPARTATE_AND_GLUTAMATE_METABOLISM	KEGG_ALANINE_ASPARTATE_AND_GLUTAMATE_METABOLISM		29	0.138278	0.892573	0.603376	0.713922	1	10377	tags=76%, list=62%, signal=200%
REACTOME_GOLGI_TO_ER_RETROGRADE_TRANSPORT	REACTOME_GOLGI_TO_ER_RETROGRADE_TRANSPORT		123	0.0694608	0.887968	0.57037	0.72071	1	5372	tags=39%, list=32%, signal=57%
REACTOME_STING_MEDIATED_INDUCTION_OF_HOST_IMMUNE_RESPONSES	REACTOME_STING_MEDIATED_INDUCTION_OF_HOST_IMMUNE_RESPONSES		15	0.183266	0.887364	0.590476	0.72058	1	13660	tags=100%, list=82%, signal=545%
KEGG_NOTCH_SIGNALING_PATHWAY	KEGG_NOTCH_SIGNALING_PATHWAY		45	0.109896	0.884862	0.57971	0.723712	1	2254	tags=24%, list=13%, signal=28%
KEGG_AMYOTROPHIC_LATERAL_SCLEROSIS_ALS	KEGG_AMYOTROPHIC_LATERAL_SCLEROSIS_ALS		49	0.108646	0.884737	0.586142	0.72276	1	3648	tags=33%, list=22%, signal=42%
KEGG_MEDICUS_VARIANT_MUTATION_INACTIVATED_RASD1_TO_CRHR_PKA_ACTH_SIGNALING_PATHWAY	KEGG_MEDICUS_VARIANT_MUTATION_INACTIVATED_RASD1_TO_CRHR_PKA_ACTH_SIGNALING_PATHWAY		24	0.152038	0.884701	0.590909	0.721668	1	7912	tags=63%, list=47%, signal=118%
KEGG_VASCULAR_SMOOTH_MUSCLE_CONTRACTION	KEGG_VASCULAR_SMOOTH_MUSCLE_CONTRACTION		99	0.0755163	0.884156	0.560878	0.721429	1	2122	tags=20%, list=13%, signal=23%
WP_WNT_SIGNALING_IN_KIDNEY_DISEASE	WP_WNT_SIGNALING_IN_KIDNEY_DISEASE		34	0.126711	0.883443	0.597015	0.72149	1	2311	tags=26%, list=14%, signal=31%
WP_2Q37_COPY_NUMBER_VARIATION_SYNDROME	WP_2Q37_COPY_NUMBER_VARIATION_SYNDROME		112	0.0708642	0.87774	0.576923	0.730091	1	2704	tags=23%, list=16%, signal=28%
WP_RUBINSTEINTAYBI_SYNDROME_1	WP_RUBINSTEINTAYBI_SYNDROME_1		15	0.190428	0.876519	0.56341	0.731023	1	7966	tags=67%, list=48%, signal=127%
REACTOME_SIGNAL_AMPLIFICATION	REACTOME_SIGNAL_AMPLIFICATION		30	0.133904	0.872021	0.612326	0.737505	1	12257	tags=87%, list=73%, signal=324%
KEGG_MEDICUS_PATHOGEN_HIV_GP120_TO_CXCR4_GNB_G_RAC_SIGNALING_PATHWAY	KEGG_MEDICUS_PATHOGEN_HIV_GP120_TO_CXCR4_GNB_G_RAC_SIGNALING_PATHWAY		25	0.144252	0.871669	0.61753	0.736944	1	8293	tags=64%, list=50%, signal=127%
REACTOME_NUCLEAR_SIGNALING_BY_ERBB4	REACTOME_NUCLEAR_SIGNALING_BY_ERBB4		30	0.13015	0.870487	0.578947	0.737729	1	1171	tags=20%, list=7%, signal=21%
KEGG_PRIMARY_IMMUNODEFICIENCY	KEGG_PRIMARY_IMMUNODEFICIENCY		22	0.156109	0.867779	0.610338	0.741116	1	9554	tags=73%, list=57%, signal=169%
WP_RAS_SIGNALING	WP_RAS_SIGNALING		166	0.0574227	0.866824	0.624514	0.741545	1	1869	tags=17%, list=11%, signal=19%
WP_10Q1121Q1123_COPY_NUMBER_VARIATION_SYNDROME	WP_10Q1121Q1123_COPY_NUMBER_VARIATION_SYNDROME		57	0.0982134	0.86423	0.611742	0.744666	1	10391	tags=72%, list=62%, signal=189%
KEGG_LONG_TERM_POTENTIATION	KEGG_LONG_TERM_POTENTIATION		65	0.0903996	0.862781	0.60735	0.746014	1	2095	tags=22%, list=13%, signal=25%
KEGG_MEDICUS_VARIANT_MUTATION_ACTIVATED_GNAS_TO_CRHR_PKA_ACTH_SIGNALING_PATHWAY	KEGG_MEDICUS_VARIANT_MUTATION_ACTIVATED_GNAS_TO_CRHR_PKA_ACTH_SIGNALING_PATHWAY		21	0.15547	0.861521	0.64466	0.746903	1	3773	tags=38%, list=23%, signal=49%
KEGG_MEDICUS_REFERENCE_RETROGRADE_AXONAL_TRANSPORT	KEGG_MEDICUS_REFERENCE_RETROGRADE_AXONAL_TRANSPORT		38	0.117622	0.860637	0.633266	0.747282	1	12119	tags=84%, list=72%, signal=305%
WP_PATHWAYS_OF_NUCLEIC_ACID_METABOLISM_AND_INNATE_IMMUNE_SENSING	WP_PATHWAYS_OF_NUCLEIC_ACID_METABOLISM_AND_INNATE_IMMUNE_SENSING		15	0.183266	0.858459	0.61087	0.749857	1	13660	tags=100%, list=82%, signal=545%
KEGG_MEDICUS_REFERENCE_RAB7_REGULATED_MICROTUBULE_MINUS_END_DIRECTED_TRANSPORT	KEGG_MEDICUS_REFERENCE_RAB7_REGULATED_MICROTUBULE_MINUS_END_DIRECTED_TRANSPORT		38	0.116316	0.856974	0.619149	0.751224	1	7740	tags=58%, list=46%, signal=108%
WP_GASTRIC_CANCER_NETWORK_2	WP_GASTRIC_CANCER_NETWORK_2		30	0.130134	0.856361	0.632323	0.751041	1	3401	tags=33%, list=20%, signal=42%
REACTOME_ANTI_INFLAMMATORY_RESPONSE_FAVOURING_LEISHMANIA_PARASITE_INFECTION	REACTOME_ANTI_INFLAMMATORY_RESPONSE_FAVOURING_LEISHMANIA_PARASITE_INFECTION		65	0.0887871	0.856349	0.622917	0.749885	1	10612	tags=72%, list=63%, signal=197%
WP_CAMKK2_PATHWAY	WP_CAMKK2_PATHWAY		33	0.124498	0.853405	0.636187	0.753772	1	6536	tags=52%, list=39%, signal=84%
WP_MBDNF_AND_PROBDNF_REGULATION_OF_GABA_NEUROTRANSMISSION	WP_MBDNF_AND_PROBDNF_REGULATION_OF_GABA_NEUROTRANSMISSION		34	0.125366	0.85006	0.630832	0.758258	1	3809	tags=35%, list=23%, signal=46%
KEGG_VIRAL_MYOCARDITIS	KEGG_VIRAL_MYOCARDITIS		55	0.0959083	0.849733	0.637405	0.757656	1	1745	tags=20%, list=10%, signal=22%
KEGG_ERBB_SIGNALING_PATHWAY	KEGG_ERBB_SIGNALING_PATHWAY		85	0.0785021	0.848353	0.64	0.758779	1	1644	tags=18%, list=10%, signal=19%
KEGG_MEDICUS_VARIANT_MUTATION_INACTIVATED_ATP2B3_TO_ANGIOTENSIN_ALDOSTERONE_SIGNALING_PATHWAY	KEGG_MEDICUS_VARIANT_MUTATION_INACTIVATED_ATP2B3_TO_ANGIOTENSIN_ALDOSTERONE_SIGNALING_PATHWAY		21	0.15547	0.847578	0.658103	0.758894	1	3773	tags=38%, list=23%, signal=49%
REACTOME_BACTERIAL_INFECTION_PATHWAYS	REACTOME_BACTERIAL_INFECTION_PATHWAYS		66	0.0879465	0.846813	0.646443	0.759034	1	1828	tags=20%, list=11%, signal=22%
PID_BETA_CATENIN_DEG_PATHWAY	PID_BETA_CATENIN_DEG_PATHWAY		18	0.167372	0.846434	0.633663	0.758521	1	12997	tags=94%, list=78%, signal=423%
PID_FOXO_PATHWAY	PID_FOXO_PATHWAY		46	0.109662	0.845449	0.651546	0.75897	1	13439	tags=91%, list=80%, signal=464%
KEGG_MEDICUS_REFERENCE_PDGF_PDGFR_PLCG_CAMK_SIGNALING_PATHWAY	KEGG_MEDICUS_REFERENCE_PDGF_PDGFR_PLCG_CAMK_SIGNALING_PATHWAY		17	0.172467	0.845103	0.646217	0.75839	1	3020	tags=35%, list=18%, signal=43%
REACTOME_FLT3_SIGNALING	REACTOME_FLT3_SIGNALING		36	0.117245	0.84353	0.641791	0.75984	1	14301	tags=97%, list=86%, signal=670%
WP_STATIN_INHIBITION_OF_CHOLESTEROL_PRODUCTION	WP_STATIN_INHIBITION_OF_CHOLESTEROL_PRODUCTION		20	0.156741	0.843301	0.646833	0.759038	1	3234	tags=35%, list=19%, signal=43%
WP_EFFECT_OF_OMEGA3_PUFA_ON_HUNTINGTONS_DISEASE_PATHWAYS	WP_EFFECT_OF_OMEGA3_PUFA_ON_HUNTINGTONS_DISEASE_PATHWAYS		109	0.0685229	0.840716	0.64902	0.762081	1	1929	tags=18%, list=12%, signal=21%
REACTOME_G_BETA_GAMMA_SIGNALLING_THROUGH_CDC42	REACTOME_G_BETA_GAMMA_SIGNALLING_THROUGH_CDC42		20	0.157044	0.837753	0.678643	0.765817	1	9082	tags=70%, list=54%, signal=153%
WP_HEDGEHOG_SIGNALING_WP4249	WP_HEDGEHOG_SIGNALING_WP4249		40	0.113138	0.836639	0.666	0.766503	1	11908	tags=83%, list=71%, signal=286%
KEGG_MEDICUS_PATHOGEN_KSHV_VGPCR_TO_GNB_G_PI3K_JNK_SIGNALING_PATHWAY	KEGG_MEDICUS_PATHOGEN_KSHV_VGPCR_TO_GNB_G_PI3K_JNK_SIGNALING_PATHWAY		27	0.132178	0.832635	0.655172	0.771858	1	889	tags=19%, list=5%, signal=20%
WP_MAJOR_RECEPTORS_TARGETED_BY_EPINEPHRINE_AND_NOREPINEPHRINE	WP_MAJOR_RECEPTORS_TARGETED_BY_EPINEPHRINE_AND_NOREPINEPHRINE		15	0.176889	0.832464	0.667331	0.770963	1	1503	tags=27%, list=9%, signal=29%
REACTOME_DISEASES_OF_MITOTIC_CELL_CYCLE	REACTOME_DISEASES_OF_MITOTIC_CELL_CYCLE		38	0.115062	0.832149	0.669355	0.770305	1	8201	tags=61%, list=49%, signal=119%
REACTOME_NRAGE_SIGNALS_DEATH_THROUGH_JNK	REACTOME_NRAGE_SIGNALS_DEATH_THROUGH_JNK		58	0.0953392	0.828447	0.680077	0.775161	1	7060	tags=52%, list=42%, signal=89%
KEGG_MEDICUS_VARIANT_MUTATION_INACTIVATED_PDE11A_PDE8B_TO_ACTH_CORTISOL_SIGNALING_PATHWAY	KEGG_MEDICUS_VARIANT_MUTATION_INACTIVATED_PDE11A_PDE8B_TO_ACTH_CORTISOL_SIGNALING_PATHWAY		18	0.163388	0.828143	0.677481	0.774457	1	3773	tags=39%, list=23%, signal=50%
BIOCARTA_CARDIACEGF_PATHWAY	BIOCARTA_CARDIACEGF_PATHWAY		18	0.159194	0.828007	0.683884	0.773509	1	2914	tags=33%, list=17%, signal=40%
KEGG_MEDICUS_VARIANT_MUTATION_ACTIVATED_PRKACA_TO_ACTH_CORTISOL_SIGNALING_PATHWAY	KEGG_MEDICUS_VARIANT_MUTATION_ACTIVATED_PRKACA_TO_ACTH_CORTISOL_SIGNALING_PATHWAY		15	0.174479	0.825116	0.68008	0.777045	1	3773	tags=40%, list=23%, signal=52%
KEGG_BETA_ALANINE_METABOLISM	KEGG_BETA_ALANINE_METABOLISM		21	0.147168	0.823766	0.683871	0.778142	1	14264	tags=100%, list=85%, signal=679%
REACTOME_RAP1_SIGNALLING	REACTOME_RAP1_SIGNALLING		15	0.175856	0.823642	0.672199	0.777139	1	3750	tags=40%, list=22%, signal=52%
REACTOME_PROSTACYCLIN_SIGNALLING_THROUGH_PROSTACYCLIN_RECEPTOR	REACTOME_PROSTACYCLIN_SIGNALLING_THROUGH_PROSTACYCLIN_RECEPTOR		19	0.161131	0.823402	0.66996	0.776362	1	11390	tags=84%, list=68%, signal=264%
REACTOME_DOWNSTREAM_SIGNALING_OF_ACTIVATED_FGFR4	REACTOME_DOWNSTREAM_SIGNALING_OF_ACTIVATED_FGFR4		20	0.150656	0.82033	0.668	0.780199	1	10861	tags=80%, list=65%, signal=228%
REACTOME_REGULATION_OF_SIGNALING_BY_CBL	REACTOME_REGULATION_OF_SIGNALING_BY_CBL		21	0.147168	0.817206	0.660194	0.784005	1	9486	tags=71%, list=57%, signal=165%
REACTOME_METABOLISM_OF_COFACTORS	REACTOME_METABOLISM_OF_COFACTORS		25	0.135932	0.815263	0.700397	0.785997	1	7763	tags=60%, list=46%, signal=112%
REACTOME_BILE_ACID_AND_BILE_SALT_METABOLISM	REACTOME_BILE_ACID_AND_BILE_SALT_METABOLISM		37	0.113431	0.812698	0.688889	0.788976	1	3078	tags=30%, list=18%, signal=36%
KEGG_MEDICUS_REFERENCE_CCR5_GNB_G_PLCB_G_PKC_SIGNALING_PATHWAY	KEGG_MEDICUS_REFERENCE_CCR5_GNB_G_PLCB_G_PKC_SIGNALING_PATHWAY		25	0.137061	0.809499	0.700193	0.792935	1	9082	tags=68%, list=54%, signal=149%
REACTOME_INITIATION_OF_NUCLEAR_ENVELOPE_NE_REFORMATION	REACTOME_INITIATION_OF_NUCLEAR_ENVELOPE_NE_REFORMATION		19	0.155642	0.809319	0.699801	0.792045	1	13242	tags=95%, list=79%, signal=455%
REACTOME_NUCLEAR_EVENTS_STIMULATED_BY_ALK_SIGNALING_IN_CANCER	REACTOME_NUCLEAR_EVENTS_STIMULATED_BY_ALK_SIGNALING_IN_CANCER		30	0.124983	0.805834	0.717895	0.796372	1	3487	tags=33%, list=21%, signal=42%
WP_VITAMIN_DSENSITIVE_CALCIUM_SIGNALING_IN_DEPRESSION	WP_VITAMIN_DSENSITIVE_CALCIUM_SIGNALING_IN_DEPRESSION		35	0.115197	0.805287	0.704365	0.795965	1	4288	tags=37%, list=26%, signal=50%
KEGG_GRAFT_VERSUS_HOST_DISEASE	KEGG_GRAFT_VERSUS_HOST_DISEASE		17	0.160119	0.803589	0.726577	0.797494	1	4210	tags=41%, list=25%, signal=55%
REACTOME_GPER1_SIGNALING	REACTOME_GPER1_SIGNALING		42	0.10482	0.800765	0.69936	0.800832	1	11390	tags=79%, list=68%, signal=246%
REACTOME_MHC_CLASS_II_ANTIGEN_PRESENTATION	REACTOME_MHC_CLASS_II_ANTIGEN_PRESENTATION		108	0.0650756	0.799745	0.71519	0.801252	1	5576	tags=40%, list=33%, signal=59%
REACTOME_IMMUNOREGULATORY_INTERACTIONS_BETWEEN_A_LYMPHOID_AND_A_NON_LYMPHOID_CELL	REACTOME_IMMUNOREGULATORY_INTERACTIONS_BETWEEN_A_LYMPHOID_AND_A_NON_LYMPHOID_CELL		70	0.080508	0.799286	0.699605	0.800836	1	6542	tags=47%, list=39%, signal=77%
REACTOME_G_PROTEIN_ACTIVATION	REACTOME_G_PROTEIN_ACTIVATION		22	0.140585	0.789004	0.721116	0.81599	1	8293	tags=64%, list=50%, signal=126%
WP_ERBB_SIGNALING	WP_ERBB_SIGNALING		89	0.0705473	0.787239	0.723014	0.817564	1	1644	tags=17%, list=10%, signal=19%
REACTOME_DOWNSTREAM_SIGNALING_OF_ACTIVATED_FGFR2	REACTOME_DOWNSTREAM_SIGNALING_OF_ACTIVATED_FGFR2		23	0.137777	0.786001	0.726708	0.818283	1	4969	tags=43%, list=30%, signal=62%
WP_EFFECTS_OF_MFN2_MUTATION	WP_EFFECTS_OF_MFN2_MUTATION		24	0.132533	0.780018	0.739919	0.826343	1	573	tags=17%, list=3%, signal=17%
KEGG_MEDICUS_VARIANT_MUTATION_ACTIVATED_CACNA1D_H_TO_ANGIOTENSIN_ALDOSTERONE_SIGNALING_PATHWAY	KEGG_MEDICUS_VARIANT_MUTATION_ACTIVATED_CACNA1D_H_TO_ANGIOTENSIN_ALDOSTERONE_SIGNALING_PATHWAY		22	0.138141	0.779548	0.742857	0.825881	1	3773	tags=36%, list=23%, signal=47%
WP_SARSCOV2_MITOCHONDRIAL_CHRONIC_OXIDATIVE_STRESS_AND_ENDOTHELIAL_DYSFUNCTION	WP_SARSCOV2_MITOCHONDRIAL_CHRONIC_OXIDATIVE_STRESS_AND_ENDOTHELIAL_DYSFUNCTION		23	0.131966	0.77946	0.744856	0.824781	1	13064	tags=91%, list=78%, signal=417%
REACTOME_ENDOGENOUS_STEROLS	REACTOME_ENDOGENOUS_STEROLS		19	0.147916	0.775505	0.744939	0.829581	1	1929	tags=26%, list=12%, signal=30%
REACTOME_RA_BIOSYNTHESIS_PATHWAY	REACTOME_RA_BIOSYNTHESIS_PATHWAY		17	0.154784	0.769619	0.744376	0.837433	1	1348	tags=24%, list=8%, signal=26%
REACTOME_NICOTINAMIDE_SALVAGING	REACTOME_NICOTINAMIDE_SALVAGING		16	0.161586	0.767359	0.752066	0.8395	1	11932	tags=88%, list=71%, signal=305%
BIOCARTA_HDAC_PATHWAY	BIOCARTA_HDAC_PATHWAY		24	0.133281	0.766079	0.770624	0.840188	1	8922	tags=67%, list=53%, signal=143%
KEGG_MEDICUS_REFERENCE_IL1_IL1R_JNK_SIGNALING_PATHWAY	KEGG_MEDICUS_REFERENCE_IL1_IL1R_JNK_SIGNALING_PATHWAY		19	0.145786	0.765652	0.759615	0.839656	1	9886	tags=74%, list=59%, signal=180%
KEGG_MEDICUS_REFERENCE_TCR_PLCG_ITPR_SIGNALING_PATHWAY	KEGG_MEDICUS_REFERENCE_TCR_PLCG_ITPR_SIGNALING_PATHWAY		16	0.158751	0.765204	0.753061	0.839143	1	9889	tags=75%, list=59%, signal=183%
REACTOME_VITAMIN_B5_PANTOTHENATE_METABOLISM	REACTOME_VITAMIN_B5_PANTOTHENATE_METABOLISM		18	0.146177	0.763954	0.784708	0.839755	1	12422	tags=89%, list=74%, signal=345%
WP_BREAST_CANCER_PATHWAY	WP_BREAST_CANCER_PATHWAY		141	0.054061	0.761521	0.798371	0.842127	1	763	tags=10%, list=5%, signal=10%
REACTOME_DEACTIVATION_OF_THE_BETA_CATENIN_TRANSACTIVATING_COMPLEX	REACTOME_DEACTIVATION_OF_THE_BETA_CATENIN_TRANSACTIVATING_COMPLEX		40	0.101289	0.758229	0.782158	0.84582	1	8343	tags=60%, list=50%, signal=119%
WP_ONECARBON_METABOLISM	WP_ONECARBON_METABOLISM		28	0.119093	0.755532	0.763527	0.848409	1	3386	tags=32%, list=20%, signal=40%
REACTOME_SUMOYLATION_OF_TRANSCRIPTION_FACTORS	REACTOME_SUMOYLATION_OF_TRANSCRIPTION_FACTORS		20	0.139771	0.754633	0.769076	0.848539	1	1009	tags=20%, list=6%, signal=21%
WP_BDNFTRKB_SIGNALING	WP_BDNFTRKB_SIGNALING		33	0.111707	0.750675	0.768642	0.853197	1	7763	tags=58%, list=46%, signal=107%
PID_P38_ALPHA_BETA_PATHWAY	PID_P38_ALPHA_BETA_PATHWAY		26	0.121588	0.750097	0.795411	0.852843	1	1828	tags=23%, list=11%, signal=26%
WP_MAP3K1_ROLE_IN_PROMOTING_AND_BLOCKING_GONADAL_DETERMINATION	WP_MAP3K1_ROLE_IN_PROMOTING_AND_BLOCKING_GONADAL_DETERMINATION		16	0.154755	0.745973	0.802817	0.857613	1	5775	tags=50%, list=35%, signal=76%
PID_HNF3A_PATHWAY	PID_HNF3A_PATHWAY		33	0.109305	0.739906	0.796748	0.865009	1	1722	tags=21%, list=10%, signal=24%
REACTOME_CONSTITUTIVE_SIGNALING_BY_EGFRVIII	REACTOME_CONSTITUTIVE_SIGNALING_BY_EGFRVIII		15	0.156372	0.739761	0.80117	0.863979	1	8535	tags=67%, list=51%, signal=136%
WP_ENDOTHELIN_PATHWAYS	WP_ENDOTHELIN_PATHWAYS		31	0.112638	0.737531	0.789157	0.865932	1	1895	tags=23%, list=11%, signal=25%
REACTOME_POST_TRANSLATIONAL_MODIFICATION_SYNTHESIS_OF_GPI_ANCHORED_PROTEINS	REACTOME_POST_TRANSLATIONAL_MODIFICATION_SYNTHESIS_OF_GPI_ANCHORED_PROTEINS		69	0.0772378	0.737168	0.79	0.865232	1	6953	tags=49%, list=42%, signal=84%
KEGG_MEDICUS_VARIANT_MUTATION_CAUSED_ABERRANT_HTT_TO_TRANSPORT_OF_CALCIUM	KEGG_MEDICUS_VARIANT_MUTATION_CAUSED_ABERRANT_HTT_TO_TRANSPORT_OF_CALCIUM		18	0.145406	0.731534	0.828921	0.871874	1	14293	tags=100%, list=85%, signal=687%
KEGG_MEDICUS_VARIANT_MUTATION_INACTIVATED_PRKAR1A_TO_ACTH_CORTISOL_SIGNALING_PATHWAY	KEGG_MEDICUS_VARIANT_MUTATION_INACTIVATED_PRKAR1A_TO_ACTH_CORTISOL_SIGNALING_PATHWAY		16	0.149466	0.721839	0.812623	0.884018	1	3773	tags=38%, list=23%, signal=48%
KEGG_MEDICUS_VARIANT_SCRAPIE_CONFORMATION_PRPSC_TO_TRANSPORT_OF_CALCIUM	KEGG_MEDICUS_VARIANT_SCRAPIE_CONFORMATION_PRPSC_TO_TRANSPORT_OF_CALCIUM		17	0.145397	0.718549	0.821643	0.887134	1	14293	tags=100%, list=85%, signal=687%
KEGG_MEDICUS_REFERENCE_ANGIOTENSIN_ALDOSTERONE_SIGNALING_PATHWAY	KEGG_MEDICUS_REFERENCE_ANGIOTENSIN_ALDOSTERONE_SIGNALING_PATHWAY		26	0.120664	0.717599	0.796875	0.887126	1	3773	tags=35%, list=23%, signal=45%
PID_P38_MK2_PATHWAY	PID_P38_MK2_PATHWAY		21	0.129765	0.717434	0.819802	0.886094	1	5795	tags=48%, list=35%, signal=73%
REACTOME_REGULATION_OF_MITF_M_DEPENDENT_GENES_INVOLVED_IN_APOPTOSIS	REACTOME_REGULATION_OF_MITF_M_DEPENDENT_GENES_INVOLVED_IN_APOPTOSIS		15	0.152969	0.715837	0.824324	0.886945	1	7477	tags=60%, list=45%, signal=108%
BIOCARTA_CCR5_PATHWAY	BIOCARTA_CCR5_PATHWAY		15	0.152821	0.715053	0.833006	0.88671	1	3020	tags=33%, list=18%, signal=41%
KEGG_MEDICUS_VARIANT_MUTATION_ACTIVATED_KCNJ5_TO_ANGIOTENSIN_ALDOSTERONE_SIGNALING_PATHWAY	KEGG_MEDICUS_VARIANT_MUTATION_ACTIVATED_KCNJ5_TO_ANGIOTENSIN_ALDOSTERONE_SIGNALING_PATHWAY		23	0.122317	0.714547	0.82716	0.886155	1	3773	tags=35%, list=23%, signal=45%
KEGG_MEDICUS_VARIANT_MUTATION_INACTIVATED_ATP1A1_TO_ANGIOTENSIN_ALDOSTERONE_SIGNALING_PATHWAY	KEGG_MEDICUS_VARIANT_MUTATION_INACTIVATED_ATP1A1_TO_ANGIOTENSIN_ALDOSTERONE_SIGNALING_PATHWAY		23	0.122317	0.714494	0.824742	0.884956	1	3773	tags=35%, list=23%, signal=45%
PID_EPHRINB_REV_PATHWAY	PID_EPHRINB_REV_PATHWAY		23	0.125118	0.713038	0.804734	0.885584	1	10270	tags=74%, list=61%, signal=191%
REACTOME_ABC_TRANSPORTERS_IN_LIPID_HOMEOSTASIS	REACTOME_ABC_TRANSPORTERS_IN_LIPID_HOMEOSTASIS		17	0.14383	0.713029	0.810127	0.884347	1	1531	tags=24%, list=9%, signal=26%
WP_ID_SIGNALING	WP_ID_SIGNALING		16	0.146065	0.709328	0.84413	0.887936	1	4875	tags=44%, list=29%, signal=62%
REACTOME_GAB1_SIGNALOSOME	REACTOME_GAB1_SIGNALOSOME		16	0.141251	0.708924	0.848659	0.887196	1	8091	tags=63%, list=48%, signal=121%
KEGG_MEDICUS_REFERENCE_CXCR4_GNB_G_PLCB_PKC_SIGNALING_PATHWAY	KEGG_MEDICUS_REFERENCE_CXCR4_GNB_G_PLCB_PKC_SIGNALING_PATHWAY		31	0.108271	0.707582	0.843943	0.887666	1	889	tags=16%, list=5%, signal=17%
REACTOME_FRS_MEDIATED_FGFR4_SIGNALING	REACTOME_FRS_MEDIATED_FGFR4_SIGNALING		15	0.150611	0.70106	0.834971	0.894664	1	10861	tags=80%, list=65%, signal=228%
KEGG_ABC_TRANSPORTERS	KEGG_ABC_TRANSPORTERS		42	0.0912615	0.699792	0.843011	0.894948	1	1662	tags=19%, list=10%, signal=21%
KEGG_MEDICUS_VARIANT_FZD7_OVEREXPRESSION_TO_WNT_SIGNALING_PATHWAY	KEGG_MEDICUS_VARIANT_FZD7_OVEREXPRESSION_TO_WNT_SIGNALING_PATHWAY		34	0.101345	0.698284	0.834016	0.895521	1	7161	tags=53%, list=43%, signal=92%
REACTOME_MAPK_TARGETS_NUCLEAR_EVENTS_MEDIATED_BY_MAP_KINASES	REACTOME_MAPK_TARGETS_NUCLEAR_EVENTS_MEDIATED_BY_MAP_KINASES		31	0.109307	0.696797	0.852427	0.896084	1	14358	tags=97%, list=86%, signal=683%
WP_HDAC6_INTERACTIONS_IN_THE_CENTRAL_NERVOUS_SYSTEM	WP_HDAC6_INTERACTIONS_IN_THE_CENTRAL_NERVOUS_SYSTEM		110	0.0566654	0.687998	0.862475	0.905528	1	1186	tags=13%, list=7%, signal=14%
KEGG_CHEMOKINE_SIGNALING_PATHWAY	KEGG_CHEMOKINE_SIGNALING_PATHWAY		144	0.0486626	0.686988	0.893258	0.905461	1	12199	tags=78%, list=73%, signal=285%
BIOCARTA_MPR_PATHWAY	BIOCARTA_MPR_PATHWAY		19	0.133028	0.686905	0.854932	0.904312	1	3938	tags=37%, list=24%, signal=48%
KEGG_MEDICUS_REFERENCE_TLR2_4_MAPK_SIGNALING_PATHWAY	KEGG_MEDICUS_REFERENCE_TLR2_4_MAPK_SIGNALING_PATHWAY		26	0.113388	0.686736	0.860707	0.903249	1	12256	tags=85%, list=73%, signal=316%
REACTOME_ERK_MAPK_TARGETS	REACTOME_ERK_MAPK_TARGETS		22	0.120045	0.679768	0.857426	0.91011	1	13957	tags=95%, list=83%, signal=576%
KEGG_MEDICUS_REFERENCE_CCR_CXCR_GNB_G_PI3K_RAC_SIGNALING_PATHWAY	KEGG_MEDICUS_REFERENCE_CCR_CXCR_GNB_G_PI3K_RAC_SIGNALING_PATHWAY		24	0.11361	0.679677	0.872428	0.908957	1	889	tags=17%, list=5%, signal=18%
REACTOME_SIGNALING_BY_RETINOIC_ACID	REACTOME_SIGNALING_BY_RETINOIC_ACID		37	0.0940163	0.679458	0.86444	0.907936	1	2498	tags=24%, list=15%, signal=29%
REACTOME_SIGNALING_BY_NOTCH1	REACTOME_SIGNALING_BY_NOTCH1		74	0.0668947	0.676415	0.86255	0.910185	1	3405	tags=27%, list=20%, signal=34%
REACTOME_BMAL1_CLOCK_NPAS2_ACTIVATES_CIRCADIAN_GENE_EXPRESSION	REACTOME_BMAL1_CLOCK_NPAS2_ACTIVATES_CIRCADIAN_GENE_EXPRESSION		25	0.113305	0.673573	0.895582	0.912169	1	6803	tags=52%, list=41%, signal=88%
WP_MYD88_DISTINCT_INPUTOUTPUT_PATHWAY	WP_MYD88_DISTINCT_INPUTOUTPUT_PATHWAY		16	0.136892	0.669385	0.860887	0.915664	1	9209	tags=69%, list=55%, signal=153%
REACTOME_ADP_SIGNALLING_THROUGH_P2Y_PURINOCEPTOR_1	REACTOME_ADP_SIGNALLING_THROUGH_P2Y_PURINOCEPTOR_1		24	0.115985	0.667737	0.866279	0.916304	1	11998	tags=83%, list=72%, signal=295%
REACTOME_SIGNALING_BY_ERBB2_IN_CANCER	REACTOME_SIGNALING_BY_ERBB2_IN_CANCER		25	0.112392	0.662039	0.876228	0.921441	1	8825	tags=64%, list=53%, signal=135%
REACTOME_ASPIRIN_ADME	REACTOME_ASPIRIN_ADME		19	0.127379	0.661349	0.87551	0.920945	1	7553	tags=58%, list=45%, signal=105%
PID_LIS1_PATHWAY	PID_LIS1_PATHWAY		28	0.104223	0.657036	0.920319	0.924213	1	7815	tags=57%, list=47%, signal=107%
PID_P38_MKK3_6PATHWAY	PID_P38_MKK3_6PATHWAY		26	0.108172	0.65185	0.895706	0.928314	1	2052	tags=23%, list=12%, signal=26%
REACTOME_FCERI_MEDIATED_MAPK_ACTIVATION	REACTOME_FCERI_MEDIATED_MAPK_ACTIVATION		32	0.0978652	0.651486	0.904192	0.927425	1	9340	tags=66%, list=56%, signal=148%
PID_TOLL_ENDOGENOUS_PATHWAY	PID_TOLL_ENDOGENOUS_PATHWAY		21	0.117651	0.643535	0.892857	0.93399	1	12368	tags=86%, list=74%, signal=329%
BIOCARTA_RAC1_PATHWAY	BIOCARTA_RAC1_PATHWAY		20	0.116937	0.640821	0.917671	0.935353	1	4735	tags=40%, list=28%, signal=56%
PID_REG_GR_PATHWAY	PID_REG_GR_PATHWAY		63	0.0685675	0.63844	0.916497	0.936359	1	9209	tags=62%, list=55%, signal=137%
WP_PREGNANE_X_RECEPTOR_PATHWAY	WP_PREGNANE_X_RECEPTOR_PATHWAY		20	0.118667	0.636964	0.907071	0.936466	1	9723	tags=70%, list=58%, signal=167%
REACTOME_GRB2_EVENTS_IN_ERBB2_SIGNALING	REACTOME_GRB2_EVENTS_IN_ERBB2_SIGNALING		15	0.139015	0.63397	0.911765	0.937936	1	8825	tags=67%, list=53%, signal=141%
REACTOME_THROMBIN_SIGNALLING_THROUGH_PROTEINASE_ACTIVATED_RECEPTORS_PARS	REACTOME_THROMBIN_SIGNALLING_THROUGH_PROTEINASE_ACTIVATED_RECEPTORS_PARS		29	0.100199	0.633555	0.890985	0.937056	1	12166	tags=83%, list=73%, signal=303%
KEGG_MEDICUS_REFERENCE_FGF_FGFR_PI3K_SIGNALING_PATHWAY	KEGG_MEDICUS_REFERENCE_FGF_FGFR_PI3K_SIGNALING_PATHWAY		22	0.112372	0.631261	0.905063	0.937956	1	13325	tags=91%, list=80%, signal=447%
REACTOME_PI_3K_CASCADE_FGFR1	REACTOME_PI_3K_CASCADE_FGFR1		15	0.135799	0.62912	0.907115	0.938622	1	6649	tags=53%, list=40%, signal=88%
REACTOME_CD209_DC_SIGN_SIGNALING	REACTOME_CD209_DC_SIGN_SIGNALING		19	0.120973	0.628791	0.928287	0.937664	1	7660	tags=58%, list=46%, signal=107%
REACTOME_DOWNSTREAM_SIGNALING_OF_ACTIVATED_FGFR3	REACTOME_DOWNSTREAM_SIGNALING_OF_ACTIVATED_FGFR3		20	0.116937	0.627925	0.910204	0.937161	1	4735	tags=40%, list=28%, signal=56%
KEGG_MEDICUS_REFERENCE_CXCL12_CXCR4_PKC_ERK_SIGNALING_PATHAWAY	KEGG_MEDICUS_REFERENCE_CXCL12_CXCR4_PKC_ERK_SIGNALING_PATHAWAY		19	0.120816	0.62676	0.905588	0.936972	1	4142	tags=37%, list=25%, signal=49%
BIOCARTA_PGC1A_PATHWAY	BIOCARTA_PGC1A_PATHWAY		15	0.13321	0.626687	0.934394	0.935771	1	8922	tags=67%, list=53%, signal=143%
WP_ANDROGEN_RECEPTOR_NETWORK_IN_PROSTATE_CANCER	WP_ANDROGEN_RECEPTOR_NETWORK_IN_PROSTATE_CANCER		99	0.0519469	0.610767	0.934363	0.947601	1	14676	tags=93%, list=88%, signal=755%
KEGG_ANTIGEN_PROCESSING_AND_PRESENTATION	KEGG_ANTIGEN_PROCESSING_AND_PRESENTATION		49	0.0724738	0.597925	0.947368	0.956042	1	12442	tags=82%, list=74%, signal=318%
KEGG_TRYPTOPHAN_METABOLISM	KEGG_TRYPTOPHAN_METABOLISM		37	0.0815492	0.59565	0.96875	0.956343	1	3158	tags=27%, list=19%, signal=33%
WP_IMMUNE_INFILTRATION_IN_PANCREATIC_CANCER	WP_IMMUNE_INFILTRATION_IN_PANCREATIC_CANCER		24	0.0932017	0.559382	0.978641	0.97732	1	533	tags=13%, list=3%, signal=13%
REACTOME_NOTCH1_INTRACELLULAR_DOMAIN_REGULATES_TRANSCRIPTION	REACTOME_NOTCH1_INTRACELLULAR_DOMAIN_REGULATES_TRANSCRIPTION		48	0.068066	0.549996	0.976285	0.980701	1	15587	tags=100%, list=93%, signal=1468%
WP_8P231_COPY_NUMBER_VARIATION_SYNDROME	WP_8P231_COPY_NUMBER_VARIATION_SYNDROME		41	0.0723637	0.549847	0.970894	0.979463	1	4910	tags=37%, list=29%, signal=52%
REACTOME_NOTCH_HLH_TRANSCRIPTION_PATHWAY	REACTOME_NOTCH_HLH_TRANSCRIPTION_PATHWAY		28	0.0865978	0.532647	0.976378	0.985524	1	9901	tags=68%, list=59%, signal=166%
KEGG_HEDGEHOG_SIGNALING_PATHWAY	KEGG_HEDGEHOG_SIGNALING_PATHWAY		50	0.0638014	0.529083	0.987448	0.985567	1	942	tags=12%, list=6%, signal=13%
REACTOME_FRS_MEDIATED_FGFR2_SIGNALING	REACTOME_FRS_MEDIATED_FGFR2_SIGNALING		18	0.0917922	0.473974	0.991435	0.998017	1	4969	tags=39%, list=30%, signal=55%
BIOCARTA_CXCR4_PATHWAY	BIOCARTA_CXCR4_PATHWAY		18	0.092188	0.466915	0.99793	0.997709	1	15182	tags=100%, list=91%, signal=1084%
REACTOME_FRS_MEDIATED_FGFR3_SIGNALING	REACTOME_FRS_MEDIATED_FGFR3_SIGNALING		15	0.0954952	0.443406	0.997904	0.998839	1	10667	tags=73%, list=64%, signal=202%
KEGG_MEDICUS_REFERENCE_CXCR4_GNAQ_PLCB_G_CALCINEURIN_SIGNALING_PATHWAY	KEGG_MEDICUS_REFERENCE_CXCR4_GNAQ_PLCB_G_CALCINEURIN_SIGNALING_PATHWAY		20	0.0708825	0.380766	1	0.999805	1	9685	tags=65%, list=58%, signal=154%
