# Supplementary material for: l-2-Hydroxyglutarate impairs neuronal differentiation through epigenetic activation of MYC expression
Source: J Clin Invest. 2026 Mar 17;136(9):e197010. doi: 10.1172/JCI197010 (PMC13132370; doi:10.1172/JCI197010)
Supplement: Supplemental table 2 [file jci-136-197010-s256.xlsx]

## Sheet: supplemental table 2 tracing gl
Metabolite	Label	controlh9GlcReplicate1	controlh9GlcReplicate2	controlh9GlcReplicate3	controlh9GlcReplicate4	controlh9GlnReplicate1	controlh9GlnReplicate2	controlh9GlnReplicate3	controlh9GlnReplicate4	controlipscGlcReplicate1	controlipscGlcReplicate2	controlipscGlcReplicate3	controlipscGlcReplicate4	controlipscGlnReplicate1	controlipscGlnReplicate2	controlipscGlnReplicate3	controlipscGlnReplicate4	p1uneditedGlcReplicate1	p1uneditedGlcReplicate2	p1uneditedGlcReplicate3	p1uneditedGlcReplicate4	p1uneditedGlnReplicate1	p1uneditedGlnReplicate2	p1uneditedGlnReplicate3	p1uneditedGlnReplicate4	p2uneditedGlcReplicate1	p2uneditedGlcReplicate2	p2uneditedGlcReplicate3	p2uneditedGlcReplicate4	p2uneditedGlnReplicate1	p2uneditedGlnReplicate2	p2uneditedGlnReplicate3	p2uneditedGlnReplicate4
2HG	M0	1.49562e+07	1.60131e+07	1.66207e+07	1.56163e+07	7.624e+06	7.64988e+06	8.97956e+06	8.08123e+06	1.6602e+07	1.53214e+07	1.49825e+07	1.51408e+07	8.0175e+06	7.91548e+06	1.04926e+07	7.08239e+06	2.36999e+08	2.09744e+08	2.35835e+08	2.19426e+08	1.81886e+08	1.8207e+08	1.70823e+08	1.80173e+08	1.9329e+08	2.02036e+08	2.16024e+08	1.74539e+08	1.50212e+08	1.56446e+08	1.61147e+08	1.43194e+08
2HG	M1	112642	54838.1	52217.4	4103.17	73118.9	91225.3	107430	65363.8	93039.1	124404	51453.1	136283	92255.4	211283	93148.5	141752	0	0	0	0	93507.7	122584	0	198265	0	0	0	0	10669.1	0	0	79754
2HG	M2	2.56561e+06	2.70903e+06	2.88409e+06	2.43491e+06	471879	757092	704340	695811	3.6882e+06	3.61398e+06	3.62326e+06	3.27972e+06	934013	848447	1.09926e+06	777907	6.81819e+06	6.00491e+06	7.41607e+06	6.55465e+06	124061	89837.4	0	301928	2.75656e+06	3.19909e+06	3.94817e+06	3.34897e+06	0	0	0	0
2HG	M3	125047	146714	197919	136614	1.04445e+06	1.20253e+06	1.27226e+06	1.28565e+06	279275	253646	241512	189090	1.34721e+06	1.28818e+06	1.53892e+06	1.07981e+06	365778	354807	443747	333932	4.83762e+06	4.99839e+06	4.47428e+06	5.67682e+06	143849	109835	188483	152533	2.88271e+06	3.04878e+06	3.42659e+06	2.7776e+06
2HG	M4	283794	329745	395466	306380	0	0	0	0	453991	492131	460922	388319	0	0	0	0	728156	608979	763387	766119	0	0	0	0	388063	380853	496039	364456	0	0	0	0
2HG	M5	704965	677592	708936	690353	1.15328e+07	1.24797e+07	1.3226e+07	1.39568e+07	901980	717400	787076	805120	1.06758e+07	1.04591e+07	1.31257e+07	1.04413e+07	863079	1.01746e+06	923627	871886	6.41993e+07	6.39122e+07	6.15663e+07	6.87183e+07	595824	714617	556372	731217	4.56621e+07	4.69844e+07	5.0752e+07	4.79742e+07
