# Supplementary material for: l-2-Hydroxyglutarate impairs neuronal differentiation through epigenetic activation of MYC expression
Source: J Clin Invest. 2026 Mar 17;136(9):e197010. doi: 10.1172/JCI197010 (PMC13132370; doi:10.1172/JCI197010)
Supplement: Supplemental table 3 [file jci-136-197010-s257.xlsx]

## Sheet: supplemental table 3 tracing 2h
Metabolite	Label	controlhipscDmsoReplicate1	controlhipscDmsoReplicate2	controlhipscDmsoReplicate3	controlhipscDmsoReplicate4	controlhipscGlsi4hReplicate5	controlhipscGlsi4hReplicate6	controlhipscGlsi4hReplicate7	controlhipscGlsi4hReplicate8	patient1UneditedDmsoReplicate1	patient1UneditedDmsoReplicate2	patient1UneditedDmsoReplicate3	patient1UneditedDmsoReplicate4	patient1UneditedGlsi4hReplicate1	patient1UneditedGlsi4hReplicate2	patient1UneditedGlsi4hReplicate3	patient1UneditedGlsi4hReplicate4
2HG	M0	6.03189e+06	5.32557e+06	4.4417e+06	5.65162e+06	9.62019e+06	5.13976e+06	5.08401e+06	8.78897e+06	1.80575e+08	1.89869e+08	1.82235e+08	1.7031e+08	1.85549e+08	1.80318e+08	1.9636e+08	1.90334e+08
2HG	M1	0	0	9644.9	0	0	0	0	0	0	0	0	0	0	0	0	0
2HG	M2	148483	0	60638.2	0	0	0	0	0	0	0	0	0	0	0	0	0
2HG	M3	858185	794092	955666	721777	0	0	0	151358	781050	1.37962e+06	1.28889e+06	1.32698e+06	23851.5	178868	224405	290158
2HG	M4	0	0	0	0	0	0	0	0	0	0	0	0	0	0	0	0
2HG	M5	1.16197e+07	1.08874e+07	1.03988e+07	1.04102e+07	3.37718e+06	2.75996e+06	3.08776e+06	3.21591e+06	4.208e+07	4.73913e+07	4.58092e+07	4.70416e+07	9.73695e+06	1.03283e+07	1.11746e+07	1.10468e+07
