# Supplementary material for: l-2-Hydroxyglutarate impairs neuronal differentiation through epigenetic activation of MYC expression
Source: J Clin Invest. 2026 Mar 17;136(9):e197010. doi: 10.1172/JCI197010 (PMC13132370; doi:10.1172/JCI197010)
Supplement: Supplemental table 4 [file jci-136-197010-s258.xlsx]

## Sheet: supplemental table 4 gsea repor
NAME	GS<br> follow link to MSigDB	GS DETAILS	SIZE	ES	NES	NOM p-val	FDR q-val	FWER p-val	RANK AT MAX	LEADING EDGE
WONG_EMBRYONIC_STEM_CELL_CORE	WONG_EMBRYONIC_STEM_CELL_CORE	Details ...	335	-0.365413	-7.81241	0	0	0	7124	tags=80%, list=44%, signal=139%
MOOTHA_MITOCHONDRIA	MOOTHA_MITOCHONDRIA	Details ...	422	-0.326684	-7.49282	0	0	0	5679	tags=67%, list=35%, signal=100%
MOOTHA_HUMAN_MITODB_6_2002	MOOTHA_HUMAN_MITODB_6_2002	Details ...	410	-0.32255	-7.43454	0	0	0	5939	tags=68%, list=37%, signal=105%
WONG_MITOCHONDRIA_GENE_MODULE	WONG_MITOCHONDRIA_GENE_MODULE	Details ...	214	-0.41235	-6.94742	0	0	0	5907	tags=77%, list=36%, signal=120%
BILANGES_SERUM_AND_RAPAMYCIN_SENSITIVE_GENES	BILANGES_SERUM_AND_RAPAMYCIN_SENSITIVE_GENES	Details ...	68	-0.625936	-6.10927	0	0	0	3010	tags=81%, list=19%, signal=99%
MANALO_HYPOXIA_DN	MANALO_HYPOXIA_DN	Details ...	287	-0.29997	-5.95422	0	0	0	7542	tags=76%, list=46%, signal=139%
RHEIN_ALL_GLUCOCORTICOID_THERAPY_DN	RHEIN_ALL_GLUCOCORTICOID_THERAPY_DN	Details ...	359	-0.271178	-5.9061	0	0	0	7718	tags=74%, list=48%, signal=138%
SCHLOSSER_MYC_TARGETS_REPRESSED_BY_SERUM	SCHLOSSER_MYC_TARGETS_REPRESSED_BY_SERUM	Details ...	160	-0.361745	-5.32693	0	0	0	8688	tags=89%, list=54%, signal=191%
DANG_MYC_TARGETS_UP	DANG_MYC_TARGETS_UP	Details ...	127	-0.411781	-5.30218	0	0	0	5635	tags=76%, list=35%, signal=115%
SOTIRIOU_BREAST_CANCER_GRADE_1_VS_3_UP	SOTIRIOU_BREAST_CANCER_GRADE_1_VS_3_UP	Details ...	152	-0.355396	-5.1988	0	0	0	8483	tags=88%, list=52%, signal=182%
MOOTHA_PGC	MOOTHA_PGC	Details ...	406	-0.21737	-5.13057	0	0	0	6711	tags=63%, list=41%, signal=104%
SHEDDEN_LUNG_CANCER_POOR_SURVIVAL_A6	SHEDDEN_LUNG_CANCER_POOR_SURVIVAL_A6	Details ...	439	-0.209227	-4.97539	0	0	0	8818	tags=75%, list=54%, signal=159%
CHNG_MULTIPLE_MYELOMA_HYPERPLOID_UP	CHNG_MULTIPLE_MYELOMA_HYPERPLOID_UP	Details ...	52	-0.584554	-4.94461	0	0	0	2403	tags=73%, list=15%, signal=86%
MUELLER_PLURINET	MUELLER_PLURINET	Details ...	293	-0.245705	-4.93752	0	0	0	8654	tags=77%, list=53%, signal=163%
GRADE_COLON_AND_RECTAL_CANCER_UP	GRADE_COLON_AND_RECTAL_CANCER_UP	Details ...	282	-0.250468	-4.8372	0	0	0	7225	tags=69%, list=45%, signal=123%
MOOTHA_VOXPHOS	MOOTHA_VOXPHOS	Details ...	85	-0.448247	-4.82844	0	0	0	6317	tags=84%, list=39%, signal=136%
SCHUHMACHER_MYC_TARGETS_UP	SCHUHMACHER_MYC_TARGETS_UP	Details ...	79	-0.449763	-4.71969	0	0	0	5471	tags=78%, list=34%, signal=118%
GARY_CD5_TARGETS_DN	GARY_CD5_TARGETS_DN	Details ...	422	-0.202114	-4.67997	0	0	0	10030	tags=82%, list=62%, signal=208%
CHIANG_LIVER_CANCER_SUBCLASS_UNANNOTATED_DN	CHIANG_LIVER_CANCER_SUBCLASS_UNANNOTATED_DN	Details ...	190	-0.286315	-4.63825	0	0	0	8302	tags=79%, list=51%, signal=161%
HSIAO_HOUSEKEEPING_GENES	HSIAO_HOUSEKEEPING_GENES	Details ...	389	-0.205951	-4.60282	0	0	0	6581	tags=61%, list=41%, signal=100%
MOREAUX_MULTIPLE_MYELOMA_BY_TACI_DN	MOREAUX_MULTIPLE_MYELOMA_BY_TACI_DN	Details ...	175	-0.292032	-4.5955	0	0	0	9867	tags=90%, list=61%, signal=227%
YAO_TEMPORAL_RESPONSE_TO_PROGESTERONE_CLUSTER_13	YAO_TEMPORAL_RESPONSE_TO_PROGESTERONE_CLUSTER_13	Details ...	178	-0.297014	-4.58272	0	0	0	6809	tags=71%, list=42%, signal=122%
PECE_MAMMARY_STEM_CELL_UP	PECE_MAMMARY_STEM_CELL_UP	Details ...	130	-0.331008	-4.49023	0	0	0	5530	tags=67%, list=34%, signal=101%
SATOH_COLORECTAL_CANCER_MYC_UP	SATOH_COLORECTAL_CANCER_MYC_UP	Details ...	81	-0.427276	-4.44309	0	0	0	5921	tags=79%, list=37%, signal=124%
GRAHAM_CML_DIVIDING_VS_NORMAL_QUIESCENT_UP	GRAHAM_CML_DIVIDING_VS_NORMAL_QUIESCENT_UP	Details ...	166	-0.291701	-4.41311	0	0	0	8509	tags=81%, list=52%, signal=169%
VECCHI_GASTRIC_CANCER_EARLY_UP	VECCHI_GASTRIC_CANCER_EARLY_UP	Details ...	393	-0.191632	-4.33149	0	0	0	8483	tags=71%, list=52%, signal=145%
STEIN_ESRRA_TARGETS_UP	STEIN_ESRRA_TARGETS_UP	Details ...	374	-0.198745	-4.32575	0	0	0	8995	tags=75%, list=55%, signal=164%
SENGUPTA_NASOPHARYNGEAL_CARCINOMA_DN	SENGUPTA_NASOPHARYNGEAL_CARCINOMA_DN	Details ...	264	-0.225333	-4.24148	0	0	0	3594	tags=44%, list=22%, signal=56%
ZHANG_RESPONSE_TO_CANTHARIDIN_DN	ZHANG_RESPONSE_TO_CANTHARIDIN_DN	Details ...	66	-0.442716	-4.20605	0	0	0	5383	tags=77%, list=33%, signal=115%
LI_AMPLIFIED_IN_LUNG_CANCER	LI_AMPLIFIED_IN_LUNG_CANCER	Details ...	164	-0.269994	-4.07089	0	0	0	4765	tags=56%, list=29%, signal=79%
KIM_MYC_AMPLIFICATION_TARGETS_UP	KIM_MYC_AMPLIFICATION_TARGETS_UP	Details ...	191	-0.245463	-3.98621	0	0	0	5238	tags=57%, list=32%, signal=83%
BILANGES_RAPAMYCIN_SENSITIVE_VIA_TSC1_AND_TSC2	BILANGES_RAPAMYCIN_SENSITIVE_VIA_TSC1_AND_TSC2	Details ...	68	-0.398894	-3.92625	0	0	0	5246	tags=72%, list=32%, signal=106%
BENPORATH_ES_1	BENPORATH_ES_1	Details ...	369	-0.171717	-3.90599	0	0	0	6510	tags=57%, list=40%, signal=93%
IRITANI_MAD1_TARGETS_DN	IRITANI_MAD1_TARGETS_DN	Details ...	45	-0.479533	-3.86796	0	0	0	5581	tags=82%, list=34%, signal=125%
TARTE_PLASMA_CELL_VS_PLASMABLAST_DN	TARTE_PLASMA_CELL_VS_PLASMABLAST_DN	Details ...	298	-0.196147	-3.83704	0	0	0	7655	tags=66%, list=47%, signal=124%
GRAHAM_NORMAL_QUIESCENT_VS_NORMAL_DIVIDING_DN	GRAHAM_NORMAL_QUIESCENT_VS_NORMAL_DIVIDING_DN	Details ...	83	-0.358417	-3.79854	0	0	0	8483	tags=88%, list=52%, signal=183%
KIM_WT1_TARGETS_DN	KIM_WT1_TARGETS_DN	Details ...	451	-0.154699	-3.7947	0	0	0	7236	tags=60%, list=45%, signal=105%
ROSTY_CERVICAL_CANCER_PROLIFERATION_CLUSTER	ROSTY_CERVICAL_CANCER_PROLIFERATION_CLUSTER	Details ...	139	-0.278009	-3.77864	0	0	0	8483	tags=80%, list=52%, signal=166%
TAKAO_RESPONSE_TO_UVB_RADIATION_UP	TAKAO_RESPONSE_TO_UVB_RADIATION_UP	Details ...	83	-0.344125	-3.73071	0	0	0	6564	tags=75%, list=40%, signal=125%
CREIGHTON_ENDOCRINE_THERAPY_RESISTANCE_2	CREIGHTON_ENDOCRINE_THERAPY_RESISTANCE_2	Details ...	416	-0.162505	-3.72624	0	0	0	4607	tags=44%, list=28%, signal=60%
BENPORATH_PROLIFERATION	BENPORATH_PROLIFERATION	Details ...	146	-0.267384	-3.72406	0	0	0	8368	tags=78%, list=52%, signal=160%
IVANOVA_HEMATOPOIESIS_EARLY_PROGENITOR	IVANOVA_HEMATOPOIESIS_EARLY_PROGENITOR	Details ...	420	-0.156634	-3.71389	0	0	0	10927	tags=83%, list=67%, signal=247%
SPIELMAN_LYMPHOBLAST_EUROPEAN_VS_ASIAN_UP	SPIELMAN_LYMPHOBLAST_EUROPEAN_VS_ASIAN_UP	Details ...	466	-0.148459	-3.70585	0	0	0	9949	tags=76%, list=61%, signal=190%
SCHLOSSER_MYC_TARGETS_AND_SERUM_RESPONSE_DN	SCHLOSSER_MYC_TARGETS_AND_SERUM_RESPONSE_DN	Details ...	48	-0.452304	-3.67903	0	0	0	6203	tags=83%, list=38%, signal=135%
LINDGREN_BLADDER_CANCER_CLUSTER_3_UP	LINDGREN_BLADDER_CANCER_CLUSTER_3_UP	Details ...	317	-0.177437	-3.67729	0	0	0	8743	tags=71%, list=54%, signal=152%
KOBAYASHI_EGFR_SIGNALING_24HR_DN	KOBAYASHI_EGFR_SIGNALING_24HR_DN	Details ...	250	-0.20388	-3.63807	0	0	0	7580	tags=67%, list=47%, signal=123%
ZHOU_INFLAMMATORY_RESPONSE_LIVE_DN	ZHOU_INFLAMMATORY_RESPONSE_LIVE_DN	Details ...	332	-0.17358	-3.6306	0	0	0	5744	tags=52%, list=35%, signal=79%
WINNEPENNINCKX_MELANOMA_METASTASIS_UP	WINNEPENNINCKX_MELANOMA_METASTASIS_UP	Details ...	159	-0.242184	-3.62658	0	0	0	10087	tags=86%, list=62%, signal=226%
YAO_TEMPORAL_RESPONSE_TO_PROGESTERONE_CLUSTER_17	YAO_TEMPORAL_RESPONSE_TO_PROGESTERONE_CLUSTER_17	Details ...	182	-0.229996	-3.60543	0	0	0	8611	tags=76%, list=53%, signal=160%
SCHLOSSER_MYC_TARGETS_AND_SERUM_RESPONSE_UP	SCHLOSSER_MYC_TARGETS_AND_SERUM_RESPONSE_UP	Details ...	48	-0.428101	-3.57808	0	0	0	8284	tags=94%, list=51%, signal=191%
SHIPP_DLBCL_VS_FOLLICULAR_LYMPHOMA_UP	SHIPP_DLBCL_VS_FOLLICULAR_LYMPHOMA_UP	Details ...	43	-0.458732	-3.55186	0	0	0	5028	tags=77%, list=31%, signal=111%
LI_DCP2_BOUND_MRNA	LI_DCP2_BOUND_MRNA	Details ...	89	-0.32018	-3.5431	0	0	0	6500	tags=72%, list=40%, signal=119%
IBRAHIM_NRF1_UP	IBRAHIM_NRF1_UP	Details ...	413	-0.148372	-3.4786	0	0	0	11480	tags=85%, list=71%, signal=284%
ENK_UV_RESPONSE_KERATINOCYTE_UP	ENK_UV_RESPONSE_KERATINOCYTE_UP	Details ...	470	-0.135104	-3.44854	0	0	0	7260	tags=58%, list=45%, signal=102%
ZHOU_CELL_CYCLE_GENES_IN_IR_RESPONSE_24HR	ZHOU_CELL_CYCLE_GENES_IN_IR_RESPONSE_24HR	Details ...	124	-0.263273	-3.42911	0	0	0	8844	tags=81%, list=55%, signal=176%
KONG_E2F3_TARGETS	KONG_E2F3_TARGETS	Details ...	93	-0.30832	-3.42748	0	0	0	8807	tags=85%, list=54%, signal=185%
YAMASHITA_LIVER_CANCER_WITH_EPCAM_UP	YAMASHITA_LIVER_CANCER_WITH_EPCAM_UP	Details ...	50	-0.412146	-3.41537	0	0	0	5015	tags=72%, list=31%, signal=104%
RHODES_UNDIFFERENTIATED_CANCER	RHODES_UNDIFFERENTIATED_CANCER	Details ...	68	-0.345046	-3.40605	0	0	0	8024	tags=84%, list=49%, signal=165%
MISSIAGLIA_REGULATED_BY_METHYLATION_DN	MISSIAGLIA_REGULATED_BY_METHYLATION_DN	Details ...	119	-0.265333	-3.39628	0	0	0	8405	tags=78%, list=52%, signal=161%
KAUFFMANN_DNA_REPAIR_GENES	KAUFFMANN_DNA_REPAIR_GENES	Details ...	225	-0.19157	-3.39363	0	0	0	10850	tags=86%, list=67%, signal=255%
POMEROY_MEDULLOBLASTOMA_PROGNOSIS_DN	POMEROY_MEDULLOBLASTOMA_PROGNOSIS_DN	Details ...	43	-0.432733	-3.37348	0	0	0	6203	tags=81%, list=38%, signal=131%
BHATI_G2M_ARREST_BY_2METHOXYESTRADIOL_DN	BHATI_G2M_ARREST_BY_2METHOXYESTRADIOL_DN	Details ...	117	-0.268185	-3.37056	0	0	0	4139	tags=52%, list=26%, signal=69%
BOYAULT_LIVER_CANCER_SUBCLASS_G3_UP	BOYAULT_LIVER_CANCER_SUBCLASS_G3_UP	Details ...	189	-0.216156	-3.36245	0	0	0	9323	tags=79%, list=57%, signal=183%
MALONEY_RESPONSE_TO_17AAG_DN	MALONEY_RESPONSE_TO_17AAG_DN	Details ...	77	-0.325609	-3.32541	0	0	0	7173	tags=77%, list=44%, signal=137%
MOREAUX_B_LYMPHOCYTE_MATURATION_BY_TACI_DN	MOREAUX_B_LYMPHOCYTE_MATURATION_BY_TACI_DN	Details ...	76	-0.321746	-3.30508	0	0	0	7612	tags=79%, list=47%, signal=148%
COLLER_MYC_TARGETS_UP	COLLER_MYC_TARGETS_UP	Details ...	24	-0.560972	-3.29876	0	0	0	5108	tags=88%, list=31%, signal=128%
WANG_TUMOR_INVASIVENESS_UP	WANG_TUMOR_INVASIVENESS_UP	Details ...	374	-0.148407	-3.2899	0	0	0	7364	tags=60%, list=45%, signal=107%
BIDUS_METASTASIS_UP	BIDUS_METASTASIS_UP	Details ...	212	-0.197948	-3.27453	0	0	0	11063	tags=88%, list=68%, signal=272%
TIEN_INTESTINE_PROBIOTICS_6HR_UP	TIEN_INTESTINE_PROBIOTICS_6HR_UP	Details ...	50	-0.384836	-3.26024	0	0	0	4159	tags=64%, list=26%, signal=86%
RICKMAN_METASTASIS_UP	RICKMAN_METASTASIS_UP	Details ...	341	-0.151935	-3.25336	0	0	0	11335	tags=85%, list=70%, signal=275%
PUJANA_BRCA_CENTERED_NETWORK	PUJANA_BRCA_CENTERED_NETWORK	Details ...	118	-0.256521	-3.23193	0	0	0	10441	tags=90%, list=64%, signal=250%
IVANOVA_HEMATOPOIESIS_INTERMEDIATE_PROGENITOR	IVANOVA_HEMATOPOIESIS_INTERMEDIATE_PROGENITOR	Details ...	130	-0.24057	-3.18526	0	1.01e-05	0.001	9231	tags=81%, list=57%, signal=186%
PUJANA_BRCA2_PCC_NETWORK	PUJANA_BRCA2_PCC_NETWORK	Details ...	407	-0.140039	-3.15108	0	1e-05	0.001	11456	tags=84%, list=71%, signal=280%
OISHI_CHOLANGIOMA_STEM_CELL_LIKE_UP	OISHI_CHOLANGIOMA_STEM_CELL_LIKE_UP	Details ...	335	-0.148658	-3.13904	0	2e-05	0.002	11245	tags=84%, list=69%, signal=268%
SCIAN_CELL_CYCLE_TARGETS_OF_TP53_AND_TP73_DN	SCIAN_CELL_CYCLE_TARGETS_OF_TP53_AND_TP73_DN	Details ...	22	-0.573573	-3.13076	0	1.97e-05	0.002	6193	tags=95%, list=38%, signal=154%
MARKEY_RB1_ACUTE_LOF_UP	MARKEY_RB1_ACUTE_LOF_UP	Details ...	229	-0.177449	-3.13034	0	1.95e-05	0.002	8567	tags=70%, list=53%, signal=147%
FUJII_YBX1_TARGETS_DN	FUJII_YBX1_TARGETS_DN	Details ...	193	-0.192228	-3.12626	0	1.92e-05	0.002	8770	tags=73%, list=54%, signal=157%
WHITEFORD_PEDIATRIC_CANCER_MARKERS	WHITEFORD_PEDIATRIC_CANCER_MARKERS	Details ...	115	-0.255065	-3.12292	0	1.9e-05	0.002	8305	tags=77%, list=51%, signal=156%
BLANCO_MELO_RESPIRATORY_SYNCYTIAL_VIRUS_INFECTION_A594_CELLS_DN	BLANCO_MELO_RESPIRATORY_SYNCYTIAL_VIRUS_INFECTION_A594_CELLS_DN	Details ...	83	-0.291248	-3.1157	0	2.83e-05	0.003	3118	tags=48%, list=19%, signal=59%
SHEN_SMARCA2_TARGETS_UP	SHEN_SMARCA2_TARGETS_UP	Details ...	427	-0.131347	-3.10263	0	2.8e-05	0.003	13159	tags=94%, list=81%, signal=485%
ISHIDA_E2F_TARGETS	ISHIDA_E2F_TARGETS	Details ...	51	-0.376076	-3.0935	0	2.76e-05	0.003	8232	tags=88%, list=51%, signal=179%
ZHOU_CELL_CYCLE_GENES_IN_IR_RESPONSE_6HR	ZHOU_CELL_CYCLE_GENES_IN_IR_RESPONSE_6HR	Details ...	84	-0.280742	-3.09009	0	2.73e-05	0.003	9760	tags=88%, list=60%, signal=220%
PUJANA_XPRSS_INT_NETWORK	PUJANA_XPRSS_INT_NETWORK	Details ...	168	-0.203698	-3.0553	0	2.7e-05	0.003	10441	tags=85%, list=64%, signal=235%
BORCZUK_MALIGNANT_MESOTHELIOMA_UP	BORCZUK_MALIGNANT_MESOTHELIOMA_UP	Details ...	308	-0.151658	-3.04584	0	2.66e-05	0.003	11596	tags=86%, list=71%, signal=297%
BILD_MYC_ONCOGENIC_SIGNATURE	BILD_MYC_ONCOGENIC_SIGNATURE	Details ...	197	-0.187263	-3.0373	0	2.63e-05	0.003	6222	tags=57%, list=38%, signal=91%
BHATTACHARYA_EMBRYONIC_STEM_CELL	BHATTACHARYA_EMBRYONIC_STEM_CELL	Details ...	80	-0.291078	-3.03142	0	2.6e-05	0.003	4224	tags=55%, list=26%, signal=74%
CUI_TCF21_TARGETS_2_UP	CUI_TCF21_TARGETS_2_UP	Details ...	413	-0.130695	-3.02909	0	2.57e-05	0.003	5672	tags=48%, list=35%, signal=71%
FLOTHO_PEDIATRIC_ALL_THERAPY_RESPONSE_UP	FLOTHO_PEDIATRIC_ALL_THERAPY_RESPONSE_UP	Details ...	50	-0.356005	-3.02162	0	2.54e-05	0.003	3652	tags=58%, list=23%, signal=75%
LU_EZH2_TARGETS_UP	LU_EZH2_TARGETS_UP	Details ...	268	-0.164895	-3.0141	0	2.51e-05	0.003	6570	tags=57%, list=41%, signal=94%
YU_MYC_TARGETS_UP	YU_MYC_TARGETS_UP	Details ...	43	-0.377408	-3.00782	0	3.29e-05	0.004	7098	tags=81%, list=44%, signal=144%
LEE_LIVER_CANCER_SURVIVAL_DN	LEE_LIVER_CANCER_SURVIVAL_DN	Details ...	176	-0.194219	-2.99542	0	4.91e-05	0.006	8497	tags=72%, list=52%, signal=149%
BURTON_ADIPOGENESIS_5	BURTON_ADIPOGENESIS_5	Details ...	116	-0.238352	-2.9933	0	4.86e-05	0.006	6370	tags=63%, list=39%, signal=103%
LUI_THYROID_CANCER_PAX8_PPARG_DN	LUI_THYROID_CANCER_PAX8_PPARG_DN	Details ...	45	-0.366402	-2.97674	0	4.8e-05	0.006	6690	tags=78%, list=41%, signal=132%
MEISSNER_BRAIN_HCP_WITH_H3K27ME3	MEISSNER_BRAIN_HCP_WITH_H3K27ME3	Details ...	176	-0.190146	-2.96756	0	4.75e-05	0.006	2572	tags=35%, list=16%, signal=41%
HOLLEMAN_ASPARAGINASE_RESISTANCE_B_ALL_UP	HOLLEMAN_ASPARAGINASE_RESISTANCE_B_ALL_UP	Details ...	28	-0.469906	-2.96524	0	4.7e-05	0.006	3978	tags=71%, list=25%, signal=94%
ZHANG_BREAST_CANCER_PROGENITORS_UP	ZHANG_BREAST_CANCER_PROGENITORS_UP	Details ...	428	-0.125661	-2.95143	0	5.42e-05	0.007	9651	tags=72%, list=60%, signal=172%
VANLOO_SP3_TARGETS_DN	VANLOO_SP3_TARGETS_DN	Details ...	75	-0.291042	-2.94914	0	5.37e-05	0.007	3304	tags=49%, list=20%, signal=62%
WELCSH_BRCA1_TARGETS_DN	WELCSH_BRCA1_TARGETS_DN	Details ...	139	-0.212072	-2.94288	0	5.31e-05	0.007	11177	tags=90%, list=69%, signal=287%
ZHAN_MULTIPLE_MYELOMA_PR_UP	ZHAN_MULTIPLE_MYELOMA_PR_UP	Details ...	43	-0.378966	-2.94077	0	5.26e-05	0.007	7450	tags=84%, list=46%, signal=154%
DANG_REGULATED_BY_MYC_UP	DANG_REGULATED_BY_MYC_UP	Details ...	68	-0.305917	-2.93842	0	5.21e-05	0.007	8656	tags=84%, list=53%, signal=179%
DING_LUNG_CANCER_EXPRESSION_BY_COPY_NUMBER	DING_LUNG_CANCER_EXPRESSION_BY_COPY_NUMBER	Details ...	100	-0.248784	-2.92232	0	5.88e-05	0.008	10913	tags=92%, list=67%, signal=279%
HAMAI_APOPTOSIS_VIA_TRAIL_DN	HAMAI_APOPTOSIS_VIA_TRAIL_DN	Details ...	177	-0.188173	-2.919	0	5.82e-05	0.008	2847	tags=36%, list=18%, signal=43%
ACOSTA_PROLIFERATION_INDEPENDENT_MYC_TARGETS_UP	ACOSTA_PROLIFERATION_INDEPENDENT_MYC_TARGETS_UP	Details ...	84	-0.274597	-2.90862	0	5.76e-05	0.008	7542	tags=74%, list=46%, signal=137%
FERRANDO_T_ALL_WITH_MLL_ENL_FUSION_DN	FERRANDO_T_ALL_WITH_MLL_ENL_FUSION_DN	Details ...	80	-0.268169	-2.89345	0	5.71e-05	0.008	7635	tags=74%, list=47%, signal=139%
BILANGES_SERUM_RESPONSE_TRANSLATION	BILANGES_SERUM_RESPONSE_TRANSLATION	Details ...	30	-0.438748	-2.88842	0	5.65e-05	0.008	3711	tags=67%, list=23%, signal=86%
DUTERTRE_ESTRADIOL_RESPONSE_24HR_UP	DUTERTRE_ESTRADIOL_RESPONSE_24HR_UP	Details ...	314	-0.139369	-2.88631	0	5.6e-05	0.008	8477	tags=66%, list=52%, signal=135%
BLUM_RESPONSE_TO_SALIRASIB_DN	BLUM_RESPONSE_TO_SALIRASIB_DN	Details ...	337	-0.135342	-2.88071	0	5.55e-05	0.008	8777	tags=67%, list=54%, signal=144%
BENPORATH_MYC_TARGETS_WITH_EBOX	BENPORATH_MYC_TARGETS_WITH_EBOX	Details ...	209	-0.170273	-2.86032	0	6.18e-05	0.009	5734	tags=52%, list=35%, signal=80%
GARCIA_TARGETS_OF_FLI1_AND_DAX1_DN	GARCIA_TARGETS_OF_FLI1_AND_DAX1_DN	Details ...	159	-0.196413	-2.85149	0	7.5e-05	0.011	9700	tags=79%, list=60%, signal=195%
YAO_TEMPORAL_RESPONSE_TO_PROGESTERONE_CLUSTER_14	YAO_TEMPORAL_RESPONSE_TO_PROGESTERONE_CLUSTER_14	Details ...	142	-0.202959	-2.8314	0	8.11e-05	0.012	11016	tags=88%, list=68%, signal=272%
FARMER_BREAST_CANCER_CLUSTER_2	FARMER_BREAST_CANCER_CLUSTER_2	Details ...	32	-0.416574	-2.80029	0	8.71e-05	0.013	7450	tags=88%, list=46%, signal=162%
MODY_HIPPOCAMPUS_PRENATAL	MODY_HIPPOCAMPUS_PRENATAL	Details ...	44	-0.352346	-2.7922	0	9.29e-05	0.014	7941	tags=84%, list=49%, signal=164%
PAL_PRMT5_TARGETS_UP	PAL_PRMT5_TARGETS_UP	Details ...	203	-0.169227	-2.77477	0	0.000131	0.02	8237	tags=67%, list=51%, signal=135%
LUI_TARGETS_OF_PAX8_PPARG_FUSION	LUI_TARGETS_OF_PAX8_PPARG_FUSION	Details ...	32	-0.406914	-2.75653	0	0.000143	0.022	5072	tags=72%, list=31%, signal=104%
ANDERSEN_LIVER_CANCER_KRT19_UP	ANDERSEN_LIVER_CANCER_KRT19_UP	Details ...	34	-0.391813	-2.74834	0	0.000168	0.026	8925	tags=94%, list=55%, signal=209%
BURTON_ADIPOGENESIS_PEAK_AT_24HR	BURTON_ADIPOGENESIS_PEAK_AT_24HR	Details ...	40	-0.369098	-2.73181	0	0.000204	0.032	8627	tags=90%, list=53%, signal=192%
GAVIN_FOXP3_TARGETS_CLUSTER_T7	GAVIN_FOXP3_TARGETS_CLUSTER_T7	Details ...	96	-0.235831	-2.72559	0	0.000222	0.035	6167	tags=61%, list=38%, signal=99%
CHUNG_BLISTER_CYTOTOXICITY_UP	CHUNG_BLISTER_CYTOTOXICITY_UP	Details ...	121	-0.211293	-2.71816	0	0.000239	0.038	9066	tags=77%, list=56%, signal=173%
KAUFFMANN_MELANOMA_RELAPSE_UP	KAUFFMANN_MELANOMA_RELAPSE_UP	Details ...	60	-0.299608	-2.71446	0	0.000237	0.038	10298	tags=93%, list=63%, signal=255%
TOYOTA_TARGETS_OF_MIR34B_AND_MIR34C	TOYOTA_TARGETS_OF_MIR34B_AND_MIR34C	Details ...	439	-0.112286	-2.71428	0	0.000235	0.038	12343	tags=87%, list=76%, signal=354%
OSMAN_BLADDER_CANCER_DN	OSMAN_BLADDER_CANCER_DN	Details ...	390	-0.118598	-2.70802	0.00200401	0.000251	0.041	11058	tags=80%, list=68%, signal=245%
ALCALA_APOPTOSIS	ALCALA_APOPTOSIS	Details ...	80	-0.254476	-2.70383	0	0.000249	0.041	8667	tags=79%, list=53%, signal=168%
LIU_PROSTATE_CANCER_UP	LIU_PROSTATE_CANCER_UP	Details ...	87	-0.24763	-2.70141	0	0.000259	0.043	6260	tags=63%, list=39%, signal=102%
WHITFIELD_CELL_CYCLE_LITERATURE	WHITFIELD_CELL_CYCLE_LITERATURE	Details ...	44	-0.341999	-2.69909	0	0.000269	0.045	8477	tags=86%, list=52%, signal=180%
CROONQUIST_NRAS_SIGNALING_DN	CROONQUIST_NRAS_SIGNALING_DN	Details ...	70	-0.275126	-2.69228	0	0.000284	0.048	8302	tags=79%, list=51%, signal=160%
SANSOM_APC_TARGETS_REQUIRE_MYC	SANSOM_APC_TARGETS_REQUIRE_MYC	Details ...	221	-0.156613	-2.69011	0	0.000294	0.05	8431	tags=67%, list=52%, signal=138%
NAKAMURA_CANCER_MICROENVIRONMENT_DN	NAKAMURA_CANCER_MICROENVIRONMENT_DN	Details ...	45	-0.341611	-2.6769	0	0.000332	0.057	7091	tags=78%, list=44%, signal=138%
COLINA_TARGETS_OF_4EBP1_AND_4EBP2	COLINA_TARGETS_OF_4EBP1_AND_4EBP2	Details ...	336	-0.12545	-2.65318	0	0.000404	0.069	6408	tags=52%, list=40%, signal=84%
KIM_ALL_DISORDERS_DURATION_CORR_DN	KIM_ALL_DISORDERS_DURATION_CORR_DN	Details ...	141	-0.189194	-2.63897	0	0.000464	0.079	6852	tags=61%, list=42%, signal=105%
SAKAI_TUMOR_INFILTRATING_MONOCYTES_DN	SAKAI_TUMOR_INFILTRATING_MONOCYTES_DN	Details ...	74	-0.263036	-2.63515	0	0.000478	0.082	8467	tags=78%, list=52%, signal=163%
PRAMOONJAGO_SOX4_TARGETS_DN	PRAMOONJAGO_SOX4_TARGETS_DN	Details ...	48	-0.32413	-2.63413	0	0.000475	0.082	3545	tags=54%, list=22%, signal=69%
MOOTHA_GLUCONEOGENESIS	MOOTHA_GLUCONEOGENESIS	Details ...	25	-0.441519	-2.63278	0	0.000477	0.083	4529	tags=72%, list=28%, signal=100%
HILLION_HMGA1_TARGETS	HILLION_HMGA1_TARGETS	Details ...	74	-0.261949	-2.62264	0	0.000473	0.083	3224	tags=46%, list=20%, signal=57%
TOOKER_GEMCITABINE_RESISTANCE_UP	TOOKER_GEMCITABINE_RESISTANCE_UP	Details ...	78	-0.252161	-2.60905	0	0.000513	0.09	6536	tags=65%, list=40%, signal=109%
WONG_PROTEASOME_GENE_MODULE	WONG_PROTEASOME_GENE_MODULE	Details ...	50	-0.310637	-2.59992	0	0.000537	0.094	9576	tags=90%, list=59%, signal=219%
HU_ANGIOGENESIS_DN	HU_ANGIOGENESIS_DN	Details ...	35	-0.360537	-2.58328	0	0.000592	0.104	8532	tags=89%, list=53%, signal=186%
LUI_THYROID_CANCER_CLUSTER_3	LUI_THYROID_CANCER_CLUSTER_3	Details ...	27	-0.418766	-2.57195	0	0.000642	0.112	4634	tags=70%, list=29%, signal=98%
FISCHER_G2_M_CELL_CYCLE	FISCHER_G2_M_CELL_CYCLE	Details ...	235	-0.144715	-2.57161	0	0.000643	0.113	8317	tags=66%, list=51%, signal=133%
GARGALOVIC_RESPONSE_TO_OXIDIZED_PHOSPHOLIPIDS_RED_UP	GARGALOVIC_RESPONSE_TO_OXIDIZED_PHOSPHOLIPIDS_RED_UP	Details ...	16	-0.535686	-2.5639	0	0.00067	0.119	2472	tags=69%, list=15%, signal=81%
BURTON_ADIPOGENESIS_3	BURTON_ADIPOGENESIS_3	Details ...	100	-0.220137	-2.56015	0	0.000698	0.124	7482	tags=68%, list=46%, signal=125%
ODONNELL_TFRC_TARGETS_DN	ODONNELL_TFRC_TARGETS_DN	Details ...	121	-0.198833	-2.5552	0.00191939	0.000703	0.126	7658	tags=67%, list=47%, signal=126%
WANG_RESPONSE_TO_GSK3_INHIBITOR_SB216763_DN	WANG_RESPONSE_TO_GSK3_INHIBITOR_SB216763_DN	Details ...	342	-0.122195	-2.55257	0	0.000714	0.128	8305	tags=63%, list=51%, signal=127%
YAMAZAKI_TCEB3_TARGETS_DN	YAMAZAKI_TCEB3_TARGETS_DN	Details ...	187	-0.159906	-2.5475	0	0.00073	0.132	8106	tags=66%, list=50%, signal=130%
DURCHDEWALD_SKIN_CARCINOGENESIS_UP	DURCHDEWALD_SKIN_CARCINOGENESIS_UP	Details ...	75	-0.247598	-2.54534	0	0.00073	0.133	5303	tags=57%, list=33%, signal=85%
IVANOVA_HEMATOPOIESIS_LATE_PROGENITOR	IVANOVA_HEMATOPOIESIS_LATE_PROGENITOR	Details ...	457	-0.104221	-2.54056	0	0.00077	0.141	8367	tags=62%, list=52%, signal=124%
FORTSCHEGGER_PHF8_TARGETS_UP	FORTSCHEGGER_PHF8_TARGETS_UP	Details ...	255	-0.138528	-2.53712	0	0.000785	0.145	7585	tags=60%, list=47%, signal=112%
ACEVEDO_NORMAL_TISSUE_ADJACENT_TO_LIVER_TUMOR_DN	ACEVEDO_NORMAL_TISSUE_ADJACENT_TO_LIVER_TUMOR_DN	Details ...	327	-0.124139	-2.52938	0	0.000851	0.159	9139	tags=69%, list=56%, signal=154%
SWEET_LUNG_CANCER_KRAS_UP	SWEET_LUNG_CANCER_KRAS_UP	Details ...	410	-0.10958	-2.51478	0	0.00091	0.171	5706	tags=46%, list=35%, signal=69%
OUELLET_OVARIAN_CANCER_INVASIVE_VS_LMP_UP	OUELLET_OVARIAN_CANCER_INVASIVE_VS_LMP_UP	Details ...	117	-0.198815	-2.51184	0	0.000934	0.177	10940	tags=87%, list=67%, signal=266%
ZHONG_RESPONSE_TO_AZACITIDINE_AND_TSA_DN	ZHONG_RESPONSE_TO_AZACITIDINE_AND_TSA_DN	Details ...	70	-0.251544	-2.50486	0	0.000973	0.185	9378	tags=83%, list=58%, signal=196%
RAMALHO_STEMNESS_UP	RAMALHO_STEMNESS_UP	Details ...	197	-0.154565	-2.50249	0	0.000971	0.186	10204	tags=78%, list=63%, signal=208%
BLANCO_MELO_BRONCHIAL_EPITHELIAL_CELLS_INFLUENZA_A_DEL_NS1_INFECTION_DN	BLANCO_MELO_BRONCHIAL_EPITHELIAL_CELLS_INFLUENZA_A_DEL_NS1_INFECTION_DN	Details ...	173	-0.16562	-2.49745	0	0.00100864	0.192	9813	tags=77%, list=60%, signal=193%
KAMMINGA_EZH2_TARGETS	KAMMINGA_EZH2_TARGETS	Details ...	40	-0.336279	-2.49689	0	0.00100684	0.193	7536	tags=80%, list=46%, signal=149%
BROWN_MYELOID_CELL_DEVELOPMENT_DN	BROWN_MYELOID_CELL_DEVELOPMENT_DN	Details ...	111	-0.200002	-2.49053	0.00202429	0.00104329	0.199	7008	tags=63%, list=43%, signal=110%
GARGALOVIC_RESPONSE_TO_OXIDIZED_PHOSPHOLIPIDS_TURQUOISE_DN	GARGALOVIC_RESPONSE_TO_OXIDIZED_PHOSPHOLIPIDS_TURQUOISE_DN	Details ...	54	-0.285991	-2.47658	0	0.0011607	0.22	6191	tags=67%, list=38%, signal=107%
BURTON_ADIPOGENESIS_6	BURTON_ADIPOGENESIS_6	Details ...	175	-0.16016	-2.47333	0	0.00120056	0.227	9295	tags=73%, list=57%, signal=169%
HOFFMANN_LARGE_TO_SMALL_PRE_BII_LYMPHOCYTE_UP	HOFFMANN_LARGE_TO_SMALL_PRE_BII_LYMPHOCYTE_UP	Details ...	146	-0.175567	-2.46741	0	0.00123996	0.234	8844	tags=72%, list=55%, signal=157%
MOSERLE_IFNA_RESPONSE	MOSERLE_IFNA_RESPONSE	Details ...	29	-0.389169	-2.46474	0	0.00126031	0.24	971	tags=45%, list=6%, signal=48%
GOLDRATH_ANTIGEN_RESPONSE	GOLDRATH_ANTIGEN_RESPONSE	Details ...	311	-0.120759	-2.4616	0	0.00128082	0.245	6581	tags=52%, list=41%, signal=87%
HESS_TARGETS_OF_HOXA9_AND_MEIS1_UP	HESS_TARGETS_OF_HOXA9_AND_MEIS1_UP	Details ...	64	-0.263931	-2.45565	0	0.00130565	0.25	5621	tags=61%, list=35%, signal=93%
ZHONG_SECRETOME_OF_LUNG_CANCER_AND_MACROPHAGE	ZHONG_SECRETOME_OF_LUNG_CANCER_AND_MACROPHAGE	Details ...	72	-0.249525	-2.44996	0	0.00137587	0.262	6785	tags=67%, list=42%, signal=114%
MORI_LARGE_PRE_BII_LYMPHOCYTE_UP	MORI_LARGE_PRE_BII_LYMPHOCYTE_UP	Details ...	86	-0.225185	-2.4468	0	0.00141781	0.27	10136	tags=85%, list=62%, signal=225%
KANG_DOXORUBICIN_RESISTANCE_UP	KANG_DOXORUBICIN_RESISTANCE_UP	Details ...	54	-0.280477	-2.43873	0	0.00146374	0.279	7782	tags=76%, list=48%, signal=145%
SHEPARD_CRASH_AND_BURN_MUTANT_UP	SHEPARD_CRASH_AND_BURN_MUTANT_UP	Details ...	194	-0.150277	-2.43872	0	0.00145481	0.279	7124	tags=59%, list=44%, signal=104%
CROONQUIST_IL6_DEPRIVATION_DN	CROONQUIST_IL6_DEPRIVATION_DN	Details ...	94	-0.212711	-2.42407	0	0.00164806	0.315	8477	tags=73%, list=52%, signal=153%
APPIERTO_RESPONSE_TO_FENRETINIDE_DN	APPIERTO_RESPONSE_TO_FENRETINIDE_DN	Details ...	48	-0.290394	-2.41925	0	0.00171375	0.325	6456	tags=69%, list=40%, signal=114%
RHODES_CANCER_META_SIGNATURE	RHODES_CANCER_META_SIGNATURE	Details ...	65	-0.256186	-2.40525	0	0.00192141	0.361	6842	tags=68%, list=42%, signal=117%
AGUIRRE_PANCREATIC_CANCER_COPY_NUMBER_UP	AGUIRRE_PANCREATIC_CANCER_COPY_NUMBER_UP	Details ...	291	-0.124968	-2.40474	0	0.00191898	0.362	12391	tags=89%, list=76%, signal=369%
MORI_PRE_BI_LYMPHOCYTE_UP	MORI_PRE_BI_LYMPHOCYTE_UP	Details ...	74	-0.238091	-2.40193	0	0.00192936	0.366	7993	tags=73%, list=49%, signal=143%
VANOEVELEN_MYOGENESIS_SIN3A_TARGETS	VANOEVELEN_MYOGENESIS_SIN3A_TARGETS	Details ...	216	-0.139684	-2.39065	0	0.00208299	0.39	11958	tags=88%, list=74%, signal=329%
JINESH_BLEBBISHIELD_VS_LIVE_CONTROL_DN	JINESH_BLEBBISHIELD_VS_LIVE_CONTROL_DN	Details ...	250	-0.129939	-2.38726	0	0.00210995	0.397	2727	tags=30%, list=17%, signal=35%
KARLSSON_TGFB1_TARGETS_UP	KARLSSON_TGFB1_TARGETS_UP	Details ...	121	-0.186252	-2.38696	0	0.00211079	0.399	6386	tags=58%, list=39%, signal=95%
DESERT_PERIVENOUS_HEPATOCELLULAR_CARCINOMA_SUBCLASS_UP	DESERT_PERIVENOUS_HEPATOCELLULAR_CARCINOMA_SUBCLASS_UP	Details ...	140	-0.173117	-2.38323	0	0.00216754	0.408	7181	tags=61%, list=44%, signal=109%
LI_WILMS_TUMOR_VS_FETAL_KIDNEY_1_DN	LI_WILMS_TUMOR_VS_FETAL_KIDNEY_1_DN	Details ...	162	-0.161164	-2.38306	0	0.00215508	0.408	7125	tags=60%, list=44%, signal=106%
AGUIRRE_PANCREATIC_CANCER_COPY_NUMBER_DN	AGUIRRE_PANCREATIC_CANCER_COPY_NUMBER_DN	Details ...	228	-0.136952	-2.38268	0.00201207	0.00214277	0.408	10047	tags=75%, list=62%, signal=195%
JAIN_NFKB_SIGNALING	JAIN_NFKB_SIGNALING	Details ...	73	-0.236572	-2.37847	0	0.00221484	0.418	8846	tags=78%, list=55%, signal=171%
ABE_INNER_EAR	ABE_INNER_EAR	Details ...	39	-0.329711	-2.37567	0.00385357	0.0022739	0.431	2568	tags=49%, list=16%, signal=58%
BOCHKIS_FOXA2_TARGETS	BOCHKIS_FOXA2_TARGETS	Details ...	365	-0.108563	-2.36388	0	0.00242283	0.447	8545	tags=63%, list=53%, signal=131%
YAO_TEMPORAL_RESPONSE_TO_PROGESTERONE_CLUSTER_10	YAO_TEMPORAL_RESPONSE_TO_PROGESTERONE_CLUSTER_10	Details ...	67	-0.24196	-2.36356	0	0.00241335	0.447	10618	tags=90%, list=65%, signal=258%
ODONNELL_TARGETS_OF_MYC_AND_TFRC_DN	ODONNELL_TARGETS_OF_MYC_AND_TFRC_DN	Details ...	46	-0.289619	-2.36301	0	0.00240812	0.447	7658	tags=76%, list=47%, signal=144%
WOO_LIVER_CANCER_RECURRENCE_DN	WOO_LIVER_CANCER_RECURRENCE_DN	Details ...	63	-0.254124	-2.35731	0	0.00253359	0.466	3104	tags=44%, list=19%, signal=55%
JIANG_AGING_HYPOTHALAMUS_UP	JIANG_AGING_HYPOTHALAMUS_UP	Details ...	44	-0.299192	-2.35001	0	0.00267416	0.488	6589	tags=70%, list=41%, signal=118%
CHEMNITZ_RESPONSE_TO_PROSTAGLANDIN_E2_UP	CHEMNITZ_RESPONSE_TO_PROSTAGLANDIN_E2_UP	Details ...	142	-0.168345	-2.34804	0	0.00270853	0.495	4719	tags=46%, list=29%, signal=64%
DACOSTA_UV_RESPONSE_VIA_ERCC3_UP	DACOSTA_UV_RESPONSE_VIA_ERCC3_UP	Details ...	309	-0.113054	-2.33982	0	0.00289962	0.526	9173	tags=68%, list=57%, signal=153%
PUJANA_BREAST_CANCER_WITH_BRCA1_MUTATED_UP	PUJANA_BREAST_CANCER_WITH_BRCA1_MUTATED_UP	Details ...	55	-0.26653	-2.33923	0	0.00289205	0.526	10438	tags=91%, list=64%, signal=254%
LIEN_BREAST_CARCINOMA_METAPLASTIC_VS_DUCTAL_DN	LIEN_BREAST_CARCINOMA_METAPLASTIC_VS_DUCTAL_DN	Details ...	80	-0.221376	-2.33841	0	0.0028883	0.527	2916	tags=40%, list=18%, signal=49%
ZHAN_MULTIPLE_MYELOMA_SUBGROUPS	ZHAN_MULTIPLE_MYELOMA_SUBGROUPS	Details ...	30	-0.355363	-2.33763	0	0.00289647	0.53	6683	tags=77%, list=41%, signal=130%
PELLICCIOTTA_HDAC_IN_ANTIGEN_PRESENTATION_UP	PELLICCIOTTA_HDAC_IN_ANTIGEN_PRESENTATION_UP	Details ...	63	-0.249347	-2.32831	0	0.00306171	0.555	10905	tags=92%, list=67%, signal=280%
DAZARD_UV_RESPONSE_CLUSTER_G1	DAZARD_UV_RESPONSE_CLUSTER_G1	Details ...	53	-0.266738	-2.32661	0	0.0031121	0.564	6706	tags=68%, list=41%, signal=115%
CHARAFE_BREAST_CANCER_LUMINAL_VS_MESENCHYMAL_UP	CHARAFE_BREAST_CANCER_LUMINAL_VS_MESENCHYMAL_UP	Details ...	389	-0.102052	-2.31069	0	0.00345737	0.607	4765	tags=39%, list=29%, signal=54%
YAO_TEMPORAL_RESPONSE_TO_PROGESTERONE_CLUSTER_11	YAO_TEMPORAL_RESPONSE_TO_PROGESTERONE_CLUSTER_11	Details ...	98	-0.197974	-2.30883	0	0.00347411	0.609	8726	tags=73%, list=54%, signal=158%
LINDGREN_BLADDER_CANCER_WITH_LOH_IN_CHR9Q	LINDGREN_BLADDER_CANCER_WITH_LOH_IN_CHR9Q	Details ...	114	-0.1825	-2.30303	0	0.00362613	0.625	11432	tags=89%, list=70%, signal=298%
TONG_INTERACT_WITH_PTTG1	TONG_INTERACT_WITH_PTTG1	Details ...	55	-0.267992	-2.29633	0.00187266	0.00381831	0.649	8350	tags=78%, list=51%, signal=161%
FERNANDEZ_BOUND_BY_MYC	FERNANDEZ_BOUND_BY_MYC	Details ...	163	-0.152813	-2.29285	0	0.00389776	0.657	5309	tags=48%, list=33%, signal=70%
SESTO_RESPONSE_TO_UV_C7	SESTO_RESPONSE_TO_UV_C7	Details ...	66	-0.239922	-2.29281	0	0.00387777	0.657	2515	tags=39%, list=16%, signal=46%
GROSS_HYPOXIA_VIA_HIF1A_UP	GROSS_HYPOXIA_VIA_HIF1A_UP	Details ...	77	-0.221397	-2.28268	0	0.00413729	0.692	8434	tags=74%, list=52%, signal=153%
FERREIRA_EWINGS_SARCOMA_UNSTABLE_VS_STABLE_UP	FERREIRA_EWINGS_SARCOMA_UNSTABLE_VS_STABLE_UP	Details ...	157	-0.152611	-2.27405	0.00199601	0.00436444	0.716	10257	tags=78%, list=63%, signal=211%
LIM_MAMMARY_STEM_CELL_DN	LIM_MAMMARY_STEM_CELL_DN	Details ...	381	-0.101508	-2.27381	0	0.0043463	0.716	10654	tags=76%, list=66%, signal=215%
TIEN_INTESTINE_PROBIOTICS_2HR_UP	TIEN_INTESTINE_PROBIOTICS_2HR_UP	Details ...	28	-0.364819	-2.27219	0	0.00435847	0.717	4521	tags=64%, list=28%, signal=89%
KRIEG_KDM3A_TARGETS_NOT_HYPOXIA	KRIEG_KDM3A_TARGETS_NOT_HYPOXIA	Details ...	185	-0.142145	-2.26568	0	0.00451837	0.727	7103	tags=58%, list=44%, signal=102%
TIEN_INTESTINE_PROBIOTICS_24HR_DN	TIEN_INTESTINE_PROBIOTICS_24HR_DN		204	-0.1364	-2.26047	0.002	0.00465406	0.74	2587	tags=29%, list=16%, signal=35%
HILLION_HMGA1B_TARGETS	HILLION_HMGA1B_TARGETS		77	-0.222064	-2.2603	0.00207039	0.00463102	0.74	3157	tags=42%, list=19%, signal=51%
SESTO_RESPONSE_TO_UV_C0	SESTO_RESPONSE_TO_UV_C0		99	-0.1924	-2.25333	0	0.0048639	0.754	8368	tags=71%, list=52%, signal=145%
SHEPARD_BMYB_MORPHOLINO_UP	SHEPARD_BMYB_MORPHOLINO_UP		198	-0.133612	-2.25271	0	0.00485473	0.755	8264	tags=64%, list=51%, signal=129%
WANG_TARGETS_OF_MLL_CBP_FUSION_DN	WANG_TARGETS_OF_MLL_CBP_FUSION_DN		45	-0.277884	-2.25117	0.00196464	0.00489641	0.763	6680	tags=69%, list=41%, signal=117%
VANDESLUIS_COMMD1_TARGETS_GROUP_3_UP	VANDESLUIS_COMMD1_TARGETS_GROUP_3_UP		71	-0.23	-2.24805	0	0.00498042	0.773	1998	tags=35%, list=12%, signal=40%
TAKEDA_TARGETS_OF_NUP98_HOXA9_FUSION_8D_UP	TAKEDA_TARGETS_OF_NUP98_HOXA9_FUSION_8D_UP		120	-0.175725	-2.24628	0	0.00499951	0.776	1362	tags=26%, list=8%, signal=28%
ZHONG_SECRETOME_OF_LUNG_CANCER_AND_FIBROBLAST	ZHONG_SECRETOME_OF_LUNG_CANCER_AND_FIBROBLAST		122	-0.173218	-2.24167	0	0.00512472	0.785	6785	tags=59%, list=42%, signal=101%
MIKKELSEN_IPS_LCP_WITH_H3K4ME3	MIKKELSEN_IPS_LCP_WITH_H3K4ME3		138	-0.165866	-2.22892	0.00217865	0.00558587	0.809	2035	tags=29%, list=13%, signal=33%
FOURNIER_ACINAR_DEVELOPMENT_LATE_2	FOURNIER_ACINAR_DEVELOPMENT_LATE_2		277	-0.116308	-2.22357	0	0.00577473	0.822	8394	tags=63%, list=52%, signal=129%
MITSIADES_RESPONSE_TO_APLIDIN_DN	MITSIADES_RESPONSE_TO_APLIDIN_DN		246	-0.122696	-2.22255	0	0.00577881	0.824	12283	tags=88%, list=76%, signal=356%
MOLENAAR_TARGETS_OF_CCND1_AND_CDK4_DN	MOLENAAR_TARGETS_OF_CCND1_AND_CDK4_DN		58	-0.247545	-2.22141	0.00197239	0.00578643	0.826	8305	tags=76%, list=51%, signal=155%
MANNE_COVID19_NONICU_VS_HEALTHY_DONOR_PLATELETS_UP	MANNE_COVID19_NONICU_VS_HEALTHY_DONOR_PLATELETS_UP		135	-0.163044	-2.21725	0.00195312	0.00593012	0.835	9994	tags=78%, list=62%, signal=201%
BUFFA_HYPOXIA_METAGENE	BUFFA_HYPOXIA_METAGENE		48	-0.270009	-2.2116	0.00196078	0.00611025	0.846	5434	tags=60%, list=34%, signal=91%
UROSEVIC_RESPONSE_TO_IMIQUIMOD	UROSEVIC_RESPONSE_TO_IMIQUIMOD		17	-0.439675	-2.20829	0.00208768	0.00625664	0.855	1464	tags=53%, list=9%, signal=58%
DELPUECH_FOXO3_TARGETS_DN	DELPUECH_FOXO3_TARGETS_DN		37	-0.300073	-2.20451	0	0.00637815	0.86	5666	tags=65%, list=35%, signal=99%
MORI_IMMATURE_B_LYMPHOCYTE_DN	MORI_IMMATURE_B_LYMPHOCYTE_DN		90	-0.194854	-2.20244	0.0019305	0.00642082	0.863	11456	tags=90%, list=71%, signal=305%
SONG_TARGETS_OF_IE86_CMV_PROTEIN	SONG_TARGETS_OF_IE86_CMV_PROTEIN		54	-0.254496	-2.20217	0.00581395	0.00639815	0.863	8202	tags=76%, list=51%, signal=153%
SMID_BREAST_CANCER_LUMINAL_B_UP	SMID_BREAST_CANCER_LUMINAL_B_UP		151	-0.156975	-2.20137	0.0019084	0.00641973	0.866	1453	tags=25%, list=9%, signal=27%
SANSOM_APC_MYC_TARGETS	SANSOM_APC_MYC_TARGETS		239	-0.12224	-2.20037	0	0.00643074	0.866	8431	tags=64%, list=52%, signal=131%
KAAB_FAILED_HEART_ATRIUM_DN	KAAB_FAILED_HEART_ATRIUM_DN		146	-0.153766	-2.19677	0.00186916	0.0065189	0.87	7528	tags=62%, list=46%, signal=114%
UDAYAKUMAR_MED1_TARGETS_UP	UDAYAKUMAR_MED1_TARGETS_UP		133	-0.163124	-2.19527	0.00210526	0.00656263	0.873	10426	tags=80%, list=64%, signal=223%
VERHAAK_GLIOBLASTOMA_NEURAL	VERHAAK_GLIOBLASTOMA_NEURAL		120	-0.173458	-2.19478	0.00207039	0.00656633	0.874	5048	tags=48%, list=31%, signal=70%
FLORIO_NEOCORTEX_BASAL_RADIAL_GLIA_DN	FLORIO_NEOCORTEX_BASAL_RADIAL_GLIA_DN		185	-0.13883	-2.18422	0	0.00697396	0.899	8822	tags=68%, list=54%, signal=148%
BRUINS_UVC_RESPONSE_MIDDLE	BRUINS_UVC_RESPONSE_MIDDLE		94	-0.191047	-2.17874	0	0.00716932	0.905	9344	tags=77%, list=58%, signal=180%
GAVIN_FOXP3_TARGETS_CLUSTER_P6	GAVIN_FOXP3_TARGETS_CLUSTER_P6		89	-0.195067	-2.17842	0.00392927	0.00715066	0.905	5420	tags=53%, list=33%, signal=79%
HU_GENOTOXIC_DAMAGE_4HR	HU_GENOTOXIC_DAMAGE_4HR		34	-0.30932	-2.17155	0	0.00744286	0.913	8352	tags=82%, list=51%, signal=169%
MONNIER_POSTRADIATION_TUMOR_ESCAPE_UP	MONNIER_POSTRADIATION_TUMOR_ESCAPE_UP		394	-0.0960618	-2.17136	0	0.00742008	0.913	11819	tags=82%, list=73%, signal=296%
MAYBURD_RESPONSE_TO_L663536_DN	MAYBURD_RESPONSE_TO_L663536_DN		54	-0.254171	-2.17044	0.00197239	0.00742337	0.916	8808	tags=80%, list=54%, signal=174%
TAKEDA_TARGETS_OF_NUP98_HOXA9_FUSION_3D_UP	TAKEDA_TARGETS_OF_NUP98_HOXA9_FUSION_3D_UP		152	-0.149287	-2.16905	0	0.00747459	0.92	1017	tags=21%, list=6%, signal=22%
SANA_RESPONSE_TO_IFNG_DN	SANA_RESPONSE_TO_IFNG_DN		85	-0.193449	-2.16496	0.00194553	0.00764075	0.925	4131	tags=45%, list=25%, signal=60%
HOSHIDA_LIVER_CANCER_SUBCLASS_S3	HOSHIDA_LIVER_CANCER_SUBCLASS_S3		215	-0.125016	-2.16494	0	0.00760781	0.925	4639	tags=41%, list=29%, signal=57%
HOLLEMAN_VINCRISTINE_RESISTANCE_ALL_DN	HOLLEMAN_VINCRISTINE_RESISTANCE_ALL_DN		20	-0.40284	-2.16211	0.00398406	0.00772511	0.929	1585	tags=50%, list=10%, signal=55%
ALONSO_METASTASIS_UP	ALONSO_METASTASIS_UP		183	-0.137	-2.16124	0.0019802	0.00774232	0.929	8440	tags=66%, list=52%, signal=135%
KRIGE_AMINO_ACID_DEPRIVATION	KRIGE_AMINO_ACID_DEPRIVATION		27	-0.34619	-2.15947	0.00203666	0.00782279	0.933	4007	tags=59%, list=25%, signal=79%
VALK_AML_CLUSTER_16	VALK_AML_CLUSTER_16		25	-0.369571	-2.14958	0.00200803	0.00830734	0.943	3099	tags=56%, list=19%, signal=69%
BLANCO_MELO_HUMAN_PARAINFLUENZA_VIRUS_3_INFECTION_A594_CELLS_DN	BLANCO_MELO_HUMAN_PARAINFLUENZA_VIRUS_3_INFECTION_A594_CELLS_DN		87	-0.195184	-2.14856	0.00194553	0.00830384	0.944	4496	tags=47%, list=28%, signal=65%
JISON_SICKLE_CELL_DISEASE_DN	JISON_SICKLE_CELL_DISEASE_DN		175	-0.140909	-2.14672	0.00204499	0.00839353	0.946	3672	tags=37%, list=23%, signal=47%
LIU_SOX4_TARGETS_DN	LIU_SOX4_TARGETS_DN		303	-0.106519	-2.14405	0.0020284	0.00854119	0.949	12759	tags=89%, list=79%, signal=410%
PEART_HDAC_PROLIFERATION_CLUSTER_UP	PEART_HDAC_PROLIFERATION_CLUSTER_UP		53	-0.248068	-2.1429	0.00202429	0.00857045	0.949	8232	tags=75%, list=51%, signal=153%
TSUNODA_CISPLATIN_RESISTANCE_DN	TSUNODA_CISPLATIN_RESISTANCE_DN		40	-0.279821	-2.12433	0.0020284	0.00959416	0.965	1556	tags=38%, list=10%, signal=41%
DAUER_STAT3_TARGETS_DN	DAUER_STAT3_TARGETS_DN		46	-0.268896	-2.12142	0.00616016	0.00974763	0.969	941	tags=33%, list=6%, signal=35%
HORIUCHI_WTAP_TARGETS_DN	HORIUCHI_WTAP_TARGETS_DN		310	-0.10327	-2.11807	0	0.00989042	0.97	11177	tags=79%, list=69%, signal=249%
EGUCHI_CELL_CYCLE_RB1_TARGETS	EGUCHI_CELL_CYCLE_RB1_TARGETS		22	-0.382572	-2.11466	0.00401606	0.0100595	0.971	7075	tags=82%, list=44%, signal=145%
CREIGHTON_ENDOCRINE_THERAPY_RESISTANCE_1	CREIGHTON_ENDOCRINE_THERAPY_RESISTANCE_1		497	-0.0834998	-2.10408	0.00391389	0.0107252	0.976	6586	tags=49%, list=41%, signal=79%
ZHAN_MULTIPLE_MYELOMA_CD1_VS_CD2_UP	ZHAN_MULTIPLE_MYELOMA_CD1_VS_CD2_UP		63	-0.22374	-2.10211	0.00198413	0.0108233	0.979	3080	tags=41%, list=19%, signal=51%
SARRIO_EPITHELIAL_MESENCHYMAL_TRANSITION_UP	SARRIO_EPITHELIAL_MESENCHYMAL_TRANSITION_UP		161	-0.139502	-2.09008	0.0039604	0.0117052	0.983	8339	tags=65%, list=51%, signal=133%
GOLDRATH_HOMEOSTATIC_PROLIFERATION	GOLDRATH_HOMEOSTATIC_PROLIFERATION		145	-0.14466	-2.08882	0.00398406	0.0117087	0.984	7072	tags=58%, list=44%, signal=102%
VIETOR_IFRD1_TARGETS	VIETOR_IFRD1_TARGETS		23	-0.365384	-2.08274	0.00829876	0.0120912	0.984	7482	tags=83%, list=46%, signal=153%
NIKOLSKY_BREAST_CANCER_1Q21_AMPLICON	NIKOLSKY_BREAST_CANCER_1Q21_AMPLICON		31	-0.31139	-2.07673	0	0.0125063	0.987	9087	tags=87%, list=56%, signal=198%
MORI_EMU_MYC_LYMPHOMA_BY_ONSET_TIME_UP	MORI_EMU_MYC_LYMPHOMA_BY_ONSET_TIME_UP		111	-0.168514	-2.07627	0.00206186	0.0125097	0.987	9561	tags=76%, list=59%, signal=183%
GUTIERREZ_MULTIPLE_MYELOMA_UP	GUTIERREZ_MULTIPLE_MYELOMA_UP		36	-0.291845	-2.07539	0.004	0.0125363	0.987	9245	tags=86%, list=57%, signal=200%
FINETTI_BREAST_CANCER_KINOME_RED	FINETTI_BREAST_CANCER_KINOME_RED		16	-0.428922	-2.07452	0.00197628	0.0125601	0.988	8257	tags=94%, list=51%, signal=191%
MANNE_COVID19_COMBINED_COHORT_VS_HEALTHY_DONOR_PLATELETS_UP	MANNE_COVID19_COMBINED_COHORT_VS_HEALTHY_DONOR_PLATELETS_UP		158	-0.140799	-2.06961	0.00197239	0.0129332	0.993	3591	tags=36%, list=22%, signal=46%
CONCANNON_APOPTOSIS_BY_EPOXOMICIN_DN	CONCANNON_APOPTOSIS_BY_EPOXOMICIN_DN		169	-0.137082	-2.06691	0.0102249	0.0130976	0.994	4711	tags=43%, list=29%, signal=59%
LANDIS_ERBB2_BREAST_PRENEOPLASTIC_DN	LANDIS_ERBB2_BREAST_PRENEOPLASTIC_DN		53	-0.24037	-2.05893	0.00417537	0.0136379	0.994	4684	tags=53%, list=29%, signal=74%
MARTINEZ_RESPONSE_TO_TRABECTEDIN_DN	MARTINEZ_RESPONSE_TO_TRABECTEDIN_DN		270	-0.107728	-2.04847	0.00217391	0.0144431	0.995	12280	tags=86%, list=76%, signal=349%
ZWANG_DOWN_BY_2ND_EGF_PULSE	ZWANG_DOWN_BY_2ND_EGF_PULSE		240	-0.116103	-2.04603	0.00207469	0.0146137	0.997	9770	tags=72%, list=60%, signal=178%
KIM_RESPONSE_TO_TSA_AND_DECITABINE_UP	KIM_RESPONSE_TO_TSA_AND_DECITABINE_UP		96	-0.178779	-2.04504	0.00402414	0.0146403	0.998	2694	tags=34%, list=17%, signal=41%
BOUDOUKHA_BOUND_BY_IGF2BP2	BOUDOUKHA_BOUND_BY_IGF2BP2		104	-0.173869	-2.04396	0.00199601	0.0146636	0.998	4997	tags=48%, list=31%, signal=69%
HONMA_DOCETAXEL_RESISTANCE	HONMA_DOCETAXEL_RESISTANCE		35	-0.289139	-2.03942	0.00585938	0.0150248	0.998	10151	tags=91%, list=63%, signal=244%
WEST_ADRENOCORTICAL_TUMOR_UP	WEST_ADRENOCORTICAL_TUMOR_UP		293	-0.103971	-2.02804	0.00200401	0.0160125	1	12240	tags=86%, list=75%, signal=343%
NOUZOVA_TRETINOIN_AND_H4_ACETYLATION	NOUZOVA_TRETINOIN_AND_H4_ACETYLATION		132	-0.150756	-2.02515	0.00198807	0.0162339	1	13427	tags=98%, list=83%, signal=563%
CAFFAREL_RESPONSE_TO_THC_24HR_5_UP	CAFFAREL_RESPONSE_TO_THC_24HR_5_UP		32	-0.297528	-2.02017	0.0018797	0.0166399	1	9884	tags=91%, list=61%, signal=232%
LEE_METASTASIS_AND_RNA_PROCESSING_UP	LEE_METASTASIS_AND_RNA_PROCESSING_UP		16	-0.412367	-2.01536	0.0078125	0.0170146	1	9539	tags=100%, list=59%, signal=243%
LEE_LIVER_CANCER_SURVIVAL_UP	LEE_LIVER_CANCER_SURVIVAL_UP		138	-0.145177	-2.01476	0.00190476	0.0170009	1	3308	tags=35%, list=20%, signal=43%
HSIAO_LIVER_SPECIFIC_GENES	HSIAO_LIVER_SPECIFIC_GENES		162	-0.137132	-2.01441	0.0117188	0.0169512	1	1904	tags=25%, list=12%, signal=28%
SU_TESTIS	SU_TESTIS		60	-0.223639	-2.01166	0.00571429	0.0171723	1	9363	tags=80%, list=58%, signal=189%
MATTIOLI_MGUS_VS_PCL	MATTIOLI_MGUS_VS_PCL		90	-0.177833	-2.01113	0.00990099	0.0171717	1	7225	tags=62%, list=45%, signal=112%
WU_APOPTOSIS_BY_CDKN1A_VIA_TP53	WU_APOPTOSIS_BY_CDKN1A_VIA_TP53		52	-0.227191	-2.00928	0.00621118	0.0172975	1	7557	tags=69%, list=47%, signal=129%
BASSO_B_LYMPHOCYTE_NETWORK	BASSO_B_LYMPHOCYTE_NETWORK		139	-0.149143	-2.00848	0.00392157	0.0173189	1	4254	tags=41%, list=26%, signal=55%
PROVENZANI_METASTASIS_UP	PROVENZANI_METASTASIS_UP		193	-0.124107	-2.00769	0.00388349	0.0173314	1	8265	tags=63%, list=51%, signal=127%
JIANG_HYPOXIA_CANCER	JIANG_HYPOXIA_CANCER		57	-0.226405	-2.00746	0.00638298	0.0172923	1	9716	tags=82%, list=60%, signal=205%
ZHAN_MULTIPLE_MYELOMA_CD2_DN	ZHAN_MULTIPLE_MYELOMA_CD2_DN		43	-0.260814	-2.00665	0.00417537	0.0173239	1	3326	tags=47%, list=21%, signal=58%
MOHANKUMAR_HOXA1_TARGETS_UP	MOHANKUMAR_HOXA1_TARGETS_UP		397	-0.0875522	-2.00586	0.00397614	0.0173791	1	11894	tags=82%, list=73%, signal=299%
SEITZ_NEOPLASTIC_TRANSFORMATION_BY_8P_DELETION_UP	SEITZ_NEOPLASTIC_TRANSFORMATION_BY_8P_DELETION_UP		69	-0.206141	-2.00359	0.0123967	0.0175654	1	1138	tags=28%, list=7%, signal=29%
VECCHI_GASTRIC_CANCER_ADVANCED_VS_EARLY_DN	VECCHI_GASTRIC_CANCER_ADVANCED_VS_EARLY_DN		105	-0.170167	-2.00005	0.00595238	0.0178708	1	5446	tags=50%, list=34%, signal=75%
TONKS_TARGETS_OF_RUNX1_RUNX1T1_FUSION_MONOCYTE_UP	TONKS_TARGETS_OF_RUNX1_RUNX1T1_FUSION_MONOCYTE_UP		195	-0.123143	-1.99779	0	0.0180527	1	4682	tags=41%, list=29%, signal=57%
WALLACE_PROSTATE_CANCER_UP	WALLACE_PROSTATE_CANCER_UP		19	-0.376367	-1.99628	0.0123711	0.0181491	1	3294	tags=58%, list=20%, signal=73%
JINESH_BLEBBISHIELD_TO_IMMUNE_CELL_FUSION_PBSHMS_DN	JINESH_BLEBBISHIELD_TO_IMMUNE_CELL_FUSION_PBSHMS_DN		325	-0.0969951	-1.99097	0.00612245	0.0187294	1	1304	tags=18%, list=8%, signal=19%
IIZUKA_LIVER_CANCER_PROGRESSION_L0_L1_DN	IIZUKA_LIVER_CANCER_PROGRESSION_L0_L1_DN		16	-0.41246	-1.99057	0.0041841	0.0187024	1	3455	tags=63%, list=21%, signal=79%
CHICAS_RB1_TARGETS_LOW_SERUM	CHICAS_RB1_TARGETS_LOW_SERUM		90	-0.181284	-1.98945	0.00413223	0.0187619	1	7710	tags=66%, list=48%, signal=124%
FOROUTAN_TGFB_EMT_DN	FOROUTAN_TGFB_EMT_DN		92	-0.176153	-1.98821	0.00407332	0.0188258	1	1215	tags=25%, list=7%, signal=27%
GRAHAM_CML_QUIESCENT_VS_NORMAL_QUIESCENT_UP	GRAHAM_CML_QUIESCENT_VS_NORMAL_QUIESCENT_UP		75	-0.19623	-1.98697	0	0.0189236	1	8295	tags=71%, list=51%, signal=144%
MORI_MATURE_B_LYMPHOCYTE_DN	MORI_MATURE_B_LYMPHOCYTE_DN		71	-0.200959	-1.9848	0.010661	0.0190699	1	7036	tags=63%, list=43%, signal=111%
VILLANUEVA_LIVER_CANCER_KRT19_DN	VILLANUEVA_LIVER_CANCER_KRT19_DN		49	-0.239471	-1.976	0.00990099	0.020024	1	4073	tags=49%, list=25%, signal=65%
HECKER_IFNB1_TARGETS	HECKER_IFNB1_TARGETS		70	-0.200964	-1.97599	0.0083682	0.0199569	1	1158	tags=27%, list=7%, signal=29%
PASINI_SUZ12_TARGETS_UP	PASINI_SUZ12_TARGETS_UP		91	-0.174565	-1.97498	0.00383877	0.0200105	1	1285	tags=25%, list=8%, signal=27%
REN_BOUND_BY_E2F	REN_BOUND_BY_E2F		59	-0.220615	-1.97385	0.010917	0.0200919	1	8257	tags=73%, list=51%, signal=148%
CAIRO_PML_TARGETS_BOUND_BY_MYC_UP	CAIRO_PML_TARGETS_BOUND_BY_MYC_UP		22	-0.352103	-1.96865	0.00595238	0.0206798	1	6094	tags=73%, list=38%, signal=116%
FOROUTAN_PRODRANK_TGFB_EMT_DN	FOROUTAN_PRODRANK_TGFB_EMT_DN		75	-0.192712	-1.96313	0.0139442	0.0212732	1	1215	tags=27%, list=7%, signal=29%
MARTORIATI_MDM4_TARGETS_FETAL_LIVER_UP	MARTORIATI_MDM4_TARGETS_FETAL_LIVER_UP		226	-0.115315	-1.95634	0.00391389	0.0220891	1	3037	tags=30%, list=19%, signal=37%
CREIGHTON_AKT1_SIGNALING_VIA_MTOR_DN	CREIGHTON_AKT1_SIGNALING_VIA_MTOR_DN		22	-0.343634	-1.95339	0.0019084	0.0223925	1	8443	tags=86%, list=52%, signal=180%
DAIRKEE_CANCER_PRONE_RESPONSE_BPA_E2	DAIRKEE_CANCER_PRONE_RESPONSE_BPA_E2		115	-0.156543	-1.95262	0.00398406	0.0224218	1	7635	tags=63%, list=47%, signal=117%
DIRMEIER_LMP1_RESPONSE_LATE_DN	DIRMEIER_LMP1_RESPONSE_LATE_DN		27	-0.306838	-1.94899	0.004158	0.0228724	1	2842	tags=48%, list=18%, signal=58%
GLASS_IGF2BP1_CLIP_TARGETS_KNOCKDOWN_DN	GLASS_IGF2BP1_CLIP_TARGETS_KNOCKDOWN_DN		117	-0.154237	-1.94868	0.00604839	0.0228302	1	12351	tags=91%, list=76%, signal=381%
SLEBOS_HEAD_AND_NECK_CANCER_WITH_HPV_UP	SLEBOS_HEAD_AND_NECK_CANCER_WITH_HPV_UP		72	-0.193271	-1.93677	0.012024	0.0243546	1	10622	tags=85%, list=65%, signal=244%
BOWIE_RESPONSE_TO_TAMOXIFEN	BOWIE_RESPONSE_TO_TAMOXIFEN		18	-0.386921	-1.93453	0.00796813	0.0245954	1	941	tags=44%, list=6%, signal=47%
LEIN_CHOROID_PLEXUS_MARKERS	LEIN_CHOROID_PLEXUS_MARKERS		93	-0.172048	-1.92707	0.00924214	0.0255735	1	1761	tags=28%, list=11%, signal=31%
EINAV_INTERFERON_SIGNATURE_IN_CANCER	EINAV_INTERFERON_SIGNATURE_IN_CANCER		27	-0.312938	-1.92024	0.00638298	0.026482	1	941	tags=37%, list=6%, signal=39%
HAHTOLA_MYCOSIS_FUNGOIDES_CD4_DN	HAHTOLA_MYCOSIS_FUNGOIDES_CD4_DN		112	-0.154766	-1.90987	0.00610998	0.0278702	1	12135	tags=90%, list=75%, signal=356%
BOYLAN_MULTIPLE_MYELOMA_C_D_UP	BOYLAN_MULTIPLE_MYELOMA_C_D_UP		133	-0.141903	-1.90748	0.00961539	0.0281693	1	6377	tags=53%, list=39%, signal=87%
ELVIDGE_HYPOXIA_BY_DMOG_DN	ELVIDGE_HYPOXIA_BY_DMOG_DN		58	-0.214053	-1.90329	0.008	0.0287585	1	8287	tags=72%, list=51%, signal=148%
VANHARANTA_UTERINE_FIBROID_WITH_7Q_DELETION_UP	VANHARANTA_UTERINE_FIBROID_WITH_7Q_DELETION_UP		65	-0.198619	-1.90316	0.0110497	0.0286931	1	11016	tags=88%, list=68%, signal=272%
CAFFAREL_RESPONSE_TO_THC_24HR_5_DN	CAFFAREL_RESPONSE_TO_THC_24HR_5_DN		52	-0.221639	-1.90158	0.0105042	0.0288848	1	6711	tags=63%, list=41%, signal=108%
MCGARVEY_SILENCED_BY_METHYLATION_IN_COLON_CANCER	MCGARVEY_SILENCED_BY_METHYLATION_IN_COLON_CANCER		31	-0.289699	-1.89892	0.0178218	0.0291631	1	2113	tags=42%, list=13%, signal=48%
LY_AGING_OLD_DN	LY_AGING_OLD_DN		54	-0.218227	-1.89595	0.00833333	0.0295044	1	6085	tags=59%, list=38%, signal=95%
KAAB_FAILED_HEART_VENTRICLE_DN	KAAB_FAILED_HEART_VENTRICLE_DN		39	-0.258269	-1.89264	0.0161616	0.0299239	1	3724	tags=49%, list=23%, signal=63%
FARMER_BREAST_CANCER_CLUSTER_5	FARMER_BREAST_CANCER_CLUSTER_5		19	-0.358818	-1.89067	0.0102249	0.0301481	1	4432	tags=63%, list=27%, signal=87%
LOCKWOOD_AMPLIFIED_IN_LUNG_CANCER	LOCKWOOD_AMPLIFIED_IN_LUNG_CANCER		214	-0.109447	-1.89015	0.00826446	0.030144	1	11589	tags=82%, list=71%, signal=284%
ELVIDGE_HYPOXIA_DN	ELVIDGE_HYPOXIA_DN		146	-0.134777	-1.8813	0.0156863	0.0315834	1	11055	tags=82%, list=68%, signal=254%
ANDERSEN_CHOLANGIOCARCINOMA_CLASS2	ANDERSEN_CHOLANGIOCARCINOMA_CLASS2		127	-0.141815	-1.87513	0.00628931	0.0326217	1	2572	tags=30%, list=16%, signal=35%
SILIGAN_TARGETS_OF_EWS_FLI1_FUSION_DN	SILIGAN_TARGETS_OF_EWS_FLI1_FUSION_DN		18	-0.371052	-1.87507	0.0125261	0.0325269	1	8407	tags=89%, list=52%, signal=184%
YAO_TEMPORAL_RESPONSE_TO_PROGESTERONE_CLUSTER_12	YAO_TEMPORAL_RESPONSE_TO_PROGESTERONE_CLUSTER_12		76	-0.180712	-1.87393	0.00831601	0.0326209	1	5407	tags=51%, list=33%, signal=77%
WANG_LMO4_TARGETS_DN	WANG_LMO4_TARGETS_DN		343	-0.0869637	-1.86746	0.00596422	0.0336907	1	12665	tags=87%, list=78%, signal=387%
RAHMAN_TP53_TARGETS_PHOSPHORYLATED	RAHMAN_TP53_TARGETS_PHOSPHORYLATED		20	-0.345617	-1.86481	0.0177515	0.034076	1	5756	tags=70%, list=35%, signal=108%
SCHLOSSER_MYC_AND_SERUM_RESPONSE_SYNERGY	SCHLOSSER_MYC_AND_SERUM_RESPONSE_SYNERGY		33	-0.273023	-1.86461	0.00431035	0.0339895	1	9344	tags=85%, list=58%, signal=200%
DARWICHE_PAPILLOMA_RISK_LOW_UP	DARWICHE_PAPILLOMA_RISK_LOW_UP		131	-0.1359	-1.86428	0.0125261	0.0339289	1	10320	tags=77%, list=64%, signal=210%
LIU_VAV3_PROSTATE_CARCINOGENESIS_DN	LIU_VAV3_PROSTATE_CARCINOGENESIS_DN		15	-0.396935	-1.86416	0.0126582	0.0338388	1	1138	tags=47%, list=7%, signal=50%
MUELLER_METHYLATED_IN_GLIOBLASTOMA	MUELLER_METHYLATED_IN_GLIOBLASTOMA		23	-0.318204	-1.86358	0.00972763	0.0338302	1	1194	tags=39%, list=7%, signal=42%
SAKAI_CHRONIC_HEPATITIS_VS_LIVER_CANCER_UP	SAKAI_CHRONIC_HEPATITIS_VS_LIVER_CANCER_UP		77	-0.178957	-1.86195	0.0143737	0.0340733	1	10383	tags=82%, list=64%, signal=226%
WAKASUGI_HAVE_ZNF143_BINDING_SITES	WAKASUGI_HAVE_ZNF143_BINDING_SITES		53	-0.218641	-1.8606	0.0194175	0.0342227	1	10850	tags=89%, list=67%, signal=267%
WAKABAYASHI_ADIPOGENESIS_PPARG_RXRA_BOUND_WITH_H4K20ME1_MARK	WAKABAYASHI_ADIPOGENESIS_PPARG_RXRA_BOUND_WITH_H4K20ME1_MARK		143	-0.132016	-1.85872	0.0196078	0.0344543	1	6499	tags=53%, list=40%, signal=88%
ZAMORA_NOS2_TARGETS_UP	ZAMORA_NOS2_TARGETS_UP		53	-0.213417	-1.85653	0.00994036	0.0347735	1	7262	tags=66%, list=45%, signal=119%
ZHOU_INFLAMMATORY_RESPONSE_FIMA_DN	ZHOU_INFLAMMATORY_RESPONSE_FIMA_DN		240	-0.103019	-1.85306	0.0158103	0.0353481	1	3829	tags=34%, list=24%, signal=44%
GREENBAUM_E2A_TARGETS_UP	GREENBAUM_E2A_TARGETS_UP		33	-0.280991	-1.84358	0.00776699	0.0371445	1	8232	tags=79%, list=51%, signal=160%
ZHAN_V2_LATE_DIFFERENTIATION_GENES	ZHAN_V2_LATE_DIFFERENTIATION_GENES		44	-0.235748	-1.84295	0.0139165	0.0371848	1	6878	tags=66%, list=42%, signal=114%
DAIRKEE_CANCER_PRONE_RESPONSE_BPA	DAIRKEE_CANCER_PRONE_RESPONSE_BPA		49	-0.218512	-1.84255	0.015534	0.037121	1	5405	tags=55%, list=33%, signal=82%
ANDERSEN_LIVER_CANCER_KRT19_DN	ANDERSEN_LIVER_CANCER_KRT19_DN		54	-0.210226	-1.84113	0.0137255	0.0373034	1	3511	tags=43%, list=22%, signal=54%
BASAKI_YBX1_TARGETS_UP	BASAKI_YBX1_TARGETS_UP		277	-0.095783	-1.83603	0.00970874	0.0383053	1	8487	tags=62%, list=52%, signal=127%
BECKER_TAMOXIFEN_RESISTANCE_UP	BECKER_TAMOXIFEN_RESISTANCE_UP		48	-0.225869	-1.83297	0.012	0.0388367	1	1417	tags=31%, list=9%, signal=34%
MEINHOLD_OVARIAN_CANCER_LOW_GRADE_DN	MEINHOLD_OVARIAN_CANCER_LOW_GRADE_DN		19	-0.353289	-1.83081	0.0118812	0.0391821	1	8790	tags=89%, list=54%, signal=195%
WINTER_HYPOXIA_UP	WINTER_HYPOXIA_UP		89	-0.16427	-1.81923	0.0157171	0.0415024	1	7557	tags=63%, list=47%, signal=117%
SASAKI_ADULT_T_CELL_LEUKEMIA	SASAKI_ADULT_T_CELL_LEUKEMIA		158	-0.123942	-1.81809	0.00842105	0.0416327	1	4991	tags=43%, list=31%, signal=62%
SHAFFER_IRF4_TARGETS_IN_ACTIVATED_B_LYMPHOCYTE	SHAFFER_IRF4_TARGETS_IN_ACTIVATED_B_LYMPHOCYTE		78	-0.171035	-1.80834	0.023622	0.043755	1	5974	tags=54%, list=37%, signal=85%
FARMER_BREAST_CANCER_CLUSTER_1	FARMER_BREAST_CANCER_CLUSTER_1		21	-0.323418	-1.80812	0.0142276	0.0436779	1	941	tags=38%, list=6%, signal=40%
EPPERT_PROGENITOR	EPPERT_PROGENITOR		136	-0.133306	-1.806	0.0152091	0.0440039	1	8710	tags=67%, list=54%, signal=143%
JIANG_VHL_TARGETS	JIANG_VHL_TARGETS		85	-0.169657	-1.80439	0.0127119	0.0442553	1	5469	tags=51%, list=34%, signal=76%
KAUFFMANN_DNA_REPLICATION_GENES	KAUFFMANN_DNA_REPLICATION_GENES		135	-0.134533	-1.80399	0.0173745	0.044234	1	13216	tags=95%, list=81%, signal=508%
LEE_LIVER_CANCER_MYC_UP	LEE_LIVER_CANCER_MYC_UP		49	-0.21856	-1.80295	0.016	0.0443748	1	1763	tags=33%, list=11%, signal=37%
BOYAULT_LIVER_CANCER_SUBCLASS_G123_DN	BOYAULT_LIVER_CANCER_SUBCLASS_G123_DN		42	-0.234525	-1.8021	0.00804829	0.0444722	1	6634	tags=64%, list=41%, signal=108%
ZHANG_INTERFERON_RESPONSE	ZHANG_INTERFERON_RESPONSE		21	-0.323418	-1.80207	0.0159363	0.0443463	1	941	tags=38%, list=6%, signal=40%
MULLIGHAN_NPM1_MUTATED_SIGNATURE_2_DN	MULLIGHAN_NPM1_MUTATED_SIGNATURE_2_DN		69	-0.187249	-1.79659	0.0227273	0.0455311	1	7555	tags=65%, list=47%, signal=122%
CHOI_ATL_STAGE_PREDICTOR	CHOI_ATL_STAGE_PREDICTOR		43	-0.226847	-1.79576	0.0195695	0.0456052	1	8402	tags=74%, list=52%, signal=154%
MEISSNER_NPC_HCP_WITH_H3K27ME3	MEISSNER_NPC_HCP_WITH_H3K27ME3		44	-0.228459	-1.79238	0.0122951	0.0462334	1	1835	tags=34%, list=11%, signal=38%
BURTON_ADIPOGENESIS_PEAK_AT_16HR	BURTON_ADIPOGENESIS_PEAK_AT_16HR		40	-0.237763	-1.78816	0.0205607	0.047175	1	8319	tags=75%, list=51%, signal=154%
TOMIDA_METASTASIS_DN	TOMIDA_METASTASIS_DN		18	-0.343661	-1.78697	0.0203666	0.0473635	1	2543	tags=50%, list=16%, signal=59%
BOWIE_RESPONSE_TO_EXTRACELLULAR_MATRIX	BOWIE_RESPONSE_TO_EXTRACELLULAR_MATRIX		17	-0.354183	-1.78431	0.014	0.0478848	1	941	tags=41%, list=6%, signal=44%
SMID_BREAST_CANCER_LUMINAL_A_DN	SMID_BREAST_CANCER_LUMINAL_A_DN		16	-0.363398	-1.78177	0.0200803	0.0483489	1	8305	tags=88%, list=51%, signal=179%
MARTORIATI_MDM4_TARGETS_NEUROEPITHELIUM_UP	MARTORIATI_MDM4_TARGETS_NEUROEPITHELIUM_UP		167	-0.120119	-1.77244	0.0209125	0.0505865	1	1375	tags=20%, list=8%, signal=22%
ZHAN_MULTIPLE_MYELOMA_CD1_UP	ZHAN_MULTIPLE_MYELOMA_CD1_UP		44	-0.21986	-1.77147	0.0102249	0.0506656	1	3080	tags=41%, list=19%, signal=50%
WANG_ADIPOGENIC_GENES_REPRESSED_BY_SIRT1	WANG_ADIPOGENIC_GENES_REPRESSED_BY_SIRT1		22	-0.307047	-1.76716	0.0223577	0.0516802	1	4612	tags=59%, list=28%, signal=82%
JOSEPH_RESPONSE_TO_SODIUM_BUTYRATE_UP	JOSEPH_RESPONSE_TO_SODIUM_BUTYRATE_UP		28	-0.274421	-1.76359	0.0144628	0.0524737	1	6564	tags=68%, list=40%, signal=114%
WANG_CLASSIC_ADIPOGENIC_TARGETS_OF_PPARG	WANG_CLASSIC_ADIPOGENIC_TARGETS_OF_PPARG		20	-0.328086	-1.75842	0.0155945	0.0538043	1	3607	tags=55%, list=22%, signal=71%
HOSHIDA_LIVER_CANCER_SURVIVAL_DN	HOSHIDA_LIVER_CANCER_SURVIVAL_DN		95	-0.152604	-1.7488	0.015625	0.0563826	1	4199	tags=41%, list=26%, signal=55%
NOUSHMEHR_GBM_SILENCED_BY_METHYLATION	NOUSHMEHR_GBM_SILENCED_BY_METHYLATION		45	-0.214803	-1.73856	0.0252427	0.0592747	1	3375	tags=42%, list=21%, signal=53%
NAM_FXYD5_TARGETS_DN	NAM_FXYD5_TARGETS_DN		18	-0.330851	-1.73654	0.0313725	0.0597556	1	6355	tags=72%, list=39%, signal=119%
WHITFIELD_CELL_CYCLE_M_G1	WHITFIELD_CELL_CYCLE_M_G1		121	-0.133627	-1.73487	0.0163934	0.0601001	1	9378	tags=71%, list=58%, signal=167%
DAZARD_RESPONSE_TO_UV_SCC_UP	DAZARD_RESPONSE_TO_UV_SCC_UP		95	-0.151546	-1.73187	0.0211132	0.0608081	1	8143	tags=65%, list=50%, signal=130%
MULLIGHAN_MLL_SIGNATURE_2_UP	MULLIGHAN_MLL_SIGNATURE_2_UP		376	-0.0803929	-1.73116	0.0304762	0.060897	1	13308	tags=90%, list=82%, signal=489%
NAKAYAMA_SOFT_TISSUE_TUMORS_PCA2_UP	NAKAYAMA_SOFT_TISSUE_TUMORS_PCA2_UP		83	-0.161109	-1.72987	0.0278293	0.0611057	1	6586	tags=57%, list=41%, signal=95%
DACOSTA_UV_RESPONSE_VIA_ERCC3_COMMON_UP	DACOSTA_UV_RESPONSE_VIA_ERCC3_COMMON_UP		73	-0.173269	-1.72812	0.0182186	0.0614384	1	8535	tags=70%, list=53%, signal=147%
NADLER_OBESITY_DN	NADLER_OBESITY_DN		40	-0.233096	-1.72007	0.0292276	0.0638284	1	3934	tags=48%, list=24%, signal=63%
SMITH_TERT_TARGETS_UP	SMITH_TERT_TARGETS_UP		141	-0.122572	-1.71827	0.018	0.0643188	1	10454	tags=77%, list=64%, signal=214%
VANTVEER_BREAST_CANCER_METASTASIS_DN	VANTVEER_BREAST_CANCER_METASTASIS_DN		106	-0.143491	-1.71646	0.0347648	0.0647773	1	7482	tags=60%, list=46%, signal=111%
DAZARD_RESPONSE_TO_UV_NHEK_UP	DAZARD_RESPONSE_TO_UV_NHEK_UP		190	-0.108514	-1.71619	0.0270793	0.0646852	1	6713	tags=52%, list=41%, signal=88%
VILLANUEVA_LIVER_CANCER_KRT19_UP	VILLANUEVA_LIVER_CANCER_KRT19_UP		167	-0.112743	-1.71596	0.031746	0.0645815	1	12760	tags=90%, list=79%, signal=417%
MELLMAN_TUT1_TARGETS_UP	MELLMAN_TUT1_TARGETS_UP		20	-0.32142	-1.71321	0.0227743	0.0653291	1	7770	tags=80%, list=48%, signal=153%
LINDGREN_BLADDER_CANCER_CLUSTER_1_UP	LINDGREN_BLADDER_CANCER_CLUSTER_1_UP		113	-0.138236	-1.71219	0.0320513	0.0654829	1	8827	tags=68%, list=54%, signal=148%
FRASOR_RESPONSE_TO_SERM_OR_FULVESTRANT_DN	FRASOR_RESPONSE_TO_SERM_OR_FULVESTRANT_DN		48	-0.20401	-1.71078	0.0292276	0.065767	1	7853	tags=69%, list=48%, signal=133%
MARIADASON_RESPONSE_TO_CURCUMIN_SULINDAC_5	MARIADASON_RESPONSE_TO_CURCUMIN_SULINDAC_5		21	-0.306706	-1.70716	0.0246914	0.0667486	1	5846	tags=67%, list=36%, signal=104%
LEE_EARLY_T_LYMPHOCYTE_UP	LEE_EARLY_T_LYMPHOCYTE_UP		99	-0.145067	-1.70152	0.0298805	0.0685452	1	7165	tags=59%, list=44%, signal=104%
PACHER_TARGETS_OF_IGF1_AND_IGF2_UP	PACHER_TARGETS_OF_IGF1_AND_IGF2_UP		35	-0.244424	-1.69791	0.0286885	0.069572	1	2533	tags=40%, list=16%, signal=47%
FOURNIER_ACINAR_DEVELOPMENT_LATE_DN	FOURNIER_ACINAR_DEVELOPMENT_LATE_DN		20	-0.31142	-1.69739	0.0375783	0.0695364	1	4688	tags=60%, list=29%, signal=84%
FLECHNER_PBL_KIDNEY_TRANSPLANT_OK_VS_DONOR_UP	FLECHNER_PBL_KIDNEY_TRANSPLANT_OK_VS_DONOR_UP		148	-0.120927	-1.69542	0.0340681	0.0700923	1	11428	tags=82%, list=70%, signal=276%
WHITFIELD_CELL_CYCLE_G2_M	WHITFIELD_CELL_CYCLE_G2_M		191	-0.106121	-1.69443	0.0286885	0.0702364	1	10189	tags=73%, list=63%, signal=195%
WHITFIELD_CELL_CYCLE_G1_S	WHITFIELD_CELL_CYCLE_G1_S		124	-0.131754	-1.69401	0.0285132	0.0701819	1	8214	tags=64%, list=51%, signal=128%
PUIFFE_INVASION_INHIBITED_BY_ASCITES_UP	PUIFFE_INVASION_INHIBITED_BY_ASCITES_UP		73	-0.170626	-1.69244	0.0175097	0.0705963	1	5467	tags=51%, list=34%, signal=76%
TANG_SENESCENCE_TP53_TARGETS_DN	TANG_SENESCENCE_TP53_TARGETS_DN		52	-0.202879	-1.68884	0.014862	0.0716765	1	8262	tags=71%, list=51%, signal=145%
GARY_CD5_TARGETS_UP	GARY_CD5_TARGETS_UP		445	-0.0679606	-1.68662	0.0243408	0.0722936	1	13290	tags=89%, list=82%, signal=477%
KORKOLA_EMBRYONIC_CARCINOMA_VS_SEMINOMA_DN	KORKOLA_EMBRYONIC_CARCINOMA_VS_SEMINOMA_DN		17	-0.343506	-1.68546	0.0268595	0.0725478	1	1114	tags=41%, list=7%, signal=44%
ACEVEDO_LIVER_CANCER_DN	ACEVEDO_LIVER_CANCER_DN		467	-0.0677711	-1.68411	0.029703	0.0728301	1	3657	tags=29%, list=23%, signal=37%
BENNETT_SYSTEMIC_LUPUS_ERYTHEMATOSUS	BENNETT_SYSTEMIC_LUPUS_ERYTHEMATOSUS		22	-0.306098	-1.68341	0.031185	0.0728542	1	941	tags=36%, list=6%, signal=39%
GOTZMANN_EPITHELIAL_TO_MESENCHYMAL_TRANSITION_DN	GOTZMANN_EPITHELIAL_TO_MESENCHYMAL_TRANSITION_DN		184	-0.104573	-1.68268	0.0262097	0.0729457	1	9872	tags=71%, list=61%, signal=180%
NAKAJIMA_MAST_CELL	NAKAJIMA_MAST_CELL		36	-0.235987	-1.67591	0.0355731	0.0752894	1	2039	tags=36%, list=13%, signal=41%
THILLAINADESAN_ZNF217_TARGETS_UP	THILLAINADESAN_ZNF217_TARGETS_UP		41	-0.219404	-1.67374	0.0376984	0.075972	1	9902	tags=83%, list=61%, signal=212%
JAZAG_TGFB1_SIGNALING_DN	JAZAG_TGFB1_SIGNALING_DN		29	-0.256937	-1.67315	0.0327869	0.0759962	1	10383	tags=90%, list=64%, signal=249%
BLANCO_MELO_BETA_INTERFERON_TREATED_BRONCHIAL_EPITHELIAL_CELLS_DN	BLANCO_MELO_BETA_INTERFERON_TREATED_BRONCHIAL_EPITHELIAL_CELLS_DN		145	-0.122145	-1.66963	0.0372671	0.0772266	1	2512	tags=28%, list=15%, signal=32%
YAO_TEMPORAL_RESPONSE_TO_PROGESTERONE_CLUSTER_8	YAO_TEMPORAL_RESPONSE_TO_PROGESTERONE_CLUSTER_8		47	-0.208136	-1.66838	0.0162272	0.0774823	1	6988	tags=64%, list=43%, signal=112%
ABRAMSON_INTERACT_WITH_AIRE	ABRAMSON_INTERACT_WITH_AIRE		43	-0.217567	-1.66736	0.0389344	0.0776642	1	11947	tags=95%, list=74%, signal=361%
HU_GENOTOXIC_DAMAGE_24HR	HU_GENOTOXIC_DAMAGE_24HR		32	-0.244232	-1.66491	0.0378151	0.0783883	1	5678	tags=59%, list=35%, signal=91%
RAMPON_ENRICHED_LEARNING_ENVIRONMENT_LATE_UP	RAMPON_ENRICHED_LEARNING_ENVIRONMENT_LATE_UP		21	-0.297793	-1.66425	0.035124	0.0784227	1	5218	tags=62%, list=32%, signal=91%
ZHAN_MULTIPLE_MYELOMA_MS_DN	ZHAN_MULTIPLE_MYELOMA_MS_DN		43	-0.213368	-1.66214	0.0359281	0.0790219	1	6734	tags=63%, list=42%, signal=107%
HOLLMANN_APOPTOSIS_VIA_CD40_DN	HOLLMANN_APOPTOSIS_VIA_CD40_DN		241	-0.0920949	-1.6552	0.0440613	0.0815316	1	9769	tags=69%, list=60%, signal=172%
BILANGES_SERUM_SENSITIVE_GENES	BILANGES_SERUM_SENSITIVE_GENES		70	-0.169668	-1.65011	0.0338983	0.0834348	1	6066	tags=54%, list=37%, signal=86%
NADLER_HYPERGLYCEMIA_AT_OBESITY	NADLER_HYPERGLYCEMIA_AT_OBESITY		50	-0.196685	-1.63968	0.0366599	0.0875888	1	6877	tags=62%, list=42%, signal=107%
LASTOWSKA_NEUROBLASTOMA_COPY_NUMBER_UP	LASTOWSKA_NEUROBLASTOMA_COPY_NUMBER_UP		174	-0.108122	-1.63834	0.0490798	0.0879281	1	11037	tags=79%, list=68%, signal=244%
HOUSTIS_ROS	HOUSTIS_ROS		33	-0.242435	-1.63774	0.037037	0.0879453	1	5907	tags=61%, list=36%, signal=95%
WONG_ENDMETRIUM_CANCER_UP	WONG_ENDMETRIUM_CANCER_UP		18	-0.310435	-1.63285	0.0362903	0.0897272	1	378	tags=33%, list=2%, signal=34%
BROWNE_HCMV_INFECTION_14HR_UP	BROWNE_HCMV_INFECTION_14HR_UP		148	-0.116535	-1.6323	0.0277778	0.0897526	1	11389	tags=82%, list=70%, signal=272%
MOOTHA_TCA	MOOTHA_TCA		15	-0.356618	-1.63028	0.0390947	0.0903775	1	7198	tags=80%, list=44%, signal=144%
WANG_TUMOR_INVASIVENESS_DN	WANG_TUMOR_INVASIVENESS_DN		204	-0.100075	-1.627	0.043299	0.0915521	1	13028	tags=90%, list=80%, signal=453%
BASSO_CD40_SIGNALING_DN	BASSO_CD40_SIGNALING_DN		58	-0.181893	-1.62419	0.0412371	0.0925683	1	2934	tags=36%, list=18%, signal=44%
ZWANG_EGF_PERSISTENTLY_DN	ZWANG_EGF_PERSISTENTLY_DN		54	-0.188033	-1.62293	0.0309278	0.0928736	1	5672	tags=54%, list=35%, signal=82%
HOLLEMAN_VINCRISTINE_RESISTANCE_B_ALL_DN	HOLLEMAN_VINCRISTINE_RESISTANCE_B_ALL_DN		16	-0.332649	-1.62286	0.0328467	0.0926865	1	5762	tags=69%, list=36%, signal=107%
ACEVEDO_LIVER_CANCER_WITH_H3K9ME3_DN	ACEVEDO_LIVER_CANCER_WITH_H3K9ME3_DN		96	-0.142642	-1.62026	0.0341365	0.0936004	1	10035	tags=76%, list=62%, signal=198%
DER_IFN_BETA_RESPONSE_UP	DER_IFN_BETA_RESPONSE_UP		101	-0.137903	-1.6177	0.0374753	0.0945177	1	6932	tags=56%, list=43%, signal=98%
HU_GENOTOXIN_ACTION_DIRECT_VS_INDIRECT_24HR	HU_GENOTOXIN_ACTION_DIRECT_VS_INDIRECT_24HR		48	-0.196353	-1.6166	0.0416667	0.0947708	1	7301	tags=65%, list=45%, signal=117%
FOROUTAN_INTEGRATED_TGFB_EMT_DN	FOROUTAN_INTEGRATED_TGFB_EMT_DN		58	-0.179606	-1.61642	0.0378072	0.0946319	1	2132	tags=31%, list=13%, signal=36%
TAVOR_CEBPA_TARGETS_DN	TAVOR_CEBPA_TARGETS_DN		27	-0.260014	-1.60664	0.0524272	0.0990124	1	1798	tags=37%, list=11%, signal=42%
MCGOWAN_RSP6_TARGETS_UP	MCGOWAN_RSP6_TARGETS_UP		18	-0.311992	-1.60615	0.0492813	0.0990193	1	2155	tags=44%, list=13%, signal=51%
CHIANG_LIVER_CANCER_SUBCLASS_PROLIFERATION_UP	CHIANG_LIVER_CANCER_SUBCLASS_PROLIFERATION_UP		171	-0.103406	-1.59362	0.0445736	0.104894	1	10957	tags=78%, list=68%, signal=237%
RICKMAN_TUMOR_DIFFERENTIATED_WELL_VS_POORLY_UP	RICKMAN_TUMOR_DIFFERENTIATED_WELL_VS_POORLY_UP		235	-0.0899367	-1.58359	0.06639	0.109554	1	10366	tags=73%, list=64%, signal=199%
FERRANDO_HOX11_NEIGHBORS	FERRANDO_HOX11_NEIGHBORS		17	-0.32103	-1.58273	0.0350877	0.10971	1	8157	tags=82%, list=50%, signal=165%
HEDENFALK_BREAST_CANCER_BRACX_UP	HEDENFALK_BREAST_CANCER_BRACX_UP		18	-0.305765	-1.58047	0.0629921	0.110622	1	3157	tags=50%, list=19%, signal=62%
WATANABE_RECTAL_CANCER_RADIOTHERAPY_RESPONSIVE_UP	WATANABE_RECTAL_CANCER_RADIOTHERAPY_RESPONSIVE_UP		105	-0.131478	-1.57891	0.04375	0.111207	1	9159	tags=70%, list=56%, signal=159%
BURTON_ADIPOGENESIS_4	BURTON_ADIPOGENESIS_4		44	-0.19983	-1.57747	0.0480962	0.11174	1	7459	tags=66%, list=46%, signal=122%
CAFFAREL_RESPONSE_TO_THC_UP	CAFFAREL_RESPONSE_TO_THC_UP		30	-0.245769	-1.57694	0.0394191	0.111755	1	12242	tags=100%, list=75%, signal=407%
LINSLEY_MIR16_TARGETS	LINSLEY_MIR16_TARGETS		203	-0.0966393	-1.57631	0.0485981	0.111809	1	13155	tags=91%, list=81%, signal=474%
OHGUCHI_LIVER_HNF4A_TARGETS_DN	OHGUCHI_LIVER_HNF4A_TARGETS_DN		106	-0.132462	-1.57077	0.040856	0.114434	1	1845	tags=25%, list=11%, signal=27%
GARGALOVIC_RESPONSE_TO_OXIDIZED_PHOSPHOLIPIDS_GREEN_DN	GARGALOVIC_RESPONSE_TO_OXIDIZED_PHOSPHOLIPIDS_GREEN_DN		23	-0.278339	-1.56925	0.04	0.114939	1	6071	tags=65%, list=37%, signal=104%
BRACHAT_RESPONSE_TO_CAMPTOTHECIN_DN	BRACHAT_RESPONSE_TO_CAMPTOTHECIN_DN		40	-0.206768	-1.56898	0.0454545	0.114802	1	8415	tags=73%, list=52%, signal=150%
YAO_TEMPORAL_RESPONSE_TO_PROGESTERONE_CLUSTER_9	YAO_TEMPORAL_RESPONSE_TO_PROGESTERONE_CLUSTER_9		70	-0.161866	-1.56448	0.0545455	0.116908	1	1326	tags=24%, list=8%, signal=26%
EHLERS_ANEUPLOIDY_UP	EHLERS_ANEUPLOIDY_UP		39	-0.206207	-1.55842	0.0415842	0.119883	1	6230	tags=59%, list=38%, signal=96%
SCHUETZ_BREAST_CANCER_DUCTAL_INVASIVE_DN	SCHUETZ_BREAST_CANCER_DUCTAL_INVASIVE_DN		69	-0.156741	-1.55829	0.0503018	0.119671	1	2406	tags=30%, list=15%, signal=36%
HELLER_SILENCED_BY_METHYLATION_DN	HELLER_SILENCED_BY_METHYLATION_DN		96	-0.13812	-1.55649	0.0527307	0.120391	1	1660	tags=24%, list=10%, signal=27%
BARIS_THYROID_CANCER_UP	BARIS_THYROID_CANCER_UP		24	-0.261515	-1.5514	0.0526316	0.123039	1	5903	tags=63%, list=36%, signal=98%
DARWICHE_SKIN_TUMOR_PROMOTER_DN	DARWICHE_SKIN_TUMOR_PROMOTER_DN		155	-0.106306	-1.54625	0.0482897	0.125527	1	8967	tags=66%, list=55%, signal=146%
MOOTHA_GLYCOLYSIS	MOOTHA_GLYCOLYSIS		18	-0.302651	-1.54547	0.0501931	0.125692	1	7713	tags=78%, list=48%, signal=148%
DER_IFN_ALPHA_RESPONSE_UP	DER_IFN_ALPHA_RESPONSE_UP		72	-0.156717	-1.54504	0.056	0.12564	1	6932	tags=58%, list=43%, signal=101%
DEN_INTERACT_WITH_LCA5	DEN_INTERACT_WITH_LCA5		26	-0.25441	-1.54454	0.074364	0.125595	1	8358	tags=77%, list=52%, signal=158%
XU_GH1_AUTOCRINE_TARGETS_UP	XU_GH1_AUTOCRINE_TARGETS_UP		155	-0.107473	-1.54158	0.0516899	0.126967	1	3716	tags=34%, list=23%, signal=43%
HOEBEKE_LYMPHOID_STEM_CELL_DN	HOEBEKE_LYMPHOID_STEM_CELL_DN		81	-0.144505	-1.53724	0.064833	0.12919	1	2675	tags=31%, list=16%, signal=37%
LY_AGING_MIDDLE_DN	LY_AGING_MIDDLE_DN		16	-0.317777	-1.53544	0.0658683	0.13003	1	6003	tags=69%, list=37%, signal=109%
WAMUNYOKOLI_OVARIAN_CANCER_LMP_UP	WAMUNYOKOLI_OVARIAN_CANCER_LMP_UP		246	-0.0848472	-1.53475	0.0618557	0.130117	1	7415	tags=54%, list=46%, signal=98%
PLASARI_NFIC_TARGETS_BASAL_UP	PLASARI_NFIC_TARGETS_BASAL_UP		25	-0.253967	-1.53171	0.0673469	0.131583	1	2376	tags=40%, list=15%, signal=47%
LI_WILMS_TUMOR_ANAPLASTIC_UP	LI_WILMS_TUMOR_ANAPLASTIC_UP		17	-0.303647	-1.52974	0.0589431	0.132412	1	11301	tags=100%, list=70%, signal=329%
DARWICHE_SQUAMOUS_CELL_CARCINOMA_UP	DARWICHE_SQUAMOUS_CELL_CARCINOMA_UP		125	-0.115464	-1.52345	0.0492505	0.135962	1	9821	tags=72%, list=61%, signal=181%
HEIDENBLAD_AMPLICON_8Q24_UP	HEIDENBLAD_AMPLICON_8Q24_UP		38	-0.213197	-1.52208	0.0625	0.13647	1	10210	tags=84%, list=63%, signal=227%
MIKKELSEN_MEF_LCP_WITH_H3K27ME3	MIKKELSEN_MEF_LCP_WITH_H3K27ME3		38	-0.205504	-1.51397	0.0875764	0.141109	1	3505	tags=42%, list=22%, signal=54%
DARWICHE_PAPILLOMA_RISK_HIGH_DN	DARWICHE_PAPILLOMA_RISK_HIGH_DN		154	-0.104058	-1.50833	0.0582329	0.144382	1	8967	tags=66%, list=55%, signal=145%
BYSTRYKH_HEMATOPOIESIS_STEM_CELL_AND_BRAIN_QTL_TRANS	BYSTRYKH_HEMATOPOIESIS_STEM_CELL_AND_BRAIN_QTL_TRANS		146	-0.104598	-1.5052	0.0698152	0.146083	1	11429	tags=81%, list=70%, signal=271%
GROSS_HYPOXIA_VIA_ELK3_AND_HIF1A_DN	GROSS_HYPOXIA_VIA_ELK3_AND_HIF1A_DN		99	-0.131246	-1.50273	0.0797665	0.147379	1	8207	tags=64%, list=51%, signal=128%
CHIBA_RESPONSE_TO_TSA	CHIBA_RESPONSE_TO_TSA		43	-0.192523	-1.50138	0.0884774	0.14797	1	6694	tags=60%, list=41%, signal=103%
CHIANG_LIVER_CANCER_SUBCLASS_PROLIFERATION_DN	CHIANG_LIVER_CANCER_SUBCLASS_PROLIFERATION_DN		124	-0.116889	-1.50133	0.0776699	0.147681	1	3221	tags=31%, list=20%, signal=39%
DEURIG_T_CELL_PROLYMPHOCYTIC_LEUKEMIA_UP	DEURIG_T_CELL_PROLYMPHOCYTIC_LEUKEMIA_UP		326	-0.0724883	-1.50097	0.0641822	0.147578	1	8352	tags=59%, list=51%, signal=118%
MORI_PLASMA_CELL_UP	MORI_PLASMA_CELL_UP		51	-0.180516	-1.50073	0.0728745	0.147442	1	11394	tags=88%, list=70%, signal=296%
RODWELL_AGING_KIDNEY_DN	RODWELL_AGING_KIDNEY_DN		135	-0.109562	-1.49933	0.0781563	0.148056	1	4967	tags=41%, list=31%, signal=59%
CAFFAREL_RESPONSE_TO_THC_DN	CAFFAREL_RESPONSE_TO_THC_DN		29	-0.23092	-1.49241	0.0781563	0.152458	1	8567	tags=76%, list=53%, signal=160%
LINDVALL_IMMORTALIZED_BY_TERT_UP	LINDVALL_IMMORTALIZED_BY_TERT_UP		63	-0.156111	-1.49124	0.0721443	0.152941	1	2113	tags=29%, list=13%, signal=33%
REICHERT_MITOSIS_LIN9_TARGETS	REICHERT_MITOSIS_LIN9_TARGETS		27	-0.239937	-1.49006	0.0797546	0.153381	1	9332	tags=81%, list=58%, signal=192%
RODWELL_AGING_KIDNEY_NO_BLOOD_DN	RODWELL_AGING_KIDNEY_NO_BLOOD_DN		138	-0.111214	-1.4871	0.0717213	0.155012	1	6440	tags=51%, list=40%, signal=83%
FIGUEROA_AML_METHYLATION_CLUSTER_7_UP	FIGUEROA_AML_METHYLATION_CLUSTER_7_UP		107	-0.121833	-1.48562	0.0656064	0.155691	1	10165	tags=75%, list=63%, signal=199%
MCMURRAY_TP53_HRAS_COOPERATION_RESPONSE_DN	MCMURRAY_TP53_HRAS_COOPERATION_RESPONSE_DN		64	-0.157739	-1.48395	0.086785	0.15645	1	1761	tags=27%, list=11%, signal=30%
SCIBETTA_KDM5B_TARGETS_DN	SCIBETTA_KDM5B_TARGETS_DN		78	-0.14483	-1.48065	0.0684105	0.158409	1	6397	tags=54%, list=39%, signal=88%
SMIRNOV_RESPONSE_TO_IR_6HR_DN	SMIRNOV_RESPONSE_TO_IR_6HR_DN		97	-0.126364	-1.47952	0.0758483	0.1588	1	3649	tags=35%, list=22%, signal=45%
BYSTRYKH_HEMATOPOIESIS_STEM_CELL_AND_BRAIN_QTL_CIS	BYSTRYKH_HEMATOPOIESIS_STEM_CELL_AND_BRAIN_QTL_CIS		64	-0.153898	-1.47804	0.0907336	0.159495	1	12214	tags=91%, list=75%, signal=365%
YAO_TEMPORAL_RESPONSE_TO_PROGESTERONE_CLUSTER_6	YAO_TEMPORAL_RESPONSE_TO_PROGESTERONE_CLUSTER_6		64	-0.156726	-1.47382	0.0926641	0.162236	1	3298	tags=36%, list=20%, signal=45%
BRACHAT_RESPONSE_TO_CAMPTOTHECIN_UP	BRACHAT_RESPONSE_TO_CAMPTOTHECIN_UP		25	-0.252238	-1.4728	0.0802348	0.162638	1	8892	tags=80%, list=55%, signal=177%
FAELT_B_CLL_WITH_VH_REARRANGEMENTS_DN	FAELT_B_CLL_WITH_VH_REARRANGEMENTS_DN		47	-0.178276	-1.47014	0.0845361	0.164219	1	10922	tags=85%, list=67%, signal=260%
CHNG_MULTIPLE_MYELOMA_HYPERPLOID_DN	CHNG_MULTIPLE_MYELOMA_HYPERPLOID_DN		30	-0.226024	-1.46645	0.0907336	0.166538	1	12021	tags=97%, list=74%, signal=373%
ZHU_CMV_8_HR_UP	ZHU_CMV_8_HR_UP		38	-0.200557	-1.46514	0.0807453	0.167122	1	1024	tags=26%, list=6%, signal=28%
CHAUHAN_RESPONSE_TO_METHOXYESTRADIOL_UP	CHAUHAN_RESPONSE_TO_METHOXYESTRADIOL_UP		48	-0.175251	-1.46286	0.0702403	0.168441	1	8656	tags=71%, list=53%, signal=151%
MOREIRA_RESPONSE_TO_TSA_UP	MOREIRA_RESPONSE_TO_TSA_UP		27	-0.231355	-1.45771	0.0812379	0.171843	1	7068	tags=67%, list=44%, signal=118%
HOLLERN_EMT_BREAST_TUMOR_DN	HOLLERN_EMT_BREAST_TUMOR_DN		94	-0.124639	-1.45746	0.0733198	0.171651	1	2650	tags=29%, list=16%, signal=34%
KYNG_WERNER_SYNDROM_AND_NORMAL_AGING_DN	KYNG_WERNER_SYNDROM_AND_NORMAL_AGING_DN		165	-0.097972	-1.45604	0.0801527	0.172378	1	9438	tags=68%, list=58%, signal=161%
BERTUCCI_MEDULLARY_VS_DUCTAL_BREAST_CANCER_UP	BERTUCCI_MEDULLARY_VS_DUCTAL_BREAST_CANCER_UP		190	-0.0911449	-1.4535	0.0745098	0.173892	1	9211	tags=66%, list=57%, signal=150%
BLALOCK_ALZHEIMERS_DISEASE_INCIPIENT_DN	BLALOCK_ALZHEIMERS_DISEASE_INCIPIENT_DN		164	-0.098041	-1.45325	0.0861345	0.173696	1	8416	tags=62%, list=52%, signal=127%
CHO_NR4A1_TARGETS	CHO_NR4A1_TARGETS		26	-0.240003	-1.45266	0.0976562	0.173762	1	1729	tags=35%, list=11%, signal=39%
BOYAULT_LIVER_CANCER_SUBCLASS_G23_UP	BOYAULT_LIVER_CANCER_SUBCLASS_G23_UP		52	-0.171355	-1.45187	0.0910931	0.174011	1	11579	tags=88%, list=71%, signal=308%
HANN_RESISTANCE_TO_BCL2_INHIBITOR_DN	HANN_RESISTANCE_TO_BCL2_INHIBITOR_DN		40	-0.191255	-1.45097	0.0829876	0.174363	1	2178	tags=33%, list=13%, signal=37%
SHETH_LIVER_CANCER_VS_TXNIP_LOSS_PAM4	SHETH_LIVER_CANCER_VS_TXNIP_LOSS_PAM4		237	-0.0801773	-1.44611	0.0814664	0.177619	1	3784	tags=31%, list=23%, signal=40%
ZWANG_EGF_INTERVAL_DN	ZWANG_EGF_INTERVAL_DN		186	-0.0923314	-1.43967	0.0821643	0.182078	1	3404	tags=30%, list=21%, signal=38%
BROWNE_INTERFERON_RESPONSIVE_GENES	BROWNE_INTERFERON_RESPONSIVE_GENES		63	-0.154012	-1.43793	0.103792	0.18303	1	1632	tags=25%, list=10%, signal=28%
AFFAR_YY1_TARGETS_DN	AFFAR_YY1_TARGETS_DN		223	-0.0846086	-1.4361	0.0869565	0.184129	1	6212	tags=47%, list=38%, signal=75%
KIM_TIAL1_TARGETS	KIM_TIAL1_TARGETS		29	-0.220173	-1.43209	0.079096	0.186987	1	8741	tags=76%, list=54%, signal=164%
BENPORATH_ES_2	BENPORATH_ES_2		36	-0.200225	-1.42904	0.0848126	0.189161	1	8475	tags=72%, list=52%, signal=151%
SCHLOSSER_SERUM_RESPONSE_AUGMENTED_BY_MYC	SCHLOSSER_SERUM_RESPONSE_AUGMENTED_BY_MYC		102	-0.121215	-1.42649	0.0798403	0.190769	1	12200	tags=87%, list=75%, signal=350%
SMID_BREAST_CANCER_RELAPSE_IN_BRAIN_DN	SMID_BREAST_CANCER_RELAPSE_IN_BRAIN_DN		75	-0.140316	-1.42515	0.0959184	0.191533	1	2926	tags=32%, list=18%, signal=39%
PURBEY_TARGETS_OF_CTBP1_AND_SATB1_DN	PURBEY_TARGETS_OF_CTBP1_AND_SATB1_DN		135	-0.104867	-1.42489	0.113244	0.191346	1	9488	tags=69%, list=58%, signal=165%
SMITH_LIVER_CANCER	SMITH_LIVER_CANCER		45	-0.180319	-1.41985	0.103239	0.195084	1	8979	tags=73%, list=55%, signal=164%
TANAKA_METHYLATED_IN_ESOPHAGEAL_CARCINOMA	TANAKA_METHYLATED_IN_ESOPHAGEAL_CARCINOMA		71	-0.144422	-1.41717	0.11811	0.196809	1	3380	tags=35%, list=21%, signal=44%
MOOTHA_GLYCOGEN_METABOLISM	MOOTHA_GLYCOGEN_METABOLISM		17	-0.282243	-1.41442	0.11068	0.198675	1	4969	tags=59%, list=31%, signal=85%
ZAMORA_NOS2_TARGETS_DN	ZAMORA_NOS2_TARGETS_DN		74	-0.139357	-1.41427	0.0821355	0.198397	1	4765	tags=43%, list=29%, signal=61%
MEISSNER_NPC_ICP_WITH_H3K4ME3	MEISSNER_NPC_ICP_WITH_H3K4ME3		19	-0.26704	-1.41355	0.111332	0.198567	1	11041	tags=95%, list=68%, signal=296%
NUTT_GBM_VS_AO_GLIOMA_DN	NUTT_GBM_VS_AO_GLIOMA_DN		45	-0.17876	-1.41235	0.118577	0.199115	1	7202	tags=62%, list=44%, signal=112%
FOURNIER_ACINAR_DEVELOPMENT_EARLY_UP	FOURNIER_ACINAR_DEVELOPMENT_EARLY_UP		19	-0.274915	-1.4077	0.0996094	0.202663	1	6645	tags=68%, list=41%, signal=116%
MIKKELSEN_NPC_ICP_WITH_H3K4ME3	MIKKELSEN_NPC_ICP_WITH_H3K4ME3		433	-0.0598401	-1.40483	0.108871	0.204707	1	4900	tags=36%, list=30%, signal=50%
OUELLET_CULTURED_OVARIAN_CANCER_INVASIVE_VS_LMP_UP	OUELLET_CULTURED_OVARIAN_CANCER_INVASIVE_VS_LMP_UP		66	-0.145407	-1.40363	0.115385	0.205308	1	10923	tags=82%, list=67%, signal=250%
PEART_HDAC_PROLIFERATION_CLUSTER_DN	PEART_HDAC_PROLIFERATION_CLUSTER_DN		64	-0.14914	-1.40353	0.113636	0.204972	1	11784	tags=88%, list=73%, signal=319%
DURAND_STROMA_NS_UP	DURAND_STROMA_NS_UP		154	-0.0958207	-1.40181	0.10241	0.206015	1	5097	tags=41%, list=31%, signal=59%
MEISSNER_BRAIN_HCP_WITH_H3K4ME2_AND_H3K27ME3	MEISSNER_BRAIN_HCP_WITH_H3K4ME2_AND_H3K27ME3		44	-0.178036	-1.39957	0.110887	0.207478	1	2282	tags=32%, list=14%, signal=37%
WELCSH_BRCA1_TARGETS_UP	WELCSH_BRCA1_TARGETS_UP		192	-0.0864607	-1.39749	0.102662	0.208897	1	11625	tags=80%, list=72%, signal=280%
WAMUNYOKOLI_OVARIAN_CANCER_GRADES_1_2_UP	WAMUNYOKOLI_OVARIAN_CANCER_GRADES_1_2_UP		132	-0.10569	-1.39619	0.131213	0.209606	1	13169	tags=92%, list=81%, signal=483%
CHEN_LUNG_CANCER_SURVIVAL	CHEN_LUNG_CANCER_SURVIVAL		25	-0.234257	-1.39558	0.114228	0.209727	1	6588	tags=64%, list=41%, signal=108%
ZHAN_MULTIPLE_MYELOMA_HP_DN	ZHAN_MULTIPLE_MYELOMA_HP_DN		44	-0.179109	-1.39549	0.129979	0.209367	1	1896	tags=30%, list=12%, signal=33%
FAELT_B_CLL_WITH_VH3_21_UP	FAELT_B_CLL_WITH_VH3_21_UP		41	-0.181134	-1.39464	0.109804	0.209683	1	11708	tags=90%, list=72%, signal=324%
SENGUPTA_NASOPHARYNGEAL_CARCINOMA_WITH_LMP1_DN	SENGUPTA_NASOPHARYNGEAL_CARCINOMA_WITH_LMP1_DN		103	-0.117698	-1.39451	0.116371	0.209366	1	1726	tags=22%, list=11%, signal=25%
FOSTER_KDM1A_TARGETS_DN	FOSTER_KDM1A_TARGETS_DN		194	-0.0844697	-1.39413	0.109405	0.209249	1	11941	tags=82%, list=74%, signal=307%
TERAMOTO_OPN_TARGETS_CLUSTER_7	TERAMOTO_OPN_TARGETS_CLUSTER_7		18	-0.270769	-1.39405	0.0868726	0.208901	1	3724	tags=50%, list=23%, signal=65%
DARWICHE_PAPILLOMA_RISK_HIGH_UP	DARWICHE_PAPILLOMA_RISK_HIGH_UP		122	-0.107689	-1.39278	0.122363	0.209574	1	10233	tags=74%, list=63%, signal=198%
BILANGES_RAPAMYCIN_SENSITIVE_GENES	BILANGES_RAPAMYCIN_SENSITIVE_GENES		36	-0.19752	-1.3921	0.108268	0.209703	1	2211	tags=33%, list=14%, signal=39%
BRUINS_UVC_RESPONSE_EARLY_LATE	BRUINS_UVC_RESPONSE_EARLY_LATE		299	-0.069355	-1.39096	0.116959	0.210334	1	10777	tags=73%, list=66%, signal=214%
SEIDEN_MET_SIGNALING	SEIDEN_MET_SIGNALING		20	-0.257407	-1.39018	0.110656	0.210592	1	6374	tags=65%, list=39%, signal=107%
KYNG_RESPONSE_TO_H2O2_VIA_ERCC6	KYNG_RESPONSE_TO_H2O2_VIA_ERCC6		15	-0.295814	-1.38974	0.108652	0.210554	1	3858	tags=53%, list=24%, signal=70%
CHIARETTI_T_ALL_REFRACTORY_TO_THERAPY	CHIARETTI_T_ALL_REFRACTORY_TO_THERAPY		21	-0.247634	-1.38727	0.0979167	0.212339	1	2941	tags=43%, list=18%, signal=52%
KYNG_RESPONSE_TO_H2O2_VIA_ERCC6_DN	KYNG_RESPONSE_TO_H2O2_VIA_ERCC6_DN		42	-0.1832	-1.38675	0.134503	0.212346	1	4761	tags=48%, list=29%, signal=67%
CHOW_RASSF1_TARGETS_DN	CHOW_RASSF1_TARGETS_DN		30	-0.209615	-1.38637	0.0910891	0.21227	1	6880	tags=63%, list=42%, signal=110%
HUANG_GATA2_TARGETS_DN	HUANG_GATA2_TARGETS_DN		68	-0.143759	-1.38361	0.128257	0.214347	1	5789	tags=50%, list=36%, signal=77%
LANDIS_ERBB2_BREAST_PRENEOPLASTIC_UP	LANDIS_ERBB2_BREAST_PRENEOPLASTIC_UP		17	-0.28188	-1.38277	0.126679	0.214655	1	5929	tags=65%, list=37%, signal=102%
GAJATE_RESPONSE_TO_TRABECTEDIN_DN	GAJATE_RESPONSE_TO_TRABECTEDIN_DN		20	-0.268272	-1.38241	0.133466	0.214529	1	6198	tags=65%, list=38%, signal=105%
GARGALOVIC_RESPONSE_TO_OXIDIZED_PHOSPHOLIPIDS_BLUE_DN	GARGALOVIC_RESPONSE_TO_OXIDIZED_PHOSPHOLIPIDS_BLUE_DN		58	-0.155712	-1.38207	0.126531	0.21438	1	6713	tags=57%, list=41%, signal=97%
SERVITJA_LIVER_HNF1A_TARGETS_UP	SERVITJA_LIVER_HNF1A_TARGETS_UP		116	-0.110013	-1.38111	0.122772	0.214814	1	2564	tags=27%, list=16%, signal=32%
JAERVINEN_AMPLIFIED_IN_LARYNGEAL_CANCER	JAERVINEN_AMPLIFIED_IN_LARYNGEAL_CANCER		37	-0.188606	-1.37626	0.132075	0.218747	1	8785	tags=73%, list=54%, signal=159%
SARTIPY_NORMAL_AT_INSULIN_RESISTANCE_DN	SARTIPY_NORMAL_AT_INSULIN_RESISTANCE_DN		18	-0.272477	-1.37219	0.109127	0.221957	1	9103	tags=83%, list=56%, signal=190%
OKAWA_NEUROBLASTOMA_1P36_31_DELETION	OKAWA_NEUROBLASTOMA_1P36_31_DELETION		21	-0.248701	-1.3721	0.109474	0.221593	1	7558	tags=71%, list=47%, signal=134%
RADAEVA_RESPONSE_TO_IFNA1_UP	RADAEVA_RESPONSE_TO_IFNA1_UP		44	-0.175664	-1.36617	0.112224	0.2266	1	6744	tags=59%, list=42%, signal=101%
NIKOLSKY_BREAST_CANCER_5P15_AMPLICON	NIKOLSKY_BREAST_CANCER_5P15_AMPLICON		21	-0.243925	-1.36353	0.129225	0.228446	1	6863	tags=67%, list=42%, signal=115%
PUJANA_BREAST_CANCER_LIT_INT_NETWORK	PUJANA_BREAST_CANCER_LIT_INT_NETWORK		100	-0.118139	-1.35953	0.127349	0.231729	1	13019	tags=92%, list=80%, signal=463%
GU_PDEF_TARGETS_DN	GU_PDEF_TARGETS_DN		32	-0.202712	-1.35711	0.126761	0.233553	1	2802	tags=38%, list=17%, signal=45%
BOYLAN_MULTIPLE_MYELOMA_D_UP	BOYLAN_MULTIPLE_MYELOMA_D_UP		86	-0.12614	-1.35685	0.136456	0.233344	1	3624	tags=35%, list=22%, signal=45%
LA_MEN1_TARGETS	LA_MEN1_TARGETS		24	-0.228554	-1.35571	0.13	0.233991	1	1706	tags=33%, list=11%, signal=37%
NIKOLSKY_BREAST_CANCER_16P13_AMPLICON	NIKOLSKY_BREAST_CANCER_16P13_AMPLICON		94	-0.119061	-1.35523	0.104082	0.233989	1	7744	tags=60%, list=48%, signal=113%
ELVIDGE_HIF1A_TARGETS_UP	ELVIDGE_HIF1A_TARGETS_UP		67	-0.139969	-1.3544	0.138783	0.234316	1	11055	tags=82%, list=68%, signal=257%
WIELAND_UP_BY_HBV_INFECTION	WIELAND_UP_BY_HBV_INFECTION		78	-0.130145	-1.35395	0.137577	0.2343	1	6842	tags=55%, list=42%, signal=95%
HOLLERN_SQUAMOUS_BREAST_TUMOR	HOLLERN_SQUAMOUS_BREAST_TUMOR		90	-0.121712	-1.35053	0.11976	0.23711	1	1462	tags=21%, list=9%, signal=23%
GARGALOVIC_RESPONSE_TO_OXIDIZED_PHOSPHOLIPIDS_PINK_DN	GARGALOVIC_RESPONSE_TO_OXIDIZED_PHOSPHOLIPIDS_PINK_DN		26	-0.217835	-1.34855	0.147541	0.238584	1	2088	tags=35%, list=13%, signal=40%
DESERT_STEM_CELL_HEPATOCELLULAR_CARCINOMA_SUBCLASS_UP	DESERT_STEM_CELL_HEPATOCELLULAR_CARCINOMA_SUBCLASS_UP		235	-0.0753219	-1.34099	0.142012	0.245385	1	5354	tags=40%, list=33%, signal=59%
KOBAYASHI_EGFR_SIGNALING_24HR_UP	KOBAYASHI_EGFR_SIGNALING_24HR_UP		86	-0.122296	-1.34008	0.12831	0.245831	1	2743	tags=29%, list=17%, signal=35%
MULLIGHAN_MLL_SIGNATURE_1_UP	MULLIGHAN_MLL_SIGNATURE_1_UP		342	-0.0625169	-1.33736	0.133065	0.248013	1	13189	tags=87%, list=81%, signal=458%
MISHRA_CARCINOMA_ASSOCIATED_FIBROBLAST_DN	MISHRA_CARCINOMA_ASSOCIATED_FIBROBLAST_DN		23	-0.232977	-1.334	0.138776	0.250895	1	1164	tags=30%, list=7%, signal=33%
KAAB_HEART_ATRIUM_VS_VENTRICLE_DN	KAAB_HEART_ATRIUM_VS_VENTRICLE_DN		247	-0.0743413	-1.33372	0.146341	0.250728	1	4658	tags=36%, list=29%, signal=50%
YEGNASUBRAMANIAN_PROSTATE_CANCER	YEGNASUBRAMANIAN_PROSTATE_CANCER		94	-0.116591	-1.33194	0.144841	0.251999	1	3470	tags=33%, list=21%, signal=42%
BLANCO_MELO_MERS_COV_INFECTION_MCR5_CELLS_DN	BLANCO_MELO_MERS_COV_INFECTION_MCR5_CELLS_DN		30	-0.203356	-1.32997	0.116564	0.253532	1	5900	tags=57%, list=36%, signal=89%
HENDRICKS_SMARCA4_TARGETS_DN	HENDRICKS_SMARCA4_TARGETS_DN		32	-0.195569	-1.32941	0.146138	0.253592	1	1397	tags=28%, list=9%, signal=31%
WANG_LMO4_TARGETS_UP	WANG_LMO4_TARGETS_UP		340	-0.0612313	-1.32685	0.141454	0.255623	1	11623	tags=78%, list=72%, signal=268%
BLANCO_MELO_COVID19_SARS_COV_2_INFECTION_A594_ACE2_EXPRESSING_CELLS_DN	BLANCO_MELO_COVID19_SARS_COV_2_INFECTION_A594_ACE2_EXPRESSING_CELLS_DN		86	-0.123662	-1.32657	0.151163	0.255434	1	4607	tags=41%, list=28%, signal=57%
SHIPP_DLBCL_CURED_VS_FATAL_DN	SHIPP_DLBCL_CURED_VS_FATAL_DN		41	-0.172149	-1.32512	0.141414	0.256434	1	5128	tags=49%, list=32%, signal=71%
MANNE_COVID19_ICU_VS_HEALTHY_DONOR_PLATELETS_UP	MANNE_COVID19_ICU_VS_HEALTHY_DONOR_PLATELETS_UP		111	-0.107512	-1.32434	0.156576	0.256766	1	2799	tags=28%, list=17%, signal=34%
GAZDA_DIAMOND_BLACKFAN_ANEMIA_PROGENITOR_DN	GAZDA_DIAMOND_BLACKFAN_ANEMIA_PROGENITOR_DN		63	-0.143613	-1.32249	0.152305	0.258127	1	5147	tags=46%, list=32%, signal=67%
PIONTEK_PKD1_TARGETS_UP	PIONTEK_PKD1_TARGETS_UP		31	-0.196364	-1.32076	0.134969	0.259391	1	3624	tags=42%, list=22%, signal=54%
CHOI_ATL_CHRONIC_VS_ACUTE_DN	CHOI_ATL_CHRONIC_VS_ACUTE_DN		18	-0.259433	-1.31633	0.152174	0.263551	1	6611	tags=67%, list=41%, signal=112%
CHIANG_LIVER_CANCER_SUBCLASS_POLYSOMY7_UP	CHIANG_LIVER_CANCER_SUBCLASS_POLYSOMY7_UP		61	-0.143637	-1.31618	0.14902	0.263215	1	2998	tags=33%, list=18%, signal=40%
SEIDEN_ONCOGENESIS_BY_MET	SEIDEN_ONCOGENESIS_BY_MET		88	-0.121655	-1.31251	0.136634	0.266384	1	11678	tags=84%, list=72%, signal=299%
POMEROY_MEDULLOBLASTOMA_DESMOPLASIC_VS_CLASSIC_UP	POMEROY_MEDULLOBLASTOMA_DESMOPLASIC_VS_CLASSIC_UP		58	-0.143568	-1.31118	0.161765	0.26731	1	13621	tags=98%, list=84%, signal=611%
JIANG_HYPOXIA_NORMAL	JIANG_HYPOXIA_NORMAL		197	-0.079755	-1.31056	0.138776	0.267511	1	10744	tags=74%, list=66%, signal=217%
FIGUEROA_AML_METHYLATION_CLUSTER_4_UP	FIGUEROA_AML_METHYLATION_CLUSTER_4_UP		101	-0.112832	-1.30652	0.143984	0.271151	1	10548	tags=76%, list=65%, signal=217%
CAIRO_LIVER_DEVELOPMENT_DN	CAIRO_LIVER_DEVELOPMENT_DN		165	-0.0886385	-1.30548	0.160896	0.271748	1	1527	tags=18%, list=9%, signal=20%
WOOD_EBV_EBNA1_TARGETS_UP	WOOD_EBV_EBNA1_TARGETS_UP		106	-0.109362	-1.30445	0.160896	0.272325	1	8491	tags=63%, list=52%, signal=132%
ELVIDGE_HIF1A_AND_HIF2A_TARGETS_UP	ELVIDGE_HIF1A_AND_HIF2A_TARGETS_UP		41	-0.172591	-1.30415	0.152344	0.272159	1	11055	tags=85%, list=68%, signal=267%
MULLIGAN_NTF3_SIGNALING_VIA_INSR_AND_IGF1R_UP	MULLIGAN_NTF3_SIGNALING_VIA_INSR_AND_IGF1R_UP		22	-0.228625	-1.30274	0.163776	0.27318	1	5145	tags=55%, list=32%, signal=80%
GAZDA_DIAMOND_BLACKFAN_ANEMIA_ERYTHROID_DN	GAZDA_DIAMOND_BLACKFAN_ANEMIA_ERYTHROID_DN		415	-0.0551282	-1.30205	0.152439	0.273397	1	14099	tags=92%, list=87%, signal=688%
VANHARANTA_UTERINE_FIBROID_WITH_7Q_DELETION_DN	VANHARANTA_UTERINE_FIBROID_WITH_7Q_DELETION_DN		36	-0.181112	-1.30172	0.172816	0.273227	1	6081	tags=56%, list=37%, signal=89%
DER_IFN_GAMMA_RESPONSE_UP	DER_IFN_GAMMA_RESPONSE_UP		68	-0.132065	-1.29954	0.171103	0.274928	1	6932	tags=56%, list=43%, signal=97%
LANDIS_ERBB2_BREAST_TUMORS_65_DN	LANDIS_ERBB2_BREAST_TUMORS_65_DN		36	-0.183913	-1.29907	0.170385	0.274944	1	4684	tags=47%, list=29%, signal=66%
SHARMA_PILOCYTIC_ASTROCYTOMA_LOCATION_UP	SHARMA_PILOCYTIC_ASTROCYTOMA_LOCATION_UP		25	-0.220599	-1.2965	0.185111	0.277144	1	970	tags=28%, list=6%, signal=30%
HEIDENBLAD_AMPLIFIED_IN_PANCREATIC_CANCER	HEIDENBLAD_AMPLIFIED_IN_PANCREATIC_CANCER		56	-0.14386	-1.29513	0.133462	0.278117	1	9551	tags=73%, list=59%, signal=177%
GYORFFY_DOXORUBICIN_RESISTANCE	GYORFFY_DOXORUBICIN_RESISTANCE		32	-0.197793	-1.29309	0.166333	0.279661	1	1361	tags=28%, list=8%, signal=31%
BOYLAN_MULTIPLE_MYELOMA_D_CLUSTER_UP	BOYLAN_MULTIPLE_MYELOMA_D_CLUSTER_UP		26	-0.205679	-1.2891	0.160784	0.283516	1	1661	tags=31%, list=10%, signal=34%
BLANCO_MELO_COVID19_SARS_COV_2_POS_PATIENT_LUNG_TISSUE_DN	BLANCO_MELO_COVID19_SARS_COV_2_POS_PATIENT_LUNG_TISSUE_DN		172	-0.0839734	-1.28716	0.15534	0.285192	1	11007	tags=76%, list=68%, signal=234%
ZHAN_MULTIPLE_MYELOMA_CD1_AND_CD2_DN	ZHAN_MULTIPLE_MYELOMA_CD1_AND_CD2_DN		51	-0.155474	-1.28687	0.167702	0.285013	1	4484	tags=43%, list=28%, signal=59%
HOSHIDA_LIVER_CANCER_SUBCLASS_S2	HOSHIDA_LIVER_CANCER_SUBCLASS_S2		111	-0.102758	-1.28621	0.170543	0.285262	1	9159	tags=67%, list=56%, signal=152%
WALLACE_JAK2_TARGETS_UP	WALLACE_JAK2_TARGETS_UP		23	-0.22108	-1.28336	0.172932	0.287853	1	5588	tags=57%, list=34%, signal=86%
ZHU_CMV_ALL_UP	ZHU_CMV_ALL_UP		103	-0.105752	-1.28164	0.179688	0.289184	1	5383	tags=44%, list=33%, signal=65%
LIANG_HEMATOPOIESIS_STEM_CELL_NUMBER_LARGE_VS_TINY_DN	LIANG_HEMATOPOIESIS_STEM_CELL_NUMBER_LARGE_VS_TINY_DN		39	-0.177395	-1.28161	0.157685	0.288699	1	7528	tags=64%, list=46%, signal=119%
SCHLINGEMANN_SKIN_CARCINOGENESIS_TPA_DN	SCHLINGEMANN_SKIN_CARCINOGENESIS_TPA_DN		23	-0.22374	-1.28024	0.193277	0.289748	1	9071	tags=78%, list=56%, signal=177%
NIKOLSKY_BREAST_CANCER_16Q24_AMPLICON	NIKOLSKY_BREAST_CANCER_16Q24_AMPLICON		47	-0.155421	-1.27134	0.169892	0.298846	1	9221	tags=72%, list=57%, signal=167%
KAYO_AGING_MUSCLE_DN	KAYO_AGING_MUSCLE_DN		114	-0.101488	-1.26907	0.176357	0.300908	1	6761	tags=52%, list=42%, signal=88%
HOLLEMAN_PREDNISOLONE_RESISTANCE_B_ALL_UP	HOLLEMAN_PREDNISOLONE_RESISTANCE_B_ALL_UP		21	-0.228818	-1.26679	0.2	0.302967	1	11742	tags=95%, list=72%, signal=345%
TIAN_BHLHA15_TARGETS	TIAN_BHLHA15_TARGETS		16	-0.255924	-1.26391	0.187123	0.305728	1	12074	tags=100%, list=74%, signal=391%
STEIN_ESRRA_TARGETS_RESPONSIVE_TO_ESTROGEN_UP	STEIN_ESRRA_TARGETS_RESPONSIVE_TO_ESTROGEN_UP		28	-0.201246	-1.25694	0.191617	0.312994	1	10066	tags=82%, list=62%, signal=216%
RICKMAN_TUMOR_DIFFERENTIATED_MODERATELY_VS_POORLY_DN	RICKMAN_TUMOR_DIFFERENTIATED_MODERATELY_VS_POORLY_DN		15	-0.274483	-1.25567	0.191571	0.3139	1	11773	tags=100%, list=73%, signal=364%
WILLERT_WNT_SIGNALING	WILLERT_WNT_SIGNALING		21	-0.22218	-1.24924	0.177264	0.320961	1	8760	tags=76%, list=54%, signal=165%
WAKABAYASHI_ADIPOGENESIS_PPARG_BOUND_36HR	WAKABAYASHI_ADIPOGENESIS_PPARG_BOUND_36HR		29	-0.192474	-1.24907	0.197211	0.320577	1	4715	tags=48%, list=29%, signal=68%
MARTINEZ_RESPONSE_TO_TRABECTEDIN_UP	MARTINEZ_RESPONSE_TO_TRABECTEDIN_UP		68	-0.131191	-1.24632	0.211881	0.323236	1	5992	tags=50%, list=37%, signal=79%
DARWICHE_SQUAMOUS_CELL_CARCINOMA_DN	DARWICHE_SQUAMOUS_CELL_CARCINOMA_DN		151	-0.0857845	-1.24445	0.200401	0.324923	1	9042	tags=64%, list=56%, signal=144%
PETRETTO_HEART_MASS_QTL_CIS_DN	PETRETTO_HEART_MASS_QTL_CIS_DN		24	-0.213684	-1.24306	0.185404	0.326096	1	5326	tags=54%, list=33%, signal=81%
WANG_BARRETTS_ESOPHAGUS_DN	WANG_BARRETTS_ESOPHAGUS_DN		19	-0.236993	-1.24281	0.213147	0.325817	1	5552	tags=58%, list=34%, signal=88%
DITTMER_PTHLH_TARGETS_UP	DITTMER_PTHLH_TARGETS_UP		111	-0.100895	-1.2376	0.186992	0.331377	1	8020	tags=59%, list=49%, signal=117%
GAUSSMANN_MLL_AF4_FUSION_TARGETS_B_UP	GAUSSMANN_MLL_AF4_FUSION_TARGETS_B_UP		24	-0.213705	-1.23672	0.195029	0.331836	1	3974	tags=46%, list=25%, signal=61%
RICKMAN_HEAD_AND_NECK_CANCER_D	RICKMAN_HEAD_AND_NECK_CANCER_D		16	-0.261201	-1.23532	0.217565	0.332948	1	1851	tags=38%, list=11%, signal=42%
WAKABAYASHI_ADIPOGENESIS_PPARG_RXRA_BOUND_36HR	WAKABAYASHI_ADIPOGENESIS_PPARG_RXRA_BOUND_36HR		138	-0.0897493	-1.23268	0.201172	0.335469	1	12662	tags=87%, list=78%, signal=393%
DARWICHE_PAPILLOMA_PROGRESSION_RISK	DARWICHE_PAPILLOMA_PROGRESSION_RISK		60	-0.135355	-1.23077	0.21673	0.337133	1	2950	tags=32%, list=18%, signal=39%
GALLUZZI_PERMEABILIZE_MITOCHONDRIA	GALLUZZI_PERMEABILIZE_MITOCHONDRIA		38	-0.168898	-1.22975	0.224242	0.337783	1	10500	tags=82%, list=65%, signal=231%
ZHANG_ANTIVIRAL_RESPONSE_TO_RIBAVIRIN_UP	ZHANG_ANTIVIRAL_RESPONSE_TO_RIBAVIRIN_UP		26	-0.200549	-1.22948	0.215886	0.337513	1	6111	tags=58%, list=38%, signal=92%
JAZAG_TGFB1_SIGNALING_VIA_SMAD4_UP	JAZAG_TGFB1_SIGNALING_VIA_SMAD4_UP		90	-0.109306	-1.22441	0.217131	0.343163	1	10493	tags=76%, list=65%, signal=213%
NIKOLSKY_BREAST_CANCER_8Q23_Q24_AMPLICON	NIKOLSKY_BREAST_CANCER_8Q23_Q24_AMPLICON		141	-0.0873237	-1.22332	0.211462	0.343964	1	11826	tags=82%, list=73%, signal=298%
LE_EGR2_TARGETS_UP	LE_EGR2_TARGETS_UP		108	-0.101321	-1.22118	0.222441	0.34602	1	7680	tags=57%, list=47%, signal=108%
BOYAULT_LIVER_CANCER_SUBCLASS_G123_UP	BOYAULT_LIVER_CANCER_SUBCLASS_G123_UP		45	-0.155762	-1.21988	0.229839	0.347022	1	10818	tags=82%, list=67%, signal=246%
LEE_LIVER_CANCER_MYC_TGFA_UP	LEE_LIVER_CANCER_MYC_TGFA_UP		52	-0.145767	-1.21811	0.232143	0.348617	1	6690	tags=56%, list=41%, signal=95%
VALK_AML_WITH_11Q23_REARRANGED	VALK_AML_WITH_11Q23_REARRANGED		17	-0.247797	-1.21636	0.22379	0.350222	1	4573	tags=53%, list=28%, signal=74%
FARDIN_HYPOXIA_11	FARDIN_HYPOXIA_11		32	-0.178442	-1.21581	0.219512	0.350335	1	2688	tags=34%, list=17%, signal=41%
KOKKINAKIS_METHIONINE_DEPRIVATION_96HR_DN	KOKKINAKIS_METHIONINE_DEPRIVATION_96HR_DN		69	-0.123375	-1.21477	0.217726	0.351044	1	9762	tags=72%, list=60%, signal=181%
VANTVEER_BREAST_CANCER_BRCA1_UP	VANTVEER_BREAST_CANCER_BRCA1_UP		31	-0.183888	-1.21435	0.240741	0.351004	1	8535	tags=71%, list=53%, signal=149%
ZHU_CMV_24_HR_UP	ZHU_CMV_24_HR_UP		81	-0.113197	-1.21412	0.202105	0.350725	1	5383	tags=44%, list=33%, signal=66%
CHEOK_RESPONSE_TO_MERCAPTOPURINE_DN	CHEOK_RESPONSE_TO_MERCAPTOPURINE_DN		18	-0.236727	-1.21239	0.201852	0.352275	1	7880	tags=72%, list=49%, signal=140%
CHEOK_RESPONSE_TO_MERCAPTOPURINE_AND_LD_MTX_DN	CHEOK_RESPONSE_TO_MERCAPTOPURINE_AND_LD_MTX_DN		16	-0.245048	-1.21162	0.211155	0.352622	1	5154	tags=56%, list=32%, signal=82%
KAMIKUBO_MYELOID_CEBPA_NETWORK	KAMIKUBO_MYELOID_CEBPA_NETWORK		16	-0.247948	-1.21119	0.235772	0.35257	1	1052	tags=31%, list=6%, signal=33%
FARMER_BREAST_CANCER_APOCRINE_VS_BASAL	FARMER_BREAST_CANCER_APOCRINE_VS_BASAL		305	-0.0603874	-1.21092	0.241779	0.352323	1	3188	tags=26%, list=20%, signal=31%
AIYAR_COBRA1_TARGETS_UP	AIYAR_COBRA1_TARGETS_UP		36	-0.173978	-1.20961	0.226531	0.35337	1	2592	tags=33%, list=16%, signal=40%
TAKAO_RESPONSE_TO_UVB_RADIATION_DN	TAKAO_RESPONSE_TO_UVB_RADIATION_DN		95	-0.105172	-1.20828	0.208	0.35443	1	9403	tags=68%, list=58%, signal=162%
ONGUSAHA_TP53_TARGETS	ONGUSAHA_TP53_TARGETS		32	-0.182041	-1.20783	0.209434	0.354378	1	1616	tags=28%, list=10%, signal=31%
WANG_PROSTATE_CANCER_ANDROGEN_INDEPENDENT	WANG_PROSTATE_CANCER_ANDROGEN_INDEPENDENT		62	-0.131448	-1.2076	0.208589	0.354104	1	4679	tags=42%, list=29%, signal=59%
PURBEY_TARGETS_OF_CTBP1_AND_SATB1_UP	PURBEY_TARGETS_OF_CTBP1_AND_SATB1_UP		69	-0.122335	-1.2048	0.231579	0.35707	1	7193	tags=57%, list=44%, signal=101%
WUNDER_INFLAMMATORY_RESPONSE_AND_CHOLESTEROL_UP	WUNDER_INFLAMMATORY_RESPONSE_AND_CHOLESTEROL_UP		44	-0.154572	-1.20421	0.232365	0.357216	1	1187	tags=23%, list=7%, signal=24%
BOYLAN_MULTIPLE_MYELOMA_C_CLUSTER_DN	BOYLAN_MULTIPLE_MYELOMA_C_CLUSTER_DN		26	-0.19473	-1.20333	0.245868	0.357717	1	3086	tags=38%, list=19%, signal=47%
RAMASWAMY_METASTASIS_UP	RAMASWAMY_METASTASIS_UP		65	-0.125115	-1.20213	0.241176	0.358664	1	12453	tags=89%, list=77%, signal=383%
HELLER_HDAC_TARGETS_DN	HELLER_HDAC_TARGETS_DN		264	-0.0629458	-1.20156	0.22619	0.358778	1	2683	tags=23%, list=17%, signal=27%
CAVARD_LIVER_CANCER_MALIGNANT_VS_BENIGN	CAVARD_LIVER_CANCER_MALIGNANT_VS_BENIGN		19	-0.228923	-1.19973	0.228745	0.360495	1	2268	tags=37%, list=14%, signal=43%
CADWELL_ATG16L1_TARGETS_DN	CADWELL_ATG16L1_TARGETS_DN		60	-0.131663	-1.1997	0.217039	0.359946	1	6524	tags=53%, list=40%, signal=89%
KYNG_DNA_DAMAGE_BY_UV	KYNG_DNA_DAMAGE_BY_UV		46	-0.145241	-1.19792	0.223553	0.361628	1	2941	tags=33%, list=18%, signal=40%
PELLICCIOTTA_HDAC_IN_ANTIGEN_PRESENTATION_DN	PELLICCIOTTA_HDAC_IN_ANTIGEN_PRESENTATION_DN		49	-0.142648	-1.19389	0.24502	0.366195	1	9942	tags=76%, list=61%, signal=195%
SHEPARD_CRASH_AND_BURN_MUTANT_DN	SHEPARD_CRASH_AND_BURN_MUTANT_DN		183	-0.0730885	-1.1932	0.238281	0.366477	1	7515	tags=54%, list=46%, signal=99%
WINNEPENNINCKX_MELANOMA_METASTASIS_DN	WINNEPENNINCKX_MELANOMA_METASTASIS_DN		32	-0.179176	-1.19119	0.228512	0.36846	1	3183	tags=38%, list=20%, signal=47%
CONRAD_STEM_CELL	CONRAD_STEM_CELL		36	-0.166358	-1.19032	0.234469	0.368997	1	4067	tags=42%, list=25%, signal=55%
WELCH_GATA1_TARGETS	WELCH_GATA1_TARGETS		18	-0.23672	-1.18167	0.274468	0.379729	1	6979	tags=67%, list=43%, signal=117%
CREIGHTON_ENDOCRINE_THERAPY_RESISTANCE_4	CREIGHTON_ENDOCRINE_THERAPY_RESISTANCE_4		281	-0.0609981	-1.17943	0.27789	0.381991	1	6879	tags=48%, list=42%, signal=83%
BASAKI_YBX1_TARGETS_DN	BASAKI_YBX1_TARGETS_DN		365	-0.0542882	-1.17308	0.264706	0.389663	1	1851	tags=17%, list=11%, signal=18%
HOFFMANN_IMMATURE_TO_MATURE_B_LYMPHOCYTE_UP	HOFFMANN_IMMATURE_TO_MATURE_B_LYMPHOCYTE_UP		36	-0.164765	-1.16786	0.255952	0.396054	1	1840	tags=28%, list=11%, signal=31%
NADERI_BREAST_CANCER_PROGNOSIS_UP	NADERI_BREAST_CANCER_PROGNOSIS_UP		44	-0.152218	-1.16669	0.257874	0.396971	1	10441	tags=80%, list=64%, signal=223%
LY_AGING_PREMATURE_DN	LY_AGING_PREMATURE_DN		27	-0.18451	-1.16601	0.252964	0.397241	1	11431	tags=89%, list=70%, signal=301%
MIKKELSEN_ES_LCP_WITH_H3K4ME3	MIKKELSEN_ES_LCP_WITH_H3K4ME3		109	-0.095424	-1.16573	0.255365	0.39699	1	2035	tags=22%, list=13%, signal=25%
XU_AKT1_TARGETS_6HR	XU_AKT1_TARGETS_6HR		24	-0.198928	-1.16479	0.277778	0.397593	1	1510	tags=29%, list=9%, signal=32%
LEE_AGING_NEOCORTEX_DN	LEE_AGING_NEOCORTEX_DN		57	-0.132953	-1.16401	0.280318	0.397992	1	4397	tags=40%, list=27%, signal=55%
VALK_AML_CLUSTER_6	VALK_AML_CLUSTER_6		31	-0.178594	-1.16375	0.240777	0.397692	1	2342	tags=32%, list=14%, signal=38%
COLLIS_PRKDC_SUBSTRATES	COLLIS_PRKDC_SUBSTRATES		16	-0.240512	-1.16331	0.272366	0.397664	1	11310	tags=94%, list=70%, signal=309%
ADDYA_ERYTHROID_DIFFERENTIATION_BY_HEMIN	ADDYA_ERYTHROID_DIFFERENTIATION_BY_HEMIN		66	-0.120766	-1.16198	0.264	0.39887	1	1245	tags=20%, list=8%, signal=21%
JIANG_HYPOXIA_VIA_VHL	JIANG_HYPOXIA_VIA_VHL		19	-0.216397	-1.15769	0.235756	0.404152	1	5032	tags=53%, list=31%, signal=76%
BOGNI_TREATMENT_RELATED_MYELOID_LEUKEMIA_UP	BOGNI_TREATMENT_RELATED_MYELOID_LEUKEMIA_UP		26	-0.190821	-1.15651	0.270428	0.405025	1	4397	tags=46%, list=27%, signal=63%
HOFFMANN_SMALL_PRE_BII_TO_IMMATURE_B_LYMPHOCYTE_DN	HOFFMANN_SMALL_PRE_BII_TO_IMMATURE_B_LYMPHOCYTE_DN		31	-0.175225	-1.15574	0.26834	0.405427	1	3443	tags=39%, list=21%, signal=49%
HOEGERKORP_CD44_TARGETS_TEMPORAL_DN	HOEGERKORP_CD44_TARGETS_TEMPORAL_DN		21	-0.211068	-1.15405	0.272189	0.407092	1	8940	tags=76%, list=55%, signal=170%
LIU_NASOPHARYNGEAL_CARCINOMA	LIU_NASOPHARYNGEAL_CARCINOMA		65	-0.120863	-1.15361	0.248047	0.40708	1	8030	tags=62%, list=50%, signal=121%
TONKS_TARGETS_OF_RUNX1_RUNX1T1_FUSION_SUSTAINED_IN_GRANULOCYTE_UP	TONKS_TARGETS_OF_RUNX1_RUNX1T1_FUSION_SUSTAINED_IN_GRANULOCYTE_UP		15	-0.252432	-1.1519	0.277985	0.408771	1	1317	tags=33%, list=8%, signal=36%
DELACROIX_RAR_BOUND_ES	DELACROIX_RAR_BOUND_ES		416	-0.0496557	-1.15183	0.237425	0.408208	1	4246	tags=31%, list=26%, signal=41%
CHEMNITZ_RESPONSE_TO_PROSTAGLANDIN_E2_DN	CHEMNITZ_RESPONSE_TO_PROSTAGLANDIN_E2_DN		340	-0.0544006	-1.15058	0.263261	0.409285	1	3049	tags=24%, list=19%, signal=29%
LIU_CDX2_TARGETS_UP	LIU_CDX2_TARGETS_UP		21	-0.209205	-1.15023	0.267347	0.409119	1	474	tags=24%, list=3%, signal=24%
LEE_LIVER_CANCER_MYC_TGFA_DN	LEE_LIVER_CANCER_MYC_TGFA_DN		44	-0.146019	-1.15022	0.261209	0.408496	1	1694	tags=25%, list=10%, signal=28%
MCBRYAN_PUBERTAL_BREAST_3_4WK_DN	MCBRYAN_PUBERTAL_BREAST_3_4WK_DN		35	-0.164217	-1.14964	0.29783	0.408608	1	1514	tags=26%, list=9%, signal=28%
KOHOUTEK_CCNT1_TARGETS	KOHOUTEK_CCNT1_TARGETS		43	-0.148787	-1.14938	0.273642	0.408335	1	2875	tags=33%, list=18%, signal=39%
WILLIAMS_ESR2_TARGETS_UP	WILLIAMS_ESR2_TARGETS_UP		23	-0.195847	-1.14844	0.257937	0.40905	1	10228	tags=83%, list=63%, signal=223%
WEBER_METHYLATED_HCP_IN_FIBROBLAST_DN	WEBER_METHYLATED_HCP_IN_FIBROBLAST_DN		16	-0.238706	-1.14763	0.277228	0.409519	1	12353	tags=100%, list=76%, signal=419%
WHITFIELD_CELL_CYCLE_G2	WHITFIELD_CELL_CYCLE_G2		163	-0.0760947	-1.1466	0.264766	0.410331	1	13407	tags=90%, list=83%, signal=515%
WENG_POR_TARGETS_GLOBAL_DN	WENG_POR_TARGETS_GLOBAL_DN		19	-0.217696	-1.14648	0.268041	0.409834	1	7572	tags=68%, list=47%, signal=128%
WIERENGA_PML_INTERACTOME	WIERENGA_PML_INTERACTOME		41	-0.152097	-1.14591	0.280514	0.409997	1	12969	tags=95%, list=80%, signal=473%
SCIBETTA_KDM5B_TARGETS_UP	SCIBETTA_KDM5B_TARGETS_UP		19	-0.221978	-1.14338	0.270992	0.412903	1	9210	tags=79%, list=57%, signal=182%
GRUETZMANN_PANCREATIC_CANCER_DN	GRUETZMANN_PANCREATIC_CANCER_DN		176	-0.0756867	-1.14207	0.281947	0.414015	1	3026	tags=26%, list=19%, signal=32%
YUAN_ZNF143_PARTNERS	YUAN_ZNF143_PARTNERS		21	-0.206424	-1.13505	0.288618	0.423166	1	10560	tags=86%, list=65%, signal=245%
BLANCO_MELO_BRONCHIAL_EPITHELIAL_CELLS_INFLUENZA_A_INFECTION_DN	BLANCO_MELO_BRONCHIAL_EPITHELIAL_CELLS_INFLUENZA_A_INFECTION_DN		66	-0.119901	-1.13458	0.297349	0.423185	1	2242	tags=26%, list=14%, signal=30%
SESTO_RESPONSE_TO_UV_C4	SESTO_RESPONSE_TO_UV_C4		17	-0.224505	-1.13371	0.284872	0.423756	1	9721	tags=82%, list=60%, signal=205%
STAMBOLSKY_TARGETS_OF_MUTATED_TP53_DN	STAMBOLSKY_TARGETS_OF_MUTATED_TP53_DN		45	-0.142442	-1.13117	0.3074	0.426775	1	941	tags=20%, list=6%, signal=21%
HASLINGER_B_CLL_WITH_17P13_DELETION	HASLINGER_B_CLL_WITH_17P13_DELETION		22	-0.199946	-1.12835	0.298387	0.430094	1	12245	tags=95%, list=75%, signal=389%
HAHTOLA_CTCL_CUTANEOUS	HAHTOLA_CTCL_CUTANEOUS		22	-0.20223	-1.12792	0.289941	0.430044	1	4098	tags=45%, list=25%, signal=61%
ZHOU_TNF_SIGNALING_30MIN	ZHOU_TNF_SIGNALING_30MIN		48	-0.139294	-1.12719	0.294589	0.43038	1	7210	tags=58%, list=44%, signal=105%
BRACHAT_RESPONSE_TO_METHOTREXATE_DN	BRACHAT_RESPONSE_TO_METHOTREXATE_DN		24	-0.191683	-1.12687	0.292683	0.430181	1	7034	tags=63%, list=43%, signal=110%
BROWNE_HCMV_INFECTION_48HR_UP	BROWNE_HCMV_INFECTION_48HR_UP		163	-0.0761815	-1.12603	0.295688	0.430691	1	6838	tags=50%, list=42%, signal=85%
FARMER_BREAST_CANCER_APOCRINE_VS_LUMINAL	FARMER_BREAST_CANCER_APOCRINE_VS_LUMINAL		293	-0.0561056	-1.126	0.304878	0.430081	1	3370	tags=26%, list=21%, signal=33%
RUAN_RESPONSE_TO_TNF_DN	RUAN_RESPONSE_TO_TNF_DN		70	-0.113552	-1.12562	0.29697	0.430005	1	3960	tags=36%, list=24%, signal=47%
WALLACE_PROSTATE_CANCER_RACE_DN	WALLACE_PROSTATE_CANCER_RACE_DN		83	-0.103973	-1.12341	0.318271	0.432503	1	7508	tags=57%, list=46%, signal=105%
HOFMANN_MYELODYSPLASTIC_SYNDROM_LOW_RISK_DN	HOFMANN_MYELODYSPLASTIC_SYNDROM_LOW_RISK_DN		25	-0.188046	-1.12036	0.316532	0.436316	1	11878	tags=92%, list=73%, signal=343%
YAO_TEMPORAL_RESPONSE_TO_PROGESTERONE_CLUSTER_7	YAO_TEMPORAL_RESPONSE_TO_PROGESTERONE_CLUSTER_7		69	-0.115175	-1.11941	0.304598	0.437041	1	8484	tags=64%, list=52%, signal=133%
ONDER_CDH1_TARGETS_1_UP	ONDER_CDH1_TARGETS_1_UP		129	-0.0856963	-1.1178	0.318095	0.438652	1	1514	tags=18%, list=9%, signal=20%
DARWICHE_SKIN_TUMOR_PROMOTER_UP	DARWICHE_SKIN_TUMOR_PROMOTER_UP		121	-0.0862643	-1.11775	0.299389	0.43806	1	8800	tags=63%, list=54%, signal=136%
MCBRYAN_PUBERTAL_BREAST_4_5WK_DN	MCBRYAN_PUBERTAL_BREAST_4_5WK_DN		182	-0.0721412	-1.11463	0.321429	0.441863	1	6954	tags=50%, list=43%, signal=87%
HUANG_DASATINIB_RESISTANCE_DN	HUANG_DASATINIB_RESISTANCE_DN		67	-0.116459	-1.11425	0.307385	0.441694	1	1267	tags=19%, list=8%, signal=21%
SIMBULAN_PARP1_TARGETS_DN	SIMBULAN_PARP1_TARGETS_DN		17	-0.222029	-1.11381	0.32996	0.441639	1	8807	tags=76%, list=54%, signal=167%
HASLINGER_B_CLL_WITH_6Q21_DELETION	HASLINGER_B_CLL_WITH_6Q21_DELETION		19	-0.219428	-1.11202	0.304951	0.443528	1	10105	tags=84%, list=62%, signal=223%
CHAUHAN_RESPONSE_TO_METHOXYESTRADIOL_DN	CHAUHAN_RESPONSE_TO_METHOXYESTRADIOL_DN		100	-0.0940571	-1.10887	0.316206	0.4474	1	6757	tags=51%, list=42%, signal=87%
BROWNE_HCMV_INFECTION_6HR_UP	BROWNE_HCMV_INFECTION_6HR_UP		53	-0.131155	-1.10845	0.3222	0.44734	1	941	tags=19%, list=6%, signal=20%
SHEDDEN_LUNG_CANCER_GOOD_SURVIVAL_A5	SHEDDEN_LUNG_CANCER_GOOD_SURVIVAL_A5		68	-0.113969	-1.10666	0.329939	0.449263	1	12949	tags=91%, list=80%, signal=450%
WEST_ADRENOCORTICAL_CARCINOMA_VS_ADENOMA_UP	WEST_ADRENOCORTICAL_CARCINOMA_VS_ADENOMA_UP		18	-0.215748	-1.10586	0.334653	0.449737	1	9121	tags=78%, list=56%, signal=178%
BONOME_OVARIAN_CANCER_POOR_SURVIVAL_DN	BONOME_OVARIAN_CANCER_POOR_SURVIVAL_DN		20	-0.210617	-1.10584	0.3083	0.449111	1	11187	tags=90%, list=69%, signal=290%
TONKS_TARGETS_OF_RUNX1_RUNX1T1_FUSION_GRANULOCYTE_UP	TONKS_TARGETS_OF_RUNX1_RUNX1T1_FUSION_GRANULOCYTE_UP		53	-0.130671	-1.1049	0.305051	0.449772	1	2479	tags=28%, list=15%, signal=33%
HALMOS_CEBPA_TARGETS_DN	HALMOS_CEBPA_TARGETS_DN		38	-0.150362	-1.10337	0.323887	0.451308	1	5251	tags=47%, list=32%, signal=70%
TORCHIA_TARGETS_OF_EWSR1_FLI1_FUSION_TOP20_DN	TORCHIA_TARGETS_OF_EWSR1_FLI1_FUSION_TOP20_DN		17	-0.224316	-1.10236	0.328032	0.452075	1	1137	tags=29%, list=7%, signal=32%
LANDIS_ERBB2_BREAST_TUMORS_65_UP	LANDIS_ERBB2_BREAST_TUMORS_65_UP		21	-0.200068	-1.10225	0.326531	0.451569	1	622	tags=24%, list=4%, signal=25%
TOMLINS_PROSTATE_CANCER_UP	TOMLINS_PROSTATE_CANCER_UP		40	-0.147342	-1.10118	0.33002	0.45245	1	3294	tags=35%, list=20%, signal=44%
DUTERTRE_ESTRADIOL_RESPONSE_6HR_UP	DUTERTRE_ESTRADIOL_RESPONSE_6HR_UP		220	-0.0646875	-1.10026	0.314852	0.4531	1	7076	tags=50%, list=44%, signal=87%
BOYLAN_MULTIPLE_MYELOMA_C_UP	BOYLAN_MULTIPLE_MYELOMA_C_UP		45	-0.137489	-1.09696	0.326848	0.457304	1	4986	tags=44%, list=31%, signal=64%
MADAN_DPPA4_TARGETS	MADAN_DPPA4_TARGETS		39	-0.145533	-1.09647	0.306931	0.457388	1	2221	tags=28%, list=14%, signal=33%
OKUMURA_INFLAMMATORY_RESPONSE_LPS	OKUMURA_INFLAMMATORY_RESPONSE_LPS		159	-0.0746423	-1.09506	0.328294	0.45878	1	5535	tags=42%, list=34%, signal=62%
SUNG_METASTASIS_STROMA_DN	SUNG_METASTASIS_STROMA_DN		48	-0.134322	-1.09468	0.330661	0.458677	1	8980	tags=69%, list=55%, signal=154%
BLUM_RESPONSE_TO_SALIRASIB_UP	BLUM_RESPONSE_TO_SALIRASIB_UP		242	-0.0618904	-1.09358	0.328947	0.459583	1	4106	tags=31%, list=25%, signal=41%
MIKKELSEN_MEF_ICP_WITH_H3K27ME3	MIKKELSEN_MEF_ICP_WITH_H3K27ME3		136	-0.080288	-1.0917	0.331959	0.461613	1	1572	tags=18%, list=10%, signal=19%
GOLUB_ALL_VS_AML_UP	GOLUB_ALL_VS_AML_UP		23	-0.192937	-1.09091	0.313765	0.462101	1	13096	tags=100%, list=81%, signal=518%
HOLLEMAN_ASPARAGINASE_RESISTANCE_ALL_DN	HOLLEMAN_ASPARAGINASE_RESISTANCE_ALL_DN		25	-0.184835	-1.0906	0.339869	0.461915	1	11930	tags=92%, list=74%, signal=347%
MATZUK_MEIOTIC_AND_DNA_REPAIR	MATZUK_MEIOTIC_AND_DNA_REPAIR		35	-0.151392	-1.08869	0.333333	0.463967	1	8673	tags=69%, list=53%, signal=147%
KYNG_WERNER_SYNDROM_AND_NORMAL_AGING_UP	KYNG_WERNER_SYNDROM_AND_NORMAL_AGING_UP		74	-0.10819	-1.08725	0.312992	0.465385	1	9652	tags=70%, list=60%, signal=173%
GEISS_RESPONSE_TO_DSRNA_DN	GEISS_RESPONSE_TO_DSRNA_DN		15	-0.231986	-1.08698	0.342685	0.465105	1	7055	tags=67%, list=43%, signal=118%
FERRARI_RESPONSE_TO_FENRETINIDE_UP	FERRARI_RESPONSE_TO_FENRETINIDE_UP		17	-0.21765	-1.08669	0.34585	0.464877	1	1245	tags=29%, list=8%, signal=32%
BROWNE_HCMV_INFECTION_16HR_UP	BROWNE_HCMV_INFECTION_16HR_UP		218	-0.064043	-1.08627	0.321012	0.464843	1	11476	tags=77%, list=71%, signal=260%
WHITE_NEUROBLASTOMA_WITH_1P36.3_DELETION	WHITE_NEUROBLASTOMA_WITH_1P36.3_DELETION		18	-0.213602	-1.08338	0.342697	0.468403	1	10958	tags=89%, list=68%, signal=274%
ZHOU_TNF_SIGNALING_4HR	ZHOU_TNF_SIGNALING_4HR		49	-0.134467	-1.08294	0.349693	0.468378	1	5440	tags=47%, list=34%, signal=70%
LANG_MYB_FAMILY_TARGETS	LANG_MYB_FAMILY_TARGETS		28	-0.174398	-1.08257	0.335922	0.468227	1	7025	tags=61%, list=43%, signal=107%
ELLWOOD_MYC_TARGETS_DN	ELLWOOD_MYC_TARGETS_DN		41	-0.144035	-1.08257	0.334016	0.467557	1	11517	tags=85%, list=71%, signal=294%
YU_BAP1_TARGETS	YU_BAP1_TARGETS		28	-0.173957	-1.0822	0.340381	0.467416	1	8770	tags=71%, list=54%, signal=155%
BACOLOD_RESISTANCE_TO_ALKYLATING_AGENTS_DN	BACOLOD_RESISTANCE_TO_ALKYLATING_AGENTS_DN		49	-0.128189	-1.07963	0.331984	0.470415	1	13155	tags=94%, list=81%, signal=495%
GRATIAS_RETINOBLASTOMA_16Q24	GRATIAS_RETINOBLASTOMA_16Q24		18	-0.210344	-1.07853	0.335306	0.471404	1	12813	tags=100%, list=79%, signal=476%
FARMER_BREAST_CANCER_CLUSTER_3	FARMER_BREAST_CANCER_CLUSTER_3		15	-0.224787	-1.07476	0.344828	0.476234	1	8253	tags=73%, list=51%, signal=149%
LAMB_CCND1_TARGETS	LAMB_CCND1_TARGETS		18	-0.207725	-1.07172	0.341629	0.480102	1	1141	tags=28%, list=7%, signal=30%
SHAFFER_IRF4_TARGETS_IN_MYELOMA_VS_MATURE_B_LYMPHOCYTE	SHAFFER_IRF4_TARGETS_IN_MYELOMA_VS_MATURE_B_LYMPHOCYTE		95	-0.0934867	-1.06961	0.361225	0.48262	1	8567	tags=62%, list=53%, signal=131%
ZHAN_MULTIPLE_MYELOMA_HP_UP	ZHAN_MULTIPLE_MYELOMA_HP_UP		39	-0.146405	-1.06727	0.346535	0.485445	1	1791	tags=26%, list=11%, signal=29%
FLECHNER_PBL_KIDNEY_TRANSPLANT_REJECTED_VS_OK_DN	FLECHNER_PBL_KIDNEY_TRANSPLANT_REJECTED_VS_OK_DN		47	-0.129379	-1.06603	0.370062	0.486571	1	5846	tags=49%, list=36%, signal=76%
BRUECKNER_TARGETS_OF_MIRLET7A3_UP	BRUECKNER_TARGETS_OF_MIRLET7A3_UP		99	-0.0919311	-1.06387	0.374016	0.489101	1	4581	tags=37%, list=28%, signal=52%
BLANCO_MELO_INFLUENZA_A_INFECTION_A594_CELLS_DN	BLANCO_MELO_INFLUENZA_A_INFECTION_A594_CELLS_DN		108	-0.0901904	-1.06353	0.370445	0.488937	1	5156	tags=41%, list=32%, signal=59%
KANG_CISPLATIN_RESISTANCE_UP	KANG_CISPLATIN_RESISTANCE_UP		20	-0.198333	-1.06319	0.363281	0.4888	1	6520	tags=60%, list=40%, signal=100%
KOKKINAKIS_METHIONINE_DEPRIVATION_48HR_DN	KOKKINAKIS_METHIONINE_DEPRIVATION_48HR_DN		59	-0.117914	-1.06265	0.369295	0.488898	1	9092	tags=68%, list=56%, signal=154%
BYSTROEM_CORRELATED_WITH_IL5_UP	BYSTROEM_CORRELATED_WITH_IL5_UP		32	-0.15981	-1.06186	0.376812	0.48947	1	1469	tags=25%, list=9%, signal=27%
RIZ_ERYTHROID_DIFFERENTIATION_CCNE1	RIZ_ERYTHROID_DIFFERENTIATION_CCNE1		41	-0.138483	-1.06096	0.395538	0.490112	1	10420	tags=78%, list=64%, signal=218%
YAO_TEMPORAL_RESPONSE_TO_PROGESTERONE_CLUSTER_0	YAO_TEMPORAL_RESPONSE_TO_PROGESTERONE_CLUSTER_0		71	-0.106679	-1.05963	0.377551	0.491465	1	1705	tags=21%, list=11%, signal=24%
JI_RESPONSE_TO_FSH_UP	JI_RESPONSE_TO_FSH_UP		66	-0.112176	-1.05924	0.349495	0.491362	1	1138	tags=18%, list=7%, signal=19%
VANTVEER_BREAST_CANCER_METASTASIS_UP	VANTVEER_BREAST_CANCER_METASTASIS_UP		43	-0.139713	-1.0573	0.370833	0.493576	1	3399	tags=35%, list=21%, signal=44%
TERAO_AOX4_TARGETS_HG_UP	TERAO_AOX4_TARGETS_HG_UP		27	-0.175709	-1.05718	0.371032	0.493066	1	12775	tags=96%, list=79%, signal=453%
BOYAULT_LIVER_CANCER_SUBCLASS_G1_DN	BOYAULT_LIVER_CANCER_SUBCLASS_G1_DN		39	-0.140378	-1.05227	0.348	0.499803	1	3968	tags=38%, list=24%, signal=51%
ENK_UV_RESPONSE_EPIDERMIS_UP	ENK_UV_RESPONSE_EPIDERMIS_UP		269	-0.0561902	-1.05138	0.374532	0.500437	1	10923	tags=73%, list=67%, signal=219%
SANSOM_APC_TARGETS	SANSOM_APC_TARGETS		183	-0.0657121	-1.05016	0.387033	0.501612	1	8431	tags=58%, list=52%, signal=120%
WANG_BARRETTS_ESOPHAGUS_AND_ESOPHAGUS_CANCER_UP	WANG_BARRETTS_ESOPHAGUS_AND_ESOPHAGUS_CANCER_UP		21	-0.187845	-1.04616	0.381148	0.506929	1	820	tags=24%, list=5%, signal=25%
HEIDENBLAD_AMPLICON_12P11_12_DN	HEIDENBLAD_AMPLICON_12P11_12_DN		21	-0.183668	-1.04299	0.396226	0.510997	1	11701	tags=90%, list=72%, signal=324%
HOLLMANN_APOPTOSIS_VIA_CD40_UP	HOLLMANN_APOPTOSIS_VIA_CD40_UP		184	-0.0670557	-1.04234	0.384466	0.511285	1	7212	tags=51%, list=44%, signal=91%
SWEET_KRAS_ONCOGENIC_SIGNATURE	SWEET_KRAS_ONCOGENIC_SIGNATURE		80	-0.0989003	-1.03987	0.382692	0.514382	1	3068	tags=29%, list=19%, signal=35%
NAGY_TFTC_COMPONENTS_HUMAN	NAGY_TFTC_COMPONENTS_HUMAN		18	-0.204776	-1.03944	0.360308	0.514301	1	11101	tags=89%, list=68%, signal=281%
KORKOLA_EMBRYONAL_CARCINOMA_UP	KORKOLA_EMBRYONAL_CARCINOMA_UP		40	-0.138659	-1.03905	0.39834	0.514155	1	7084	tags=58%, list=44%, signal=102%
BOHN_PRIMARY_IMMUNODEFICIENCY_SYNDROM_UP	BOHN_PRIMARY_IMMUNODEFICIENCY_SYNDROM_UP		43	-0.129702	-1.03823	0.393814	0.514731	1	5447	tags=47%, list=34%, signal=70%
MARCHINI_TRABECTEDIN_RESISTANCE_UP	MARCHINI_TRABECTEDIN_RESISTANCE_UP		20	-0.194012	-1.03502	0.385567	0.519024	1	4157	tags=45%, list=26%, signal=60%
CHEN_ETV5_TARGETS_TESTIS	CHEN_ETV5_TARGETS_TESTIS		23	-0.184248	-1.03358	0.401575	0.520525	1	7595	tags=65%, list=47%, signal=122%
MIDORIKAWA_AMPLIFIED_IN_LIVER_CANCER	MIDORIKAWA_AMPLIFIED_IN_LIVER_CANCER		47	-0.125991	-1.03306	0.383064	0.520562	1	6591	tags=53%, list=41%, signal=89%
KASLER_HDAC7_TARGETS_1_UP	KASLER_HDAC7_TARGETS_1_UP		178	-0.0659309	-1.03294	0.397566	0.520033	1	12703	tags=85%, list=78%, signal=387%
BYSTRYKH_HEMATOPOIESIS_STEM_CELL_QTL_CIS	BYSTRYKH_HEMATOPOIESIS_STEM_CELL_QTL_CIS		117	-0.0838141	-1.03104	0.374257	0.522115	1	10851	tags=75%, list=67%, signal=226%
JIANG_AGING_CEREBRAL_CORTEX_UP	JIANG_AGING_CEREBRAL_CORTEX_UP		32	-0.155794	-1.03101	0.396154	0.521443	1	1534	tags=25%, list=9%, signal=28%
YANG_BREAST_CANCER_ESR1_LASER_DN	YANG_BREAST_CANCER_ESR1_LASER_DN		45	-0.13119	-1.02838	0.410569	0.524807	1	7611	tags=60%, list=47%, signal=113%
HUMMEL_BURKITTS_LYMPHOMA_UP	HUMMEL_BURKITTS_LYMPHOMA_UP		39	-0.13806	-1.02836	0.393089	0.524128	1	6085	tags=51%, list=38%, signal=82%
GENTILE_UV_RESPONSE_CLUSTER_D9	GENTILE_UV_RESPONSE_CLUSTER_D9		25	-0.174646	-1.02728	0.412826	0.52515	1	5607	tags=52%, list=35%, signal=79%
GUO_HEX_TARGETS_DN	GUO_HEX_TARGETS_DN		58	-0.111374	-1.02188	0.435388	0.532944	1	5472	tags=45%, list=34%, signal=67%
WILLIAMS_ESR1_TARGETS_UP	WILLIAMS_ESR1_TARGETS_UP		23	-0.179886	-1.02177	0.416667	0.532379	1	5550	tags=52%, list=34%, signal=79%
RUTELLA_RESPONSE_TO_HGF_VS_CSF2RB_AND_IL4_UP	RUTELLA_RESPONSE_TO_HGF_VS_CSF2RB_AND_IL4_UP		354	-0.047257	-1.02114	0.422222	0.53265	1	1588	tags=14%, list=10%, signal=16%
SESTO_RESPONSE_TO_UV_C1	SESTO_RESPONSE_TO_UV_C1		63	-0.109186	-1.02086	0.389362	0.532343	1	7248	tags=56%, list=45%, signal=100%
SEKI_INFLAMMATORY_RESPONSE_LPS_DN	SEKI_INFLAMMATORY_RESPONSE_LPS_DN		21	-0.18624	-1.01882	0.418	0.534809	1	846	tags=24%, list=5%, signal=25%
BLANCO_MELO_COVID19_SARS_COV_2_INFECTION_A594_ACE2_EXPRESSING_CELLS_RUXOLITINIB_DN	BLANCO_MELO_COVID19_SARS_COV_2_INFECTION_A594_ACE2_EXPRESSING_CELLS_RUXOLITINIB_DN		59	-0.112063	-1.01854	0.414062	0.534535	1	4513	tags=39%, list=28%, signal=54%
LUCAS_HNF4A_TARGETS_UP	LUCAS_HNF4A_TARGETS_UP		54	-0.11825	-1.01769	0.406953	0.535181	1	5899	tags=48%, list=36%, signal=75%
LEE_CALORIE_RESTRICTION_NEOCORTEX_DN	LEE_CALORIE_RESTRICTION_NEOCORTEX_DN		59	-0.114548	-1.01605	0.436992	0.537073	1	7222	tags=56%, list=45%, signal=100%
CHEN_HOXA5_TARGETS_9HR_DN	CHEN_HOXA5_TARGETS_9HR_DN		42	-0.134006	-1.01377	0.428571	0.539947	1	7874	tags=62%, list=49%, signal=120%
BRACHAT_RESPONSE_TO_METHOTREXATE_UP	BRACHAT_RESPONSE_TO_METHOTREXATE_UP		20	-0.191235	-1.01321	0.433468	0.540155	1	7446	tags=65%, list=46%, signal=120%
YIH_RESPONSE_TO_ARSENITE_C4	YIH_RESPONSE_TO_ARSENITE_C4		16	-0.211229	-1.01083	0.397177	0.543159	1	9757	tags=81%, list=60%, signal=204%
ACEVEDO_NORMAL_TISSUE_ADJACENT_TO_LIVER_TUMOR_UP	ACEVEDO_NORMAL_TISSUE_ADJACENT_TO_LIVER_TUMOR_UP		152	-0.0706651	-1.01045	0.425243	0.543005	1	14552	tags=97%, list=90%, signal=932%
KIM_LIVER_CANCER_POOR_SURVIVAL_DN	KIM_LIVER_CANCER_POOR_SURVIVAL_DN		28	-0.159788	-1.0101	0.423828	0.542866	1	2048	tags=29%, list=13%, signal=33%
LIN_MELANOMA_COPY_NUMBER_DN	LIN_MELANOMA_COPY_NUMBER_DN		41	-0.133651	-1.00928	0.412826	0.543443	1	11685	tags=85%, list=72%, signal=305%
BOYAULT_LIVER_CANCER_SUBCLASS_G12_UP	BOYAULT_LIVER_CANCER_SUBCLASS_G12_UP		39	-0.136995	-1.00884	0.420744	0.543371	1	11093	tags=82%, list=68%, signal=259%
NIKOLSKY_BREAST_CANCER_17Q21_Q25_AMPLICON	NIKOLSKY_BREAST_CANCER_17Q21_Q25_AMPLICON		282	-0.0513693	-1.00874	0.430584	0.542799	1	3151	tags=24%, list=19%, signal=30%
LIU_LIVER_CANCER	LIU_LIVER_CANCER		28	-0.159012	-1.00699	0.421471	0.544797	1	4957	tags=46%, list=31%, signal=67%
VARELA_ZMPSTE24_TARGETS_DN	VARELA_ZMPSTE24_TARGETS_DN		33	-0.147537	-1.00251	0.45	0.551178	1	3511	tags=36%, list=22%, signal=46%
GARGALOVIC_RESPONSE_TO_OXIDIZED_PHOSPHOLIPIDS_RED_DN	GARGALOVIC_RESPONSE_TO_OXIDIZED_PHOSPHOLIPIDS_RED_DN		25	-0.166039	-1.00192	0.455969	0.551419	1	7044	tags=60%, list=43%, signal=106%
CHENG_RESPONSE_TO_NICKEL_ACETATE	CHENG_RESPONSE_TO_NICKEL_ACETATE		40	-0.133714	-1.00117	0.440239	0.551907	1	11219	tags=83%, list=69%, signal=267%
GAZDA_DIAMOND_BLACKFAN_ANEMIA_MYELOID_DN	GAZDA_DIAMOND_BLACKFAN_ANEMIA_MYELOID_DN		34	-0.146764	-1.00046	0.472727	0.552305	1	10029	tags=76%, list=62%, signal=200%
ABRAHAM_ALPC_VS_MULTIPLE_MYELOMA_DN	ABRAHAM_ALPC_VS_MULTIPLE_MYELOMA_DN		20	-0.189815	-1.00032	0.442718	0.551794	1	9902	tags=80%, list=61%, signal=205%
SESTO_RESPONSE_TO_UV_C6	SESTO_RESPONSE_TO_UV_C6		39	-0.135441	-0.999439	0.426471	0.552439	1	3632	tags=36%, list=22%, signal=46%
UEDA_CENTRAL_CLOCK	UEDA_CENTRAL_CLOCK		86	-0.0930737	-0.997212	0.441118	0.555243	1	8684	tags=63%, list=54%, signal=134%
KLEIN_PRIMARY_EFFUSION_LYMPHOMA_DN	KLEIN_PRIMARY_EFFUSION_LYMPHOMA_DN		49	-0.120054	-0.995772	0.457031	0.556737	1	4349	tags=39%, list=27%, signal=53%
LEE_CALORIE_RESTRICTION_MUSCLE_DN	LEE_CALORIE_RESTRICTION_MUSCLE_DN		43	-0.129743	-0.995326	0.436105	0.5567	1	8464	tags=65%, list=52%, signal=136%
WU_HBX_TARGETS_3_UP	WU_HBX_TARGETS_3_UP		18	-0.197328	-0.991836	0.471545	0.561585	1	5815	tags=56%, list=36%, signal=87%
ZHAN_VARIABLE_EARLY_DIFFERENTIATION_GENES_DN	ZHAN_VARIABLE_EARLY_DIFFERENTIATION_GENES_DN		30	-0.150051	-0.987896	0.455598	0.567188	1	10007	tags=77%, list=62%, signal=200%
MATZUK_SPERMATOCYTE	MATZUK_SPERMATOCYTE		63	-0.104281	-0.985613	0.463654	0.570136	1	8872	tags=65%, list=55%, signal=143%
AUNG_GASTRIC_CANCER	AUNG_GASTRIC_CANCER		41	-0.128804	-0.985183	0.435453	0.570038	1	3060	tags=32%, list=19%, signal=39%
LEE_LIVER_CANCER_ACOX1_DN	LEE_LIVER_CANCER_ACOX1_DN		45	-0.12397	-0.984329	0.450216	0.570647	1	3042	tags=31%, list=19%, signal=38%
IWANAGA_E2F1_TARGETS_INDUCED_BY_SERUM	IWANAGA_E2F1_TARGETS_INDUCED_BY_SERUM		24	-0.165	-0.982693	0.459459	0.572462	1	8142	tags=67%, list=50%, signal=134%
KORKOLA_SEMINOMA_UP	KORKOLA_SEMINOMA_UP		42	-0.123569	-0.980829	0.439175	0.574667	1	2250	tags=26%, list=14%, signal=30%
CHESLER_BRAIN_QTL_CIS	CHESLER_BRAIN_QTL_CIS		68	-0.103302	-0.980431	0.461089	0.574541	1	6681	tags=51%, list=41%, signal=87%
BAKKER_FOXO3_TARGETS_DN	BAKKER_FOXO3_TARGETS_DN		159	-0.0668051	-0.979004	0.48866	0.576092	1	6681	tags=48%, list=41%, signal=80%
AIYAR_COBRA1_TARGETS_DN	AIYAR_COBRA1_TARGETS_DN		29	-0.150942	-0.977495	0.495049	0.577812	1	8184	tags=66%, list=50%, signal=132%
TARTE_PLASMA_CELL_VS_B_LYMPHOCYTE_UP	TARTE_PLASMA_CELL_VS_B_LYMPHOCYTE_UP		71	-0.0953864	-0.97719	0.478873	0.577543	1	12853	tags=89%, list=79%, signal=426%
SMITH_TERT_TARGETS_DN	SMITH_TERT_TARGETS_DN		81	-0.0920062	-0.976315	0.481482	0.578253	1	5725	tags=44%, list=35%, signal=68%
GALE_APL_WITH_FLT3_MUTATED_UP	GALE_APL_WITH_FLT3_MUTATED_UP		58	-0.109503	-0.976056	0.477459	0.577933	1	11375	tags=81%, list=70%, signal=270%
WENG_POR_TARGETS_LIVER_DN	WENG_POR_TARGETS_LIVER_DN		16	-0.201123	-0.97579	0.50497	0.577605	1	12962	tags=100%, list=80%, signal=497%
EPPERT_LSC_R	EPPERT_LSC_R		39	-0.134022	-0.970735	0.45738	0.585003	1	11557	tags=85%, list=71%, signal=294%
NIKOLSKY_BREAST_CANCER_11Q12_Q14_AMPLICON	NIKOLSKY_BREAST_CANCER_11Q12_Q14_AMPLICON		135	-0.0716057	-0.969838	0.466281	0.585672	1	6779	tags=49%, list=42%, signal=83%
DOUGLAS_BMI1_TARGETS_DN	DOUGLAS_BMI1_TARGETS_DN		304	-0.0475903	-0.969747	0.49896	0.585071	1	6820	tags=47%, list=42%, signal=79%
QUINTENS_EMBRYONIC_BRAIN_RESPONSE_TO_IR	QUINTENS_EMBRYONIC_BRAIN_RESPONSE_TO_IR		81	-0.092163	-0.968665	0.469043	0.586028	1	3720	tags=32%, list=23%, signal=41%
PARK_HSC_MARKERS	PARK_HSC_MARKERS		42	-0.125191	-0.96804	0.488518	0.586256	1	8789	tags=67%, list=54%, signal=145%
LE_NEURONAL_DIFFERENTIATION_DN	LE_NEURONAL_DIFFERENTIATION_DN		19	-0.186275	-0.967971	0.486328	0.585622	1	5520	tags=53%, list=34%, signal=80%
LANDEMAINE_LUNG_METASTASIS	LANDEMAINE_LUNG_METASTASIS		19	-0.18636	-0.967078	0.47025	0.586316	1	7226	tags=63%, list=45%, signal=114%
LUND_SILENCED_BY_METHYLATION	LUND_SILENCED_BY_METHYLATION		15	-0.206006	-0.964048	0.496032	0.590379	1	10720	tags=87%, list=66%, signal=255%
BLANCO_MELO_COVID19_SARS_COV_2_INFECTION_A594_CELLS_DN	BLANCO_MELO_COVID19_SARS_COV_2_INFECTION_A594_CELLS_DN		58	-0.105486	-0.962514	0.477366	0.59209	1	1652	tags=21%, list=10%, signal=23%
SMIRNOV_RESPONSE_TO_IR_2HR_DN	SMIRNOV_RESPONSE_TO_IR_2HR_DN		55	-0.113275	-0.956499	0.484064	0.60114	1	4363	tags=38%, list=27%, signal=52%
LEE_CALORIE_RESTRICTION_MUSCLE_UP	LEE_CALORIE_RESTRICTION_MUSCLE_UP		32	-0.141857	-0.955834	0.503131	0.601413	1	8349	tags=66%, list=51%, signal=135%
MIKKELSEN_MCV6_ICP_WITH_H3K27ME3	MIKKELSEN_MCV6_ICP_WITH_H3K27ME3		49	-0.116646	-0.955107	0.526	0.601793	1	2749	tags=29%, list=17%, signal=34%
DARWICHE_PAPILLOMA_RISK_LOW_DN	DARWICHE_PAPILLOMA_RISK_LOW_DN		145	-0.0685279	-0.955089	0.509766	0.601063	1	8967	tags=62%, list=55%, signal=138%
MELLMAN_TUT1_TARGETS_DN	MELLMAN_TUT1_TARGETS_DN		45	-0.121498	-0.954678	0.502066	0.600917	1	3082	tags=31%, list=19%, signal=38%
JISON_SICKLE_CELL_DISEASE_UP	JISON_SICKLE_CELL_DISEASE_UP		166	-0.0644032	-0.95409	0.505976	0.6011	1	1019	tags=13%, list=6%, signal=13%
YU_MYC_TARGETS_DN	YU_MYC_TARGETS_DN		43	-0.124156	-0.953939	0.486	0.600596	1	633	tags=16%, list=4%, signal=17%
LEE_LIVER_CANCER_DENA_DN	LEE_LIVER_CANCER_DENA_DN		46	-0.117505	-0.953132	0.494949	0.6011	1	3037	tags=30%, list=19%, signal=37%
ODONNELL_METASTASIS_DN	ODONNELL_METASTASIS_DN		21	-0.17484	-0.952998	0.512	0.600522	1	11844	tags=90%, list=73%, signal=335%
YOKOE_CANCER_TESTIS_ANTIGENS	YOKOE_CANCER_TESTIS_ANTIGENS		33	-0.140064	-0.952047	0.502982	0.601322	1	4615	tags=42%, list=28%, signal=59%
KIM_LRRC3B_TARGETS	KIM_LRRC3B_TARGETS		25	-0.160815	-0.951785	0.486056	0.601012	1	2587	tags=32%, list=16%, signal=38%
GAVIN_IL2_RESPONSIVE_FOXP3_TARGETS_UP	GAVIN_IL2_RESPONSIVE_FOXP3_TARGETS_UP		17	-0.191765	-0.95145	0.488636	0.600785	1	6435	tags=59%, list=40%, signal=97%
LEE_LIVER_CANCER_MYC_E2F1_DN	LEE_LIVER_CANCER_MYC_E2F1_DN		44	-0.121145	-0.947713	0.530738	0.605898	1	2465	tags=27%, list=15%, signal=32%
MEISSNER_BRAIN_HCP_WITH_H3K4ME2	MEISSNER_BRAIN_HCP_WITH_H3K4ME2		15	-0.200103	-0.945936	0.515936	0.608072	1	2165	tags=33%, list=13%, signal=38%
FIGUEROA_AML_METHYLATION_CLUSTER_2_UP	FIGUEROA_AML_METHYLATION_CLUSTER_2_UP		48	-0.115436	-0.942904	0.513779	0.612157	1	2865	tags=29%, list=18%, signal=35%
MCCABE_HOXC6_TARGETS_CANCER_DN	MCCABE_HOXC6_TARGETS_CANCER_DN		20	-0.177654	-0.94244	0.494297	0.612108	1	6855	tags=60%, list=42%, signal=104%
YIH_RESPONSE_TO_ARSENITE_C3	YIH_RESPONSE_TO_ARSENITE_C3		31	-0.142104	-0.941902	0.535783	0.612217	1	8165	tags=65%, list=50%, signal=130%
KORKOLA_YOLK_SAC_TUMOR_UP	KORKOLA_YOLK_SAC_TUMOR_UP		20	-0.175864	-0.937593	0.502075	0.618377	1	5262	tags=50%, list=32%, signal=74%
WILCOX_RESPONSE_TO_PROGESTERONE_UP	WILCOX_RESPONSE_TO_PROGESTERONE_UP		135	-0.0690959	-0.937356	0.513725	0.617949	1	4897	tags=37%, list=30%, signal=53%
LEE_LIVER_CANCER_MYC_DN	LEE_LIVER_CANCER_MYC_DN		43	-0.118335	-0.935858	0.528226	0.619635	1	2236	tags=26%, list=14%, signal=30%
SU_LIVER	SU_LIVER		27	-0.151458	-0.931148	0.530488	0.626485	1	10164	tags=78%, list=63%, signal=208%
YANG_BREAST_CANCER_ESR1_BULK_UP	YANG_BREAST_CANCER_ESR1_BULK_UP		25	-0.154159	-0.931011	0.522267	0.625927	1	8534	tags=68%, list=53%, signal=143%
LEE_AGING_NEOCORTEX_UP	LEE_AGING_NEOCORTEX_UP		64	-0.0969415	-0.929638	0.538462	0.62738	1	7812	tags=58%, list=48%, signal=111%
SERVITJA_ISLET_HNF1A_TARGETS_DN	SERVITJA_ISLET_HNF1A_TARGETS_DN		76	-0.0919488	-0.928015	0.549165	0.629291	1	2785	tags=26%, list=17%, signal=32%
HOLLEMAN_ASPARAGINASE_RESISTANCE_ALL_UP	HOLLEMAN_ASPARAGINASE_RESISTANCE_ALL_UP		23	-0.162545	-0.927891	0.53	0.628691	1	3010	tags=35%, list=19%, signal=43%
CHEOK_RESPONSE_TO_HD_MTX_DN	CHEOK_RESPONSE_TO_HD_MTX_DN		23	-0.158462	-0.924913	0.544885	0.632741	1	5897	tags=52%, list=36%, signal=82%
FIGUEROA_AML_METHYLATION_CLUSTER_1_UP	FIGUEROA_AML_METHYLATION_CLUSTER_1_UP		108	-0.0769107	-0.923996	0.518738	0.633458	1	2967	tags=26%, list=18%, signal=32%
YAGI_AML_RELAPSE_PROGNOSIS	YAGI_AML_RELAPSE_PROGNOSIS		34	-0.133467	-0.923977	0.562887	0.632702	1	8336	tags=65%, list=51%, signal=133%
MATZUK_SPERMATID_DIFFERENTIATION	MATZUK_SPERMATID_DIFFERENTIATION		27	-0.148384	-0.923614	0.556936	0.632511	1	12016	tags=89%, list=74%, signal=342%
STAMBOLSKY_BOUND_BY_MUTATED_TP53	STAMBOLSKY_BOUND_BY_MUTATED_TP53		15	-0.196318	-0.923324	0.53719	0.63222	1	1145	tags=27%, list=7%, signal=29%
MORI_SMALL_PRE_BII_LYMPHOCYTE_DN	MORI_SMALL_PRE_BII_LYMPHOCYTE_DN		71	-0.0905738	-0.921869	0.550308	0.633856	1	6991	tags=52%, list=43%, signal=91%
MARSON_FOXP3_TARGETS_DN	MARSON_FOXP3_TARGETS_DN		44	-0.117272	-0.921719	0.542194	0.633324	1	2159	tags=25%, list=13%, signal=29%
HAHTOLA_MYCOSIS_FUNGOIDES_SKIN_DN	HAHTOLA_MYCOSIS_FUNGOIDES_SKIN_DN		25	-0.155814	-0.920794	0.554241	0.633977	1	9156	tags=72%, list=56%, signal=165%
FAELT_B_CLL_WITH_VH3_21_DN	FAELT_B_CLL_WITH_VH3_21_DN		48	-0.113483	-0.917418	0.538922	0.638652	1	9317	tags=69%, list=57%, signal=161%
DACOSTA_UV_RESPONSE_VIA_ERCC3_XPCS_UP	DACOSTA_UV_RESPONSE_VIA_ERCC3_XPCS_UP		23	-0.163487	-0.913215	0.565737	0.644671	1	13573	tags=100%, list=84%, signal=612%
LIANG_HEMATOPOIESIS_STEM_CELL_NUMBER_SMALL_VS_HUGE_DN	LIANG_HEMATOPOIESIS_STEM_CELL_NUMBER_SMALL_VS_HUGE_DN		30	-0.140704	-0.913084	0.544699	0.644069	1	2589	tags=30%, list=16%, signal=36%
COLDREN_GEFITINIB_RESISTANCE_UP	COLDREN_GEFITINIB_RESISTANCE_UP		85	-0.0863267	-0.912288	0.572854	0.644565	1	4142	tags=34%, list=26%, signal=46%
MEISSNER_BRAIN_ICP_WITH_H3K4ME3	MEISSNER_BRAIN_ICP_WITH_H3K4ME3		30	-0.138439	-0.910258	0.550308	0.646972	1	3707	tags=37%, list=23%, signal=47%
LIN_MELANOMA_COPY_NUMBER_UP	LIN_MELANOMA_COPY_NUMBER_UP		66	-0.0965649	-0.905091	0.556723	0.654692	1	11712	tags=82%, list=72%, signal=293%
SHEPARD_BMYB_TARGETS	SHEPARD_BMYB_TARGETS		73	-0.0884909	-0.903846	0.582988	0.655868	1	7682	tags=56%, list=47%, signal=106%
FARMER_BREAST_CANCER_BASAL_VS_LULMINAL	FARMER_BREAST_CANCER_BASAL_VS_LULMINAL		302	-0.0455551	-0.903382	0.569697	0.655775	1	3304	tags=25%, list=20%, signal=31%
LI_WILMS_TUMOR_VS_FETAL_KIDNEY_2_UP	LI_WILMS_TUMOR_VS_FETAL_KIDNEY_2_UP		24	-0.154071	-0.901723	0.550098	0.657556	1	8319	tags=67%, list=51%, signal=137%
YANG_BREAST_CANCER_ESR1_LASER_UP	YANG_BREAST_CANCER_ESR1_LASER_UP		30	-0.134877	-0.901275	0.555556	0.657469	1	11334	tags=83%, list=70%, signal=276%
XU_CREBBP_TARGETS_UP	XU_CREBBP_TARGETS_UP		19	-0.174138	-0.900663	0.585413	0.657655	1	7424	tags=63%, list=46%, signal=116%
LANDIS_BREAST_CANCER_PROGRESSION_UP	LANDIS_BREAST_CANCER_PROGRESSION_UP		40	-0.118758	-0.899655	0.583665	0.658544	1	918	tags=18%, list=6%, signal=19%
MUELLER_COMMON_TARGETS_OF_AML_FUSIONS_DN	MUELLER_COMMON_TARGETS_OF_AML_FUSIONS_DN		25	-0.151417	-0.898965	0.570312	0.658864	1	6632	tags=56%, list=41%, signal=95%
BLANCO_MELO_COVID19_SARS_COV_2_INFECTION_CALU3_CELLS_DN	BLANCO_MELO_COVID19_SARS_COV_2_INFECTION_CALU3_CELLS_DN		15	-0.193232	-0.89752	0.610136	0.66033	1	4439	tags=47%, list=27%, signal=64%
FERREIRA_EWINGS_SARCOMA_UNSTABLE_VS_STABLE_DN	FERREIRA_EWINGS_SARCOMA_UNSTABLE_VS_STABLE_DN		81	-0.0838571	-0.895566	0.589942	0.662729	1	7058	tags=52%, list=44%, signal=91%
VANTVEER_BREAST_CANCER_ESR1_DN	VANTVEER_BREAST_CANCER_ESR1_DN		202	-0.0526098	-0.892045	0.606316	0.667616	1	7188	tags=50%, list=44%, signal=88%
MEISSNER_ES_ICP_WITH_H3K4ME3	MEISSNER_ES_ICP_WITH_H3K4ME3		30	-0.138439	-0.890041	0.594378	0.670138	1	3707	tags=37%, list=23%, signal=47%
ZHAN_MULTIPLE_MYELOMA_UP	ZHAN_MULTIPLE_MYELOMA_UP		59	-0.100951	-0.88784	0.576613	0.67285	1	3318	tags=31%, list=20%, signal=38%
BOSCO_INTERFERON_INDUCED_ANTIVIRAL_MODULE	BOSCO_INTERFERON_INDUCED_ANTIVIRAL_MODULE		66	-0.0939912	-0.885965	0.60161	0.675041	1	1186	tags=17%, list=7%, signal=18%
BHAT_ESR1_TARGETS_VIA_AKT1_UP	BHAT_ESR1_TARGETS_VIA_AKT1_UP		259	-0.047454	-0.884827	0.578288	0.676102	1	4191	tags=31%, list=26%, signal=40%
SANSOM_APC_TARGETS_UP	SANSOM_APC_TARGETS_UP		120	-0.0690269	-0.884149	0.567797	0.676414	1	5648	tags=42%, list=35%, signal=63%
MAGRANGEAS_MULTIPLE_MYELOMA_IGG_VS_IGA_UP	MAGRANGEAS_MULTIPLE_MYELOMA_IGG_VS_IGA_UP		18	-0.172318	-0.884102	0.58517	0.67569	1	4418	tags=44%, list=27%, signal=61%
GARGALOVIC_RESPONSE_TO_OXIDIZED_PHOSPHOLIPIDS_YELLOW_DN	GARGALOVIC_RESPONSE_TO_OXIDIZED_PHOSPHOLIPIDS_YELLOW_DN		23	-0.154457	-0.879802	0.615079	0.681819	1	3141	tags=35%, list=19%, signal=43%
GAL_LEUKEMIC_STEM_CELL_DN	GAL_LEUKEMIC_STEM_CELL_DN		181	-0.0559276	-0.878876	0.617587	0.682549	1	4660	tags=34%, list=29%, signal=48%
PURBEY_TARGETS_OF_CTBP1_NOT_SATB1_DN	PURBEY_TARGETS_OF_CTBP1_NOT_SATB1_DN		338	-0.0413355	-0.877618	0.613821	0.68385	1	9518	tags=63%, list=59%, signal=149%
KIM_GASTRIC_CANCER_CHEMOSENSITIVITY	KIM_GASTRIC_CANCER_CHEMOSENSITIVITY		83	-0.0817392	-0.875465	0.590818	0.686469	1	6108	tags=46%, list=38%, signal=73%
BOYAULT_LIVER_CANCER_SUBCLASS_G3_DN	BOYAULT_LIVER_CANCER_SUBCLASS_G3_DN		43	-0.111314	-0.874778	0.606491	0.68672	1	3104	tags=30%, list=19%, signal=37%
PARK_HSC_AND_MULTIPOTENT_PROGENITORS	PARK_HSC_AND_MULTIPOTENT_PROGENITORS		44	-0.109601	-0.872959	0.586345	0.688808	1	7444	tags=57%, list=46%, signal=105%
MOOTHA_FFA_OXYDATION	MOOTHA_FFA_OXYDATION		23	-0.151767	-0.865356	0.629559	0.700277	1	4595	tags=43%, list=28%, signal=61%
MULLIGHAN_NPM1_MUTATED_SIGNATURE_1_DN	MULLIGHAN_NPM1_MUTATED_SIGNATURE_1_DN		114	-0.069767	-0.864978	0.617063	0.700051	1	4284	tags=33%, list=26%, signal=45%
IIZUKA_LIVER_CANCER_PROGRESSION_L1_G1_UP	IIZUKA_LIVER_CANCER_PROGRESSION_L1_G1_UP		17	-0.178667	-0.864042	0.635294	0.700723	1	4739	tags=47%, list=29%, signal=66%
BARRIER_CANCER_RELAPSE_NORMAL_SAMPLE_UP	BARRIER_CANCER_RELAPSE_NORMAL_SAMPLE_UP		25	-0.142859	-0.862071	0.602386	0.703017	1	11961	tags=88%, list=74%, signal=335%
LEONARD_HYPOXIA	LEONARD_HYPOXIA		38	-0.119249	-0.859228	0.62173	0.706766	1	7035	tags=55%, list=43%, signal=97%
TURASHVILI_BREAST_NORMAL_DUCTAL_VS_LOBULAR_UP	TURASHVILI_BREAST_NORMAL_DUCTAL_VS_LOBULAR_UP		61	-0.0959583	-0.858446	0.639155	0.707167	1	13075	tags=90%, list=81%, signal=463%
GAUSSMANN_MLL_AF4_FUSION_TARGETS_G_DN	GAUSSMANN_MLL_AF4_FUSION_TARGETS_G_DN		33	-0.127733	-0.858112	0.620968	0.706847	1	1374	tags=21%, list=8%, signal=23%
WANG_HCP_PROSTATE_CANCER	WANG_HCP_PROSTATE_CANCER		98	-0.074973	-0.854636	0.638889	0.711647	1	2268	tags=21%, list=14%, signal=25%
BARRIER_COLON_CANCER_RECURRENCE_UP	BARRIER_COLON_CANCER_RECURRENCE_UP		40	-0.114339	-0.85296	0.638171	0.713491	1	9505	tags=70%, list=59%, signal=169%
KIM_HYPOXIA	KIM_HYPOXIA		17	-0.171776	-0.852139	0.654812	0.713985	1	7713	tags=65%, list=48%, signal=123%
RODRIGUES_THYROID_CARCINOMA_UP	RODRIGUES_THYROID_CARCINOMA_UP		16	-0.173723	-0.851482	0.639442	0.714174	1	5296	tags=50%, list=33%, signal=74%
NEWMAN_ERCC6_TARGETS_UP	NEWMAN_ERCC6_TARGETS_UP		23	-0.151378	-0.845704	0.625743	0.722334	1	370	tags=17%, list=2%, signal=18%
LIU_CMYB_TARGETS_UP	LIU_CMYB_TARGETS_UP		153	-0.0583809	-0.843773	0.636364	0.724529	1	7226	tags=50%, list=45%, signal=90%
KAYO_CALORIE_RESTRICTION_MUSCLE_DN	KAYO_CALORIE_RESTRICTION_MUSCLE_DN		74	-0.0823047	-0.843693	0.646947	0.723826	1	8974	tags=64%, list=55%, signal=142%
BRACHAT_RESPONSE_TO_CISPLATIN	BRACHAT_RESPONSE_TO_CISPLATIN		19	-0.161072	-0.841567	0.678643	0.726433	1	6782	tags=58%, list=42%, signal=99%
SHIN_B_CELL_LYMPHOMA_CLUSTER_8	SHIN_B_CELL_LYMPHOMA_CLUSTER_8		29	-0.128556	-0.838355	0.628821	0.730678	1	11343	tags=83%, list=70%, signal=275%
SMID_BREAST_CANCER_RELAPSE_IN_LUNG_UP	SMID_BREAST_CANCER_RELAPSE_IN_LUNG_UP		19	-0.161004	-0.835301	0.653021	0.734708	1	1661	tags=26%, list=10%, signal=29%
PANGAS_TUMOR_SUPPRESSION_BY_SMAD1_AND_SMAD5_DN	PANGAS_TUMOR_SUPPRESSION_BY_SMAD1_AND_SMAD5_DN		136	-0.061358	-0.827812	0.677104	0.745958	1	14280	tags=94%, list=88%, signal=780%
HOFFMANN_SMALL_PRE_BII_TO_IMMATURE_B_LYMPHOCYTE_UP	HOFFMANN_SMALL_PRE_BII_TO_IMMATURE_B_LYMPHOCYTE_UP		51	-0.0987729	-0.823685	0.69287	0.751635	1	6991	tags=53%, list=43%, signal=93%
GROSS_HYPOXIA_VIA_ELK3_ONLY_DN	GROSS_HYPOXIA_VIA_ELK3_ONLY_DN		42	-0.106129	-0.822206	0.682156	0.753136	1	8325	tags=62%, list=51%, signal=127%
LIANG_HEMATOPOIESIS_STEM_CELL_NUMBER_QTL	LIANG_HEMATOPOIESIS_STEM_CELL_NUMBER_QTL		15	-0.17943	-0.81861	0.680639	0.757894	1	12232	tags=93%, list=75%, signal=379%
YAO_TEMPORAL_RESPONSE_TO_PROGESTERONE_CLUSTER_5	YAO_TEMPORAL_RESPONSE_TO_PROGESTERONE_CLUSTER_5		25	-0.131831	-0.815425	0.689655	0.762057	1	1110	tags=20%, list=7%, signal=21%
WANG_RECURRENT_LIVER_CANCER_UP	WANG_RECURRENT_LIVER_CANCER_UP		19	-0.154123	-0.807285	0.728137	0.77389	1	11163	tags=84%, list=69%, signal=270%
BANDRES_RESPONSE_TO_CARMUSTIN_MGMT_24HR_DN	BANDRES_RESPONSE_TO_CARMUSTIN_MGMT_24HR_DN		29	-0.125964	-0.806926	0.715649	0.773552	1	2436	tags=28%, list=15%, signal=32%
XU_HGF_SIGNALING_NOT_VIA_AKT1_48HR_DN	XU_HGF_SIGNALING_NOT_VIA_AKT1_48HR_DN		18	-0.158348	-0.806084	0.680392	0.773939	1	10051	tags=78%, list=62%, signal=204%
IVANOVA_HEMATOPOIESIS_MATURE_CELL	IVANOVA_HEMATOPOIESIS_MATURE_CELL		254	-0.0431266	-0.803723	0.708171	0.776696	1	14830	tags=96%, list=91%, signal=1099%
BROWNE_HCMV_INFECTION_1HR_DN	BROWNE_HCMV_INFECTION_1HR_DN		180	-0.0505611	-0.802968	0.731405	0.776959	1	5678	tags=40%, list=35%, signal=61%
VANTVEER_BREAST_CANCER_ESR1_UP	VANTVEER_BREAST_CANCER_ESR1_UP		146	-0.0556808	-0.800948	0.685598	0.779176	1	1439	tags=14%, list=9%, signal=16%
STAMBOLSKY_RESPONSE_TO_VITAMIN_D3_DN	STAMBOLSKY_RESPONSE_TO_VITAMIN_D3_DN		21	-0.143754	-0.792097	0.715128	0.791959	1	3079	tags=33%, list=19%, signal=41%
ROYLANCE_BREAST_CANCER_16Q_COPY_NUMBER_UP	ROYLANCE_BREAST_CANCER_16Q_COPY_NUMBER_UP		54	-0.0906337	-0.788692	0.757143	0.796248	1	10851	tags=76%, list=67%, signal=229%
LIU_COMMON_CANCER_GENES	LIU_COMMON_CANCER_GENES		63	-0.0835315	-0.788176	0.721881	0.796107	1	14099	tags=95%, list=87%, signal=725%
MANN_RESPONSE_TO_AMIFOSTINE_UP	MANN_RESPONSE_TO_AMIFOSTINE_UP		19	-0.156004	-0.787617	0.735113	0.79604	1	1742	tags=26%, list=11%, signal=29%
WANG_ESOPHAGUS_CANCER_VS_NORMAL_DN	WANG_ESOPHAGUS_CANCER_VS_NORMAL_DN		92	-0.0695819	-0.782363	0.750988	0.803171	1	11749	tags=79%, list=72%, signal=286%
BERNARD_PPAPDC1B_TARGETS_DN	BERNARD_PPAPDC1B_TARGETS_DN		56	-0.0875225	-0.781493	0.725773	0.803556	1	2062	tags=21%, list=13%, signal=24%
NATSUME_RESPONSE_TO_INTERFERON_BETA_DN	NATSUME_RESPONSE_TO_INTERFERON_BETA_DN		48	-0.0954376	-0.780802	0.748549	0.803693	1	12988	tags=90%, list=80%, signal=448%
LOPEZ_MBD_TARGETS_IMPRINTED_AND_X_LINKED	LOPEZ_MBD_TARGETS_IMPRINTED_AND_X_LINKED		15	-0.165134	-0.78035	0.76	0.803471	1	3813	tags=40%, list=24%, signal=52%
RAO_BOUND_BY_SALL4_ISOFORM_B	RAO_BOUND_BY_SALL4_ISOFORM_B		470	-0.032	-0.776398	0.765182	0.808418	1	12473	tags=80%, list=77%, signal=336%
BAE_BRCA1_TARGETS_UP	BAE_BRCA1_TARGETS_UP		69	-0.0798515	-0.770824	0.749491	0.815852	1	7409	tags=54%, list=46%, signal=98%
KARLSSON_TGFB1_TARGETS_DN	KARLSSON_TGFB1_TARGETS_DN		191	-0.0468307	-0.768627	0.747253	0.818101	1	13687	tags=89%, list=84%, signal=563%
BERENJENO_ROCK_SIGNALING_NOT_VIA_RHOA_UP	BERENJENO_ROCK_SIGNALING_NOT_VIA_RHOA_UP		24	-0.13139	-0.768014	0.771203	0.818088	1	1928	tags=25%, list=12%, signal=28%
XU_HGF_TARGETS_REPRESSED_BY_AKT1_DN	XU_HGF_TARGETS_REPRESSED_BY_AKT1_DN		64	-0.0819045	-0.767664	0.753425	0.817656	1	5774	tags=44%, list=36%, signal=68%
SHEPARD_BMYB_MORPHOLINO_DN	SHEPARD_BMYB_MORPHOLINO_DN		179	-0.0490952	-0.767318	0.775681	0.817252	1	7550	tags=51%, list=47%, signal=95%
MORI_SMALL_PRE_BII_LYMPHOCYTE_UP	MORI_SMALL_PRE_BII_LYMPHOCYTE_UP		69	-0.078055	-0.76598	0.756863	0.818331	1	4147	tags=33%, list=26%, signal=45%
PUIFFE_INVASION_INHIBITED_BY_ASCITES_DN	PUIFFE_INVASION_INHIBITED_BY_ASCITES_DN		142	-0.0542645	-0.762699	0.786853	0.822272	1	12036	tags=80%, list=74%, signal=306%
GRADE_COLON_VS_RECTAL_CANCER_DN	GRADE_COLON_VS_RECTAL_CANCER_DN		50	-0.0923191	-0.762133	0.768775	0.822162	1	4023	tags=34%, list=25%, signal=45%
CHOW_RASSF1_TARGETS_UP	CHOW_RASSF1_TARGETS_UP		26	-0.124856	-0.757911	0.761905	0.827287	1	10456	tags=77%, list=64%, signal=216%
MALONEY_RESPONSE_TO_17AAG_UP	MALONEY_RESPONSE_TO_17AAG_UP		37	-0.106481	-0.757615	0.763006	0.826793	1	6607	tags=51%, list=41%, signal=86%
BOGNI_TREATMENT_RELATED_MYELOID_LEUKEMIA_DN	BOGNI_TREATMENT_RELATED_MYELOID_LEUKEMIA_DN		32	-0.111217	-0.754521	0.804082	0.830316	1	12900	tags=91%, list=80%, signal=442%
SWEET_KRAS_TARGETS_DN	SWEET_KRAS_TARGETS_DN		53	-0.0859309	-0.748532	0.802708	0.837901	1	8711	tags=62%, list=54%, signal=134%
WANG_RESPONSE_TO_ANDROGEN_UP	WANG_RESPONSE_TO_ANDROGEN_UP		26	-0.125322	-0.747674	0.810916	0.83818	1	12320	tags=88%, list=76%, signal=367%
GREENBAUM_E2A_TARGETS_DN	GREENBAUM_E2A_TARGETS_DN		18	-0.14346	-0.747506	0.779592	0.837486	1	380	tags=17%, list=2%, signal=17%
CHESLER_BRAIN_HIGHEST_GENETIC_VARIANCE	CHESLER_BRAIN_HIGHEST_GENETIC_VARIANCE		32	-0.111433	-0.744781	0.768924	0.840472	1	6814	tags=53%, list=42%, signal=91%
FONTAINE_THYROID_TUMOR_UNCERTAIN_MALIGNANCY_UP	FONTAINE_THYROID_TUMOR_UNCERTAIN_MALIGNANCY_UP		34	-0.108507	-0.74383	0.776316	0.840768	1	630	tags=15%, list=4%, signal=15%
FIGUEROA_AML_METHYLATION_CLUSTER_6_UP	FIGUEROA_AML_METHYLATION_CLUSTER_6_UP		126	-0.057314	-0.74375	0.787819	0.83994	1	9377	tags=63%, list=58%, signal=149%
IIZUKA_LIVER_CANCER_PROGRESSION_L0_L1_UP	IIZUKA_LIVER_CANCER_PROGRESSION_L0_L1_UP		15	-0.157976	-0.743022	0.786492	0.840048	1	10417	tags=80%, list=64%, signal=223%
CHEOK_RESPONSE_TO_MERCAPTOPURINE_AND_HD_MTX_DN	CHEOK_RESPONSE_TO_MERCAPTOPURINE_AND_HD_MTX_DN		22	-0.128069	-0.740506	0.782	0.842669	1	4562	tags=41%, list=28%, signal=57%
LI_CYTIDINE_ANALOGS_CYCTOTOXICITY	LI_CYTIDINE_ANALOGS_CYCTOTOXICITY		15	-0.161987	-0.739656	0.76616	0.842946	1	13596	tags=100%, list=84%, signal=618%
JEON_SMAD6_TARGETS_DN	JEON_SMAD6_TARGETS_DN		18	-0.146169	-0.739028	0.805668	0.842853	1	7545	tags=61%, list=47%, signal=114%
RICKMAN_TUMOR_DIFFERENTIATED_WELL_VS_MODERATELY_UP	RICKMAN_TUMOR_DIFFERENTIATED_WELL_VS_MODERATELY_UP		102	-0.0621592	-0.732254	0.797048	0.851027	1	14265	tags=94%, list=88%, signal=776%
HOFFMANN_IMMATURE_TO_MATURE_B_LYMPHOCYTE_DN	HOFFMANN_IMMATURE_TO_MATURE_B_LYMPHOCYTE_DN		40	-0.0968171	-0.72986	0.806186	0.853382	1	2895	tags=28%, list=18%, signal=33%
CHEN_NEUROBLASTOMA_COPY_NUMBER_GAINS	CHEN_NEUROBLASTOMA_COPY_NUMBER_GAINS		45	-0.0938485	-0.728761	0.799235	0.85393	1	8215	tags=60%, list=51%, signal=121%
HAHTOLA_SEZARY_SYNDROM_UP	HAHTOLA_SEZARY_SYNDROM_UP		79	-0.0714808	-0.726494	0.799213	0.856109	1	9729	tags=67%, list=60%, signal=167%
BURTON_ADIPOGENESIS_2	BURTON_ADIPOGENESIS_2		68	-0.0748405	-0.722067	0.822857	0.860974	1	5471	tags=41%, list=34%, signal=62%
NGO_MALIGNANT_GLIOMA_1P_LOH	NGO_MALIGNANT_GLIOMA_1P_LOH		15	-0.154479	-0.721007	0.820359	0.861388	1	11555	tags=87%, list=71%, signal=301%
KESHELAVA_MULTIPLE_DRUG_RESISTANCE	KESHELAVA_MULTIPLE_DRUG_RESISTANCE		76	-0.0698255	-0.712248	0.827515	0.871923	1	11679	tags=79%, list=72%, signal=281%
LANDIS_ERBB2_BREAST_TUMORS_324_UP	LANDIS_ERBB2_BREAST_TUMORS_324_UP		141	-0.0509647	-0.708539	0.866255	0.87579	1	677	tags=9%, list=4%, signal=10%
CHUNG_BLISTER_CYTOTOXICITY_DN	CHUNG_BLISTER_CYTOTOXICITY_DN		40	-0.0937268	-0.707002	0.836257	0.876762	1	3756	tags=33%, list=23%, signal=42%
MYLLYKANGAS_AMPLIFICATION_HOT_SPOT_17	MYLLYKANGAS_AMPLIFICATION_HOT_SPOT_17		17	-0.144182	-0.706543	0.816367	0.876377	1	7206	tags=59%, list=44%, signal=106%
BRUINS_UVC_RESPONSE_VIA_TP53_GROUP_C	BRUINS_UVC_RESPONSE_VIA_TP53_GROUP_C		76	-0.0656656	-0.704744	0.858333	0.877726	1	8118	tags=57%, list=50%, signal=113%
MAGRANGEAS_MULTIPLE_MYELOMA_IGG_VS_IGA_DN	MAGRANGEAS_MULTIPLE_MYELOMA_IGG_VS_IGA_DN		20	-0.130062	-0.695703	0.838	0.887771	1	9248	tags=70%, list=57%, signal=163%
DOANE_RESPONSE_TO_ANDROGEN_UP	DOANE_RESPONSE_TO_ANDROGEN_UP		153	-0.0471323	-0.695385	0.853862	0.887158	1	1470	tags=14%, list=9%, signal=15%
NIKOLSKY_BREAST_CANCER_7P22_AMPLICON	NIKOLSKY_BREAST_CANCER_7P22_AMPLICON		33	-0.101	-0.693947	0.850688	0.887969	1	10654	tags=76%, list=66%, signal=220%
NIKOLSKY_BREAST_CANCER_20Q12_Q13_AMPLICON	NIKOLSKY_BREAST_CANCER_20Q12_Q13_AMPLICON		118	-0.0549811	-0.692639	0.881679	0.888563	1	12724	tags=84%, list=78%, signal=386%
KYNG_RESPONSE_TO_H2O2_VIA_ERCC6_UP	KYNG_RESPONSE_TO_H2O2_VIA_ERCC6_UP		33	-0.102179	-0.689267	0.875256	0.89161	1	13584	tags=94%, list=84%, signal=577%
GAUSSMANN_MLL_AF4_FUSION_TARGETS_D_UP	GAUSSMANN_MLL_AF4_FUSION_TARGETS_D_UP		35	-0.0949115	-0.683831	0.86965	0.897003	1	782	tags=14%, list=5%, signal=15%
KUUSELO_PANCREATIC_CANCER_19Q13_AMPLIFICATION	KUUSELO_PANCREATIC_CANCER_19Q13_AMPLIFICATION		26	-0.112568	-0.682022	0.851485	0.898176	1	10655	tags=77%, list=66%, signal=224%
HOFMANN_MYELODYSPLASTIC_SYNDROM_RISK_DN	HOFMANN_MYELODYSPLASTIC_SYNDROM_RISK_DN		15	-0.144132	-0.681663	0.874759	0.897596	1	6316	tags=53%, list=39%, signal=87%
BENPORATH_ES_CORE_NINE_CORRELATED	BENPORATH_ES_CORE_NINE_CORRELATED		95	-0.0594206	-0.681632	0.87782	0.896653	1	238	tags=7%, list=1%, signal=7%
TERAO_AOX4_TARGETS_SKIN_UP	TERAO_AOX4_TARGETS_SKIN_UP		29	-0.101936	-0.670668	0.868313	0.908022	1	11774	tags=83%, list=73%, signal=301%
KOHOUTEK_CCNT2_TARGETS	KOHOUTEK_CCNT2_TARGETS		49	-0.0810281	-0.670144	0.867735	0.907619	1	3656	tags=31%, list=23%, signal=39%
DACOSTA_UV_RESPONSE_VIA_ERCC3_TTD_UP	DACOSTA_UV_RESPONSE_VIA_ERCC3_TTD_UP		57	-0.0739169	-0.666337	0.913044	0.910722	1	6774	tags=49%, list=42%, signal=84%
CREIGHTON_AKT1_SIGNALING_VIA_MTOR_UP	CREIGHTON_AKT1_SIGNALING_VIA_MTOR_UP		34	-0.0976479	-0.665701	0.87976	0.91045	1	2714	tags=26%, list=17%, signal=32%
WANG_CISPLATIN_RESPONSE_AND_XPC_UP	WANG_CISPLATIN_RESPONSE_AND_XPC_UP		154	-0.0443568	-0.655061	0.920668	0.920663	1	3712	tags=27%, list=23%, signal=35%
WANG_RESPONSE_TO_FORSKOLIN_UP	WANG_RESPONSE_TO_FORSKOLIN_UP		20	-0.121173	-0.648962	0.912	0.92584	1	13447	tags=95%, list=83%, signal=555%
LIANG_HEMATOPOIESIS_STEM_CELL_NUMBER_SMALL_VS_HUGE_UP	LIANG_HEMATOPOIESIS_STEM_CELL_NUMBER_SMALL_VS_HUGE_UP		34	-0.092898	-0.648099	0.888889	0.925691	1	11855	tags=82%, list=73%, signal=305%
MA_MYELOID_DIFFERENTIATION_UP	MA_MYELOID_DIFFERENTIATION_UP		31	-0.098177	-0.647649	0.90927	0.925132	1	6260	tags=48%, list=39%, signal=79%
HOFMANN_CELL_LYMPHOMA_DN	HOFMANN_CELL_LYMPHOMA_DN		34	-0.0926036	-0.640013	0.900794	0.931397	1	5658	tags=44%, list=35%, signal=68%
APPEL_IMATINIB_RESPONSE	APPEL_IMATINIB_RESPONSE		29	-0.0991441	-0.638988	0.912046	0.931406	1	633	tags=14%, list=4%, signal=14%
WANG_RESPONSE_TO_BEXAROTENE_UP	WANG_RESPONSE_TO_BEXAROTENE_UP		29	-0.0983007	-0.624904	0.917548	0.943203	1	8477	tags=62%, list=52%, signal=130%
STARK_HYPPOCAMPUS_22Q11_DELETION_DN	STARK_HYPPOCAMPUS_22Q11_DELETION_DN		22	-0.110923	-0.616945	0.905155	0.948916	1	5577	tags=45%, list=34%, signal=69%
CHANDRAN_METASTASIS_TOP50_DN	CHANDRAN_METASTASIS_TOP50_DN		43	-0.0780034	-0.609681	0.94358	0.95379	1	9301	tags=65%, list=57%, signal=152%
NIKOLSKY_BREAST_CANCER_12Q13_Q21_AMPLICON	NIKOLSKY_BREAST_CANCER_12Q13_Q21_AMPLICON		39	-0.0815249	-0.608832	0.91945	0.953483	1	6168	tags=46%, list=38%, signal=74%
XU_HGF_TARGETS_INDUCED_BY_AKT1_48HR_DN	XU_HGF_TARGETS_INDUCED_BY_AKT1_48HR_DN		22	-0.10911	-0.608504	0.942387	0.952739	1	10030	tags=73%, list=62%, signal=190%
BARRIER_COLON_CANCER_RECURRENCE_DN	BARRIER_COLON_CANCER_RECURRENCE_DN		19	-0.117173	-0.605376	0.937143	0.954188	1	13469	tags=95%, list=83%, signal=558%
KYNG_RESPONSE_TO_H2O2	KYNG_RESPONSE_TO_H2O2		61	-0.0651913	-0.589009	0.944664	0.964753	1	3202	tags=26%, list=20%, signal=33%
PAPASPYRIDONOS_UNSTABLE_ATEROSCLEROTIC_PLAQUE_UP	PAPASPYRIDONOS_UNSTABLE_ATEROSCLEROTIC_PLAQUE_UP		44	-0.0731386	-0.582843	0.960744	0.967717	1	1767	tags=18%, list=11%, signal=20%
ROSS_AML_WITH_MLL_FUSIONS	ROSS_AML_WITH_MLL_FUSIONS		64	-0.0613123	-0.577409	0.951613	0.970093	1	6867	tags=48%, list=42%, signal=84%
CHANGOLKAR_H2AFY_TARGETS_UP	CHANGOLKAR_H2AFY_TARGETS_UP		46	-0.0716555	-0.566131	0.971098	0.975456	1	5189	tags=39%, list=32%, signal=57%
STEIN_ESRRA_TARGETS_DN	STEIN_ESRRA_TARGETS_DN		101	-0.0483588	-0.565596	0.956431	0.974724	1	12872	tags=84%, list=79%, signal=405%
CHEN_LIVER_METABOLISM_QTL_CIS	CHEN_LIVER_METABOLISM_QTL_CIS		78	-0.0532629	-0.560175	0.966862	0.976583	1	12242	tags=81%, list=75%, signal=328%
KUMAR_AUTOPHAGY_NETWORK	KUMAR_AUTOPHAGY_NETWORK		61	-0.0618871	-0.54912	0.960499	0.980861	1	4319	tags=33%, list=27%, signal=45%
BROWNE_HCMV_INFECTION_12HR_UP	BROWNE_HCMV_INFECTION_12HR_UP		105	-0.0456215	-0.544409	0.970588	0.981972	1	11006	tags=72%, list=68%, signal=224%
TOMIDA_METASTASIS_UP	TOMIDA_METASTASIS_UP		22	-0.0937265	-0.525172	0.979716	0.988395	1	12491	tags=86%, list=77%, signal=375%
BURTON_ADIPOGENESIS_PEAK_AT_8HR	BURTON_ADIPOGENESIS_PEAK_AT_8HR		37	-0.0707716	-0.509306	0.974409	0.992254	1	4993	tags=38%, list=31%, signal=55%
BAUS_TFF2_TARGETS_UP	BAUS_TFF2_TARGETS_UP		20	-0.0954321	-0.504042	0.989562	0.992564	1	14675	tags=100%, list=90%, signal=1049%
YORDY_RECIPROCAL_REGULATION_BY_ETS1_AND_SP100_UP	YORDY_RECIPROCAL_REGULATION_BY_ETS1_AND_SP100_UP		21	-0.0891442	-0.50281	0.99044	0.9918	1	4736	tags=38%, list=29%, signal=54%
PETROVA_PROX1_TARGETS_UP	PETROVA_PROX1_TARGETS_UP		25	-0.0832603	-0.501566	0.996176	0.991049	1	10331	tags=72%, list=64%, signal=198%
BANDRES_RESPONSE_TO_CARMUSTIN_MGMT_48HR_UP	BANDRES_RESPONSE_TO_CARMUSTIN_MGMT_48HR_UP		15	-0.106613	-0.501282	0.989669	0.990085	1	10168	tags=73%, list=63%, signal=196%
BERTUCCI_INVASIVE_CARCINOMA_DUCTAL_VS_LOBULAR_UP	BERTUCCI_INVASIVE_CARCINOMA_DUCTAL_VS_LOBULAR_UP		23	-0.0840359	-0.49067	0.993711	0.991345	1	12039	tags=83%, list=74%, signal=320%
