# Supplementary material for: l-2-Hydroxyglutarate impairs neuronal differentiation through epigenetic activation of MYC expression
Source: J Clin Invest. 2026 Mar 17;136(9):e197010. doi: 10.1172/JCI197010 (PMC13132370; doi:10.1172/JCI197010)
Supplement: Supplemental table 5 [file jci-136-197010-s259.xlsx]

## Sheet: supplemental table 5 diffbind h
seqnames	start	end	width	strand	Conc	Conc_def	Conc_wt	Fold	p.value	FDR	gene
chr5	174726510	174732583	6074	*	9.21442	10.084	6.68166	3.4015	1.68e-238	2.19e-234
chr6	55870939	55874139	3201	*	8.9971	9.91064	5.89347	4.01777	6.14e-218	4e-214
chr6	122482979	122486179	3201	*	8.8022	9.74302	5.16508	4.56889	2.71e-213	1.18e-209
chr8	76705528	76712022	6495	*	8.87587	9.72867	6.51002	3.19159	2e-181	6.51e-178
chr13	67219035	67226177	7143	*	9.41542	10.1877	7.63959	2.52691	1.27e-170	3.32e-167
chr8	76693985	76703438	9454	*	10.1335	10.8463	8.66345	2.16665	2.36e-167	5.12e-164
chr11	126056382	126062451	6070	*	9.91381	10.6698	8.22959	2.4218	6.96e-166	1.3e-162
chr1	222927655	222933314	5660	*	9.06322	9.85128	7.19149	2.62863	5.24e-159	8.54e-156
chr4	114920076	114925533	5458	*	8.55967	9.41514	6.16872	3.24182	9.29e-159	1.35e-155
chr4	97494402	97498695	4294	*	8.48532	9.28648	6.52793	2.72499	4.13e-131	5.38e-128
chr8	76773704	76778229	4526	*	8.33295	9.1623	6.16886	2.96971	1.54e-129	1.82e-126
chr3	147413249	147416449	3201	*	8.23889	9.07447	6.0242	3.03131	3.11e-122	3.37e-119
chr5	136466216	136469416	3201	*	7.85341	8.78293	4.46295	4.31899	3.45e-122	3.46e-119
chr13	37864778	37869667	4890	*	9.28161	10.0056	7.76	2.2235	2.46e-121	2.29e-118
chr3	147384816	147390824	6009	*	8.96648	9.70767	7.36016	2.31966	6.1e-117	5.3e-114
chr3	147375351	147380220	4870	*	8.80132	9.55425	7.13377	2.39547	2e-116	1.63e-113
chr3	147391242	147400611	9370	*	9.26057	9.98359	7.74338	2.21815	4.61e-112	3.53e-109
chr11	126048429	126052662	4234	*	8.02323	8.86075	5.79232	3.03309	2.62e-109	1.9e-106
chr3	147368274	147371474	3201	*	7.92797	8.77997	5.56958	3.19921	5.44e-108	3.73e-105
chr1	16920687	16928764	8078	*	9.32206	10.0177	7.9275	2.06699	7.07e-107	4.61e-104
chr9	14990349	14995683	5335	*	8.14507	8.9277	6.30722	2.57979	5.75e-101	3.57e-98
chr2	63041935	63047885	5951	*	8.9107	9.60572	7.51894	2.06143	8.13e-101	4.82e-98
chr13	91215410	91219761	4352	*	8.02241	8.83523	5.98351	2.81509	7.75e-100	4.39e-97
chr4	150364600	150369353	4754	*	8.18371	8.9814	6.24957	2.67745	2.08e-99	1.13e-96
chr1	160115428	160119833	4406	*	7.81854	8.65462	5.59964	3.02022	1.07e-96	5.37e-94
chr8	69462320	69469504	7185	*	9.58777	10.2456	8.34395	1.88447	8.24e-96	3.98e-93
chr2	222255927	222259799	3873	*	7.83046	8.67048	5.57838	3.07471	3.88e-95	1.8e-92
chr5	102740644	102744264	3621	*	7.68372	8.54121	5.27342	3.25341	2.05e-94	9.23e-92
chr2	105477872	105481072	3201	*	7.61679	8.4999	4.93325	3.52774	5.74e-94	2.49e-91
chr13	99656032	99664000	7969	*	9.66946	10.3177	8.46091	1.83981	1.27e-92	5.36e-90
chr4	40196103	40200496	4394	*	8.33597	9.1091	6.55516	2.51465	1.47e-92	5.97e-90
chr6	55874484	55877684	3201	*	7.78569	8.63306	5.46941	3.13988	6.46e-92	2.55e-89
chr3	147614250	147617450	3201	*	7.55289	8.42069	5.03925	3.36194	1.83e-91	7.01e-89
chr1	79003995	79007195	3201	*	8.32656	9.06377	6.74035	2.28769	2.91e-91	1.08e-88
chrX	98573379	98576579	3201	*	7.82241	8.65727	5.61362	3.01622	5.62e-91	2.03e-88
chr6	6002729	6009610	6882	*	8.98885	9.66078	7.69122	1.94915	8.47e-91	2.98e-88
chr5	102760438	102763638	3201	*	8.24774	8.99478	6.61131	2.34748	1.77e-89	6.06e-87
chr3	147406059	147409259	3201	*	8.08103	8.85967	6.26752	2.55279	3.75e-88	1.25e-85
chr11	126032254	126038008	5755	*	8.76584	9.45058	7.41689	2.01051	5.03e-88	1.64e-85
chr2	222236287	222241110	4824	*	8.2853	9.02509	6.68614	2.29346	3.1e-87	9.86e-85
chr5	139272089	139277184	5096	*	9.10656	9.76908	7.84521	1.90407	9.69e-86	3.01e-83
chr6	133455191	133458391	3201	*	7.46193	8.32071	5.03913	3.248	1.24e-84	3.76e-82
chr8	73488067	73491267	3201	*	7.67785	8.50426	5.53691	2.92207	3.46e-84	1.02e-81
chr3	147353517	147357483	3967	*	7.90813	8.69405	6.04985	2.60567	4.61e-84	1.33e-81
chr18	6757666	6760866	3201	*	7.45854	8.32718	4.93622	3.37653	5.7e-84	1.61e-81
chr5	102796943	102802579	5637	*	8.54401	9.24795	7.11369	2.10434	1.51e-83	4.19e-81
chr3	147939209	147944900	5692	*	9.52901	10.1341	8.46688	1.65192	1.61e-83	4.38e-81
chr13	99721766	99729011	7246	*	9.16637	9.83533	7.88032	1.93184	2.67e-82	7.1e-80
chr13	100303381	100306581	3201	*	7.48987	8.33561	5.18814	3.10951	2.8e-82	7.3e-80
chr2	222288463	222301410	12948	*	10.2367	10.8681	9.0874	1.76133	9.06e-82	2.31e-79
chr2	187552077	187555277	3201	*	8.74368	9.44315	7.33283	2.08068	3.11e-81	7.78e-79
chr5	109740183	109746459	6277	*	9.00571	9.66193	7.76799	1.87145	4.35e-81	1.07e-78
chr13	99965332	99968532	3201	*	8.70993	9.36273	7.4849	1.85462	1.88e-80	4.55e-78
chr6	41025398	41028598	3201	*	7.86823	8.64461	6.06821	2.52938	4.07e-80	9.64e-78
chr4	118278268	118281468	3201	*	8.50922	9.2158	7.06728	2.11957	2.15e-79	5e-77
chr7	21922566	21925766	3201	*	7.56494	8.3865	5.46141	2.85144	3.12e-78	7e-76
chr3	185282027	185285227	3201	*	7.35611	8.22158	4.86656	3.31299	1.78e-77	3.93e-75
chr2	163636789	163639989	3201	*	7.87526	8.65643	6.0464	2.55088	2.16e-77	4.68e-75
chr3	15793168	15798716	5549	*	9.64182	10.2067	8.7005	1.49415	2.44e-77	5.22e-75
chr13	99991176	99994376	3201	*	7.8923	8.65628	6.16414	2.44991	7.28e-77	1.53e-74
chr6	27229426	27232626	3201	*	7.48679	8.33469	5.16571	3.155	1.15e-75	2.39e-73
chr12	51630615	51634932	4318	*	8.22805	8.96642	6.63606	2.29504	2.03e-75	4.14e-73
chr18	25351827	25355027	3201	*	8.49931	9.18212	7.15824	1.98915	4.2e-75	8.41e-73
chr15	35182211	35185411	3201	*	7.3521	8.19617	5.06505	3.08786	7.06e-75	1.39e-72
chr17	21549084	21552284	3201	*	7.12623	8.07821	3.19349	4.7958	7.37e-74	1.43e-71
chr5	102765179	102768815	3637	*	7.57457	8.38928	5.52205	2.8266	9.17e-74	1.76e-71
chr2	174962824	174966739	3916	*	8.61093	9.26384	7.38548	1.8543	1.12e-73	2.11e-71
chr2	222266395	222271188	4794	*	8.83806	9.48566	7.63195	1.83306	1.42e-73	2.64e-71
chr2	204971767	204974967	3201	*	7.4412	8.26457	5.32382	2.89027	1.32e-72	2.43e-70
chr12	15926743	15929943	3201	*	7.56296	8.35567	5.66151	2.632	1.84e-72	3.33e-70
chr9	22448020	22451220	3201	*	8.19895	8.90857	6.74345	2.11853	4e-72	7.14e-70
chr4	30723712	30726912	3201	*	8.1387	8.84382	6.70325	2.09847	1.07e-71	1.89e-69
chr11	105912988	105916188	3201	*	7.55381	8.35844	5.57273	2.72703	1.12e-71	1.95e-69
chr2	44542613	44546371	3759	*	7.75772	8.52454	6.01349	2.46316	8.14e-71	1.4e-68
chr1	182600882	182605373	4492	*	7.87538	8.61146	6.29485	2.26349	9.02e-71	1.53e-68
chr6	137490055	137493255	3201	*	7.40489	8.24621	5.14174	3.07146	1.24e-70	2.08e-68
chr14	81321874	81325074	3201	*	8.11674	8.81271	6.72092	2.05333	1.81e-70	2.99e-68
chr13	23569895	23573095	3201	*	8.75784	9.37419	7.65937	1.69336	6.33e-70	1.03e-67
chr6	1611491	1614691	3201	*	8.03783	8.74283	6.60285	2.09643	8.11e-70	1.31e-67
chr14	99872700	99875900	3201	*	7.7207	8.4892	5.96684	2.47058	1.02e-69	1.62e-67
chr3	182957789	182961784	3996	*	8.01393	8.75841	6.3908	2.32346	2.28e-69	3.58e-67
chr2	209611773	209616175	4403	*	8.56768	9.23251	7.29752	1.91074	2.57e-69	3.99e-67
chr9	91946351	91949551	3201	*	8.1544	8.84982	6.76091	2.0532	4.56e-69	6.99e-67
chr12	49264130	49269571	5442	*	8.65218	9.2977	7.45357	1.81782	2.15e-68	3.27e-66
chr18	45059564	45062764	3201	*	7.46833	8.26411	5.54691	2.65018	2.37e-68	3.55e-66
chr3	64562021	64565221	3201	*	7.87213	8.59545	6.3535	2.18921	7.65e-68	1.13e-65
chr16	62952212	62956451	4240	*	8.01545	8.74825	6.45115	2.25369	2.77e-67	4.06e-65
chr2	37195813	37199013	3201	*	7.06459	7.95785	4.25486	3.67726	3.45e-67	4.99e-65
chr2	164719519	164722719	3201	*	7.42383	8.22434	5.47086	2.68995	1.41e-66	2.02e-64
chr2	39388549	39391749	3201	*	7.30989	8.14434	5.10442	2.98218	3.27e-66	4.63e-64
chr1	47993711	47997569	3859	*	7.93184	8.67395	6.32091	2.30142	8.19e-66	1.15e-63
chr2	76983537	76987834	4298	*	7.92297	8.63863	6.44007	2.14973	8.62e-66	1.19e-63
chr4	25129558	25134134	4577	*	8.30054	8.989	6.93629	2.02023	1.15e-65	1.58e-63
chr18	80145980	80151359	5380	*	8.08077	8.78194	6.66258	2.08037	1.77e-65	2.4e-63
chr8	71359566	71362766	3201	*	8.64219	9.27324	7.49439	1.75665	2.72e-65	3.66e-63
chr6	93414376	93422471	8096	*	9.80276	10.3277	8.96904	1.34775	4.5e-65	5.99e-63
chrX	137746413	137749613	3201	*	7.54645	8.32452	5.73633	2.53029	3.46e-64	4.56e-62
chr3	150104151	150109783	5633	*	8.96474	9.54171	7.98844	1.53718	1.74e-63	2.27e-61
chr7	90725436	90728636	3201	*	7.39859	8.19524	5.47143	2.6585	1.8e-63	2.32e-61
chr4	89834238	89840132	5895	*	8.88256	9.45719	7.91313	1.52678	2.61e-63	3.34e-61
chr5	126488470	126491670	3201	*	7.43259	8.20662	5.64651	2.49423	4.39e-63	5.55e-61
chr2	222282534	222285734	3201	*	7.71326	8.4532	6.11334	2.27777	6.53e-63	8.18e-61
chr12	19137977	19141590	3614	*	7.89385	8.59354	6.48207	2.0644	7.37e-63	9.15e-61
chr6	133409845	133413045	3201	*	7.25085	8.06222	5.22242	2.77571	1.09e-62	1.34e-60
chr13	79545852	79549882	4031	*	7.95372	8.69556	6.34418	2.30601	2.51e-62	3.06e-60
chr10	103152337	103155537	3201	*	8.14003	8.81754	6.82034	1.96067	3.5e-62	4.22e-60
chr3	89177671	89180871	3201	*	7.70335	8.46724	5.97565	2.43907	4e-62	4.79e-60
chr1	112526497	112529697	3201	*	7.37858	8.16371	5.52523	2.57276	6.29e-62	7.45e-60
chr5	174720287	174725645	5359	*	8.70039	9.35125	7.48249	1.84117	6.49e-62	7.62e-60
chr10	19627040	19631915	4876	*	8.10699	8.7861	6.78092	1.9683	6.9e-62	8.03e-60
chr5	93805701	93808901	3201	*	8.22233	8.93014	6.77492	2.11624	9.92e-62	1.14e-59
chr13	99970774	99975364	4591	*	8.29337	8.9341	7.11186	1.78911	1.6e-61	1.83e-59
chr6	57172170	57176205	4036	*	8.54169	9.19837	7.30232	1.86763	1.62e-61	1.84e-59
chr4	138238234	138244452	6219	*	9.59991	10.1813	8.61044	1.55387	2.81e-61	3.16e-59
chr7	44984053	44987253	3201	*	8.38858	9.04827	7.13793	1.88129	4.15e-61	4.63e-59
chr6	27666607	27672743	6137	*	9.39035	9.98419	8.36336	1.6037	5.09e-61	5.62e-59
chr7	25725198	25729503	4306	*	8.16234	8.81606	6.93391	1.84561	7.66e-61	8.39e-59
chr13	99994435	99997635	3201	*	7.7538	8.47751	6.23332	2.19545	9.44e-61	1.02e-58
chr1	81309354	81312554	3201	*	8.05137	8.72727	6.73808	1.95235	1.98e-60	2.12e-58
chrX	106176063	106179263	3201	*	6.92618	7.79455	4.40662	3.34675	2.04e-60	2.16e-58
chr4	52861630	52865697	4068	*	8.24492	8.904	6.99655	1.87699	2.39e-60	2.51e-58
chr7	91124780	91129364	4585	*	8.81808	9.4247	7.75106	1.65285	2.88e-60	3.01e-58
chr8	118946465	118952855	6391	*	8.96898	9.56599	7.93222	1.61688	3.44e-60	3.56e-58
chr17	66300122	66307207	7086	*	9.26554	9.7986	8.4109	1.37523	3.7e-60	3.8e-58
chr8	76671655	76686393	14739	*	10.5098	11.0078	9.74285	1.25387	2.12e-59	2.16e-57
chr15	95938449	95941649	3201	*	7.52839	8.28373	5.84784	2.35629	2.55e-59	2.57e-57
chrX	137575158	137578358	3201	*	7.22101	8.02969	5.21165	2.76156	2.61e-59	2.61e-57
chr22	28884129	28889497	5369	*	9.55563	10.0797	8.72422	1.3446	3.94e-59	3.92e-57
chr5	59584002	59589513	5512	*	8.40488	9.01841	7.31562	1.67754	9.8e-59	9.68e-57
chr14	41602457	41605657	3201	*	8.05917	8.75221	6.67572	2.03772	1.18e-58	1.16e-56
chr3	181754305	181760061	5757	*	9.43546	10.0126	8.45867	1.53767	1.32e-58	1.28e-56
chr14	59562690	59565890	3201	*	7.44502	8.22499	5.62341	2.5414	1.37e-58	1.32e-56
chr22	28110470	28113670	3201	*	7.48934	8.24281	5.81891	2.35861	1.42e-58	1.36e-56
chr2	165791962	165795162	3201	*	7.0491	7.88296	4.84854	2.97161	2.52e-58	2.4e-56
chr1	198927381	198930581	3201	*	8.1063	8.78654	6.77568	1.97779	3.82e-58	3.61e-56
chr22	17433505	17439199	5695	*	8.988	9.57224	7.99019	1.56383	3.87e-58	3.63e-56
chr1	155831389	155835827	4439	*	7.7041	8.42439	6.19974	2.16773	5.88e-58	5.47e-56
chr13	87668737	87671937	3201	*	8.33038	8.97744	7.12624	1.82213	1.02e-57	9.45e-56
chr13	75403993	75407193	3201	*	7.50235	8.28	5.69469	2.51125	1.18e-57	1.09e-55
chr13	67127927	67131127	3201	*	7.88256	8.57724	6.49218	2.03941	1.32e-57	1.2e-55
chr1	156702448	156706876	4429	*	8.66874	9.24684	7.68913	1.539	1.59e-57	1.44e-55
chr4	3204292	3207492	3201	*	7.16213	7.97398	5.13022	2.77323	2.5e-57	2.23e-55
chr5	93245246	93248446	3201	*	7.42299	8.17702	5.74955	2.35448	7.15e-57	6.34e-55
chrX	28584678	28590551	5874	*	8.75567	9.34682	7.73695	1.59266	7.39e-57	6.51e-55
chr4	20352325	20358596	6272	*	9.14088	9.66618	8.30634	1.34733	9.89e-57	8.65e-55
chr6	26326392	26332933	6542	*	9.39652	9.94059	8.51269	1.41525	3.6e-56	3.13e-54
chr2	39776805	39780005	3201	*	8.16883	8.80397	7.00689	1.75494	3.81e-56	3.29e-54
chr2	171796517	171799717	3201	*	7.57833	8.32896	5.92301	2.34946	4.46e-56	3.83e-54
chr2	169342977	169347127	4151	*	8.23839	8.86746	7.09735	1.73819	5.79e-56	4.93e-54
chr4	145064189	145068286	4098	*	7.99681	8.6861	6.62912	2.01434	6.66e-56	5.64e-54
chr6	147819603	147823454	3852	*	7.94042	8.63496	6.5507	2.03946	1.21e-55	1.02e-53
chr18	27576524	27579724	3201	*	7.06238	7.87983	4.98963	2.83015	1.48e-55	1.24e-53
chr19	38973259	38976459	3201	*	7.64437	8.36001	6.16153	2.14475	1.68e-55	1.4e-53
chr10	5445509	5451314	5806	*	9.1099	9.64569	8.24812	1.382	2.09e-55	1.71e-53
chr4	61333561	61337530	3970	*	8.40473	9.03259	7.26783	1.73824	2.09e-55	1.71e-53
chr11	102115104	102122044	6941	*	9.60824	10.127	8.79036	1.32649	2.63e-55	2.15e-53
chr14	53216913	53220113	3201	*	7.80375	8.51633	6.33488	2.13452	3.14e-55	2.54e-53
chr13	99741766	99749346	7581	*	9.00979	9.60107	7.99067	1.59057	4.16e-55	3.35e-53
chr5	174733536	174737437	3902	*	7.93578	8.61464	6.61072	1.96468	4.96e-55	3.96e-53
chr22	28915041	28920816	5776	*	8.61976	9.25096	7.47143	1.75378	7.03e-55	5.59e-53
chr12	116120846	116125989	5144	*	9.33225	9.88304	8.43017	1.43625	8.92e-55	7.04e-53
chr1	73700733	73703933	3201	*	7.15167	7.95909	5.15115	2.73664	1.26e-54	9.88e-53
chr2	63006835	63010035	3201	*	7.49206	8.24992	5.79783	2.39019	2.19e-54	1.71e-52
chr13	99985877	99989077	3201	*	8.3408	8.97784	7.17227	1.77548	2.37e-54	1.84e-52
chr20	49683440	49689385	5946	*	8.59564	9.22921	7.43913	1.76537	3.56e-54	2.74e-52
chr12	81077031	81080231	3201	*	7.62622	8.36397	6.0373	2.26836	9.03e-54	6.93e-52
chr8	105581854	105585054	3201	*	7.25391	8.04102	5.38819	2.57884	9.37e-54	7.14e-52
chr3	37906031	37909231	3201	*	7.51147	8.23395	5.99681	2.17734	9.55e-54	7.24e-52
chr5	59316325	59319525	3201	*	7.34832	8.10582	5.65604	2.36085	1.53e-53	1.15e-51
chr8	57994707	57997907	3201	*	8.57557	9.15454	7.5934	1.54058	2.24e-53	1.68e-51
chr10	63414807	63418427	3621	*	7.58581	8.31013	6.06242	2.17855	2.96e-53	2.2e-51
chr4	85928100	85932497	4398	*	8.23307	8.85277	7.12355	1.70006	4.65e-53	3.44e-51
chr12	23942428	23945628	3201	*	8.43343	9.03248	7.39034	1.62109	5.42e-53	3.99e-51
chr22	28627810	28631010	3201	*	7.61013	8.35337	5.99342	2.28502	6.16e-53	4.51e-51
chr1	16902953	16906153	3201	*	8.15245	8.78356	7.00443	1.74261	6.34e-53	4.61e-51
chr1	80656742	80659942	3201	*	7.38599	8.13524	5.73801	2.32671	7.57e-53	5.48e-51
chr10	125879168	125882368	3201	*	8.40302	8.99816	7.37205	1.60293	9.34e-53	6.73e-51
chr2	34365097	34368297	3201	*	7.64079	8.33783	6.24038	2.04626	1.64e-52	1.17e-50
chr4	181506948	181510890	3943	*	7.64916	8.35454	6.21251	2.09447	1.72e-52	1.22e-50
chr3	113093751	113096951	3201	*	8.01708	8.65914	6.83081	1.78602	2.17e-52	1.54e-50
chr15	42455770	42459454	3685	*	7.75216	8.4286	6.43673	1.94685	6.2e-52	4.37e-50
chr20	37725327	37729980	4654	*	8.22916	8.84402	7.13555	1.68219	1.12e-51	7.85e-50
chr7	87127198	87130398	3201	*	7.91718	8.57649	6.66795	1.87205	1.97e-51	1.38e-49
chr3	32832630	32838718	6089	*	8.99242	9.53579	8.11047	1.41074	3.39e-51	2.35e-49
chr3	15856933	15862570	5638	*	9.01981	9.54754	8.17902	1.35174	3.57e-51	2.46e-49
chr5	93589176	93594553	5378	*	9.74015	10.2015	9.0579	1.13523	4.28e-51	2.94e-49
chr1	222968930	222972672	3743	*	7.99498	8.66504	6.70466	1.91926	4.4e-51	3.01e-49
chr15	78340311	78344466	4156	*	8.44431	9.05018	7.37972	1.64492	9.68e-51	6.57e-49
chr10	47299605	47302805	3201	*	7.67937	8.35867	6.3525	1.96058	1.01e-50	6.8e-49
chr4	112908451	112912348	3898	*	7.99358	8.63981	6.7924	1.81432	1.21e-50	8.15e-49
chr7	28953073	28956273	3201	*	7.39017	8.14443	5.71545	2.36339	1.43e-50	9.54e-49
chr6	27543220	27546420	3201	*	7.32844	8.07225	5.70879	2.29289	1.44e-50	9.54e-49
chr5	58071319	58074519	3201	*	7.81	8.46811	6.5653	1.86214	1.69e-50	1.12e-48
chr9	112377309	112382271	4963	*	9.05132	9.58447	8.19647	1.37421	2.45e-50	1.61e-48
chr4	122099477	122102677	3201	*	6.97736	7.77227	5.06161	2.61774	3.94e-50	2.58e-48
chr4	165438302	165442042	3741	*	7.62977	8.31769	6.26778	1.99706	4.5e-50	2.93e-48
chr1	78002314	78007233	4920	*	9.69377	10.2156	8.86813	1.3345	7.28e-50	4.72e-48
chr4	95544690	95552064	7375	*	9.58497	10.0826	8.81905	1.25127	9.37e-50	6.02e-48
chr5	102754929	102759164	4236	*	8.5068	9.08442	7.5286	1.53597	9.35e-50	6.02e-48
chr6	82737645	82741381	3737	*	8.00231	8.655	6.77769	1.83162	1.35e-49	8.66e-48
chr11	20021041	20025862	4822	*	8.57901	9.15592	7.6029	1.53497	1.44e-49	9.13e-48
chr4	142403366	142407144	3779	*	8.32261	8.94434	7.20632	1.71129	1.59e-49	1.01e-47
chr13	99975640	99981011	5372	*	8.59711	9.15067	7.68741	1.44227	1.77e-49	1.12e-47
chr6	27279018	27282218	3201	*	7.84786	8.49811	6.63214	1.82383	2.59e-49	1.62e-47
chr1	27598444	27603281	4838	*	8.86162	9.38997	8.01926	1.35736	3.71e-49	2.31e-47
chr3	155618391	155621591	3201	*	7.11899	7.89055	5.34741	2.45112	5.77e-49	3.58e-47
chrUn_GL000219v1	97379	100579	3201	*	6.93038	7.91151	1.66461	6.01463	6.48e-49	3.99e-47
chr8	17083485	17086685	3201	*	6.99939	7.78537	5.14071	2.55035	7.42e-49	4.54e-47
chr4	182177329	182182554	5226	*	8.60055	9.2107	7.52224	1.66421	9.25e-49	5.63e-47
chr5	112182151	112185854	3704	*	7.84198	8.49355	6.62146	1.83375	9.83e-49	5.96e-47
chr4	108618593	108625675	7083	*	9.44806	9.92405	8.73289	1.17874	1.56e-48	9.42e-47
chr13	99686707	99692199	5493	*	8.875	9.42422	7.97719	1.42668	1.76e-48	1.06e-46
chr1	112950615	112959507	8893	*	10.0294	10.4737	9.38411	1.08225	1.77e-48	1.06e-46
chr2	54113604	54117782	4179	*	7.8687	8.50391	6.70652	1.76137	2.35e-48	1.39e-46
chr1	9250914	9254114	3201	*	8.02784	8.67265	6.83177	1.80773	2.34e-48	1.39e-46
chr4	125339497	125342697	3201	*	7.42075	8.15286	5.85978	2.23028	3e-48	1.77e-46
chr10	51695755	51701709	5955	*	8.63771	9.23165	7.61043	1.59664	3.33e-48	1.96e-46
chr8	32545831	32551230	5400	*	8.5269	9.09896	7.56494	1.51454	3.4e-48	1.99e-46
chr12	130156932	130161432	4501	*	8.81624	9.39382	7.83814	1.53564	3.72e-48	2.17e-46
chr11	102184736	102190872	6137	*	8.87478	9.41663	7.99689	1.40214	4.13e-48	2.39e-46
chr4	102865866	102872044	6179	*	9.34801	9.87163	8.51779	1.33995	8.36e-48	4.82e-46
chr11	118915668	118922485	6818	*	9.09539	9.61812	8.26743	1.33765	8.5e-48	4.88e-46
chr6	137338947	137342147	3201	*	7.45152	8.16265	5.98923	2.11439	8.77e-48	5.01e-46
chr7	102911923	102916113	4191	*	8.40102	9.00731	7.33508	1.64417	1.04e-47	5.91e-46
chr4	156804953	156808153	3201	*	7.30875	8.03895	5.75715	2.21536	1.13e-47	6.42e-46
chr4	180764862	180768062	3201	*	7.22317	7.96355	5.62099	2.26818	2.51e-47	1.42e-45
chr5	173324775	173330426	5652	*	8.86576	9.41054	7.98001	1.41423	2.65e-47	1.49e-45
chr1	74244369	74248401	4033	*	7.8813	8.52225	6.69896	1.78761	2.8e-47	1.57e-45
chr12	103421110	103424310	3201	*	7.49248	8.20499	6.02394	2.11781	2.95e-47	1.65e-45
chr12	39128470	39131670	3201	*	6.6746	7.52134	4.36395	3.09056	3e-47	1.67e-45
chr2	215617399	215621275	3877	*	7.49202	8.17759	6.13968	1.98042	4.89e-47	2.7e-45
chr1	207047256	207054169	6914	*	9.16775	9.66157	8.41102	1.23727	5.69e-47	3.13e-45
chr4	52924782	52927982	3201	*	7.6299	8.3173	6.27007	1.9839	6.66e-47	3.65e-45
chr3	192405869	192409069	3201	*	7.96029	8.60483	6.76518	1.80572	1.4e-46	7.61e-45
chr8	105592010	105595210	3201	*	7.47575	8.20165	5.94486	2.18931	1.49e-46	8.11e-45
chr10	91407421	91417073	9653	*	10.0405	10.525	9.30552	1.20932	1.75e-46	9.43e-45
chr9	73150629	73153829	3201	*	8.07062	8.67553	7.00906	1.63812	2e-46	1.07e-44
chr1	38042497	38045697	3201	*	8.34128	8.93527	7.31387	1.59817	2.09e-46	1.12e-44
chr6	125610671	125613871	3201	*	7.43226	8.15276	5.92694	2.15347	2.72e-46	1.44e-44
chr12	95082074	95085982	3909	*	8.08927	8.69537	7.02395	1.64074	3.22e-46	1.71e-44
chr3	120837957	120841157	3201	*	6.92507	7.73171	4.93012	2.70673	3.35e-46	1.77e-44
chr7	80781504	80784704	3201	*	7.59147	8.27119	6.26296	1.95907	3.37e-46	1.77e-44
chr12	16345631	16352148	6518	*	9.36637	9.85552	8.62066	1.22511	3.41e-46	1.79e-44
chr20	49279066	49282266	3201	*	9.19356	9.69401	8.42094	1.26302	3.79e-46	1.97e-44
chr1	81304362	81308763	4402	*	9.18778	9.71829	8.33978	1.36515	4.34e-46	2.25e-44
chr10	37855064	37859901	4838	*	8.70064	9.24069	7.82756	1.39773	5.22e-46	2.69e-44
chr6	94043106	94047851	4746	*	8.47565	9.06489	7.46273	1.58117	7.78e-46	3.98e-44
chr6	26575033	26578990	3958	*	7.83264	8.48626	6.60456	1.84191	7.78e-46	3.98e-44
chr1	89522802	89528735	5934	*	8.80272	9.36701	7.86301	1.48405	7.88e-46	4.01e-44
chr1	28244649	28249193	4545	*	8.65842	9.20489	7.7681	1.42051	9.98e-46	5.06e-44
chr6	148101737	148105779	4043	*	8.11998	8.73145	7.03738	1.66663	2.07e-45	1.05e-43
chr5	125698191	125702682	4492	*	8.3623	8.9366	7.39381	1.51858	3.15e-45	1.58e-43
chr2	173216606	173220924	4319	*	8.2009	8.80881	7.1298	1.64691	3.2e-45	1.6e-43
chr21	39180822	39185965	5144	*	8.99614	9.50913	8.19275	1.30436	3.21e-45	1.6e-43
chr9	73409715	73412915	3201	*	7.33219	8.05211	5.82959	2.1527	3.4e-45	1.69e-43
chr8	32474841	32479190	4350	*	8.00142	8.63979	6.82822	1.77762	3.56e-45	1.76e-43
chr7	137302181	137307328	5148	*	8.98135	9.51997	8.11207	1.39255	4.2e-45	2.07e-43
chr4	182210361	182213561	3201	*	7.20834	7.96222	5.5357	2.34865	4.3e-45	2.11e-43
chrX	44874017	44877217	3201	*	8.57997	9.1401	7.652	1.47046	4.44e-45	2.18e-43
chr6	27233432	27236632	3201	*	7.248	7.97591	5.70747	2.18111	4.9e-45	2.39e-43
chr4	52711844	52715044	3201	*	8.48891	9.1032	7.39717	1.67932	8.77e-45	4.26e-43
chr18	6728974	6732174	3201	*	8.57534	9.10513	7.72923	1.35824	1.15e-44	5.56e-43
chr5	97138454	97143375	4922	*	9.17272	9.73091	8.25017	1.46035	1.84e-44	8.9e-43
chr6	110875900	110881069	5170	*	9.75718	10.1868	9.1427	1.03675	1.97e-44	9.48e-43
chr7	80916580	80919780	3201	*	8.46757	9.04611	7.48665	1.53328	2.39e-44	1.14e-42
chr13	49108526	49115155	6630	*	9.6615	10.1257	8.97286	1.14447	2.44e-44	1.16e-42
chr12	46382839	46388929	6091	*	8.96715	9.47151	8.18502	1.27029	2.62e-44	1.25e-42
chr4	4859712	4862912	3201	*	7.72019	8.38645	6.44456	1.90024	2.65e-44	1.26e-42
chr5	54518985	54525087	6103	*	9.49793	10.0017	8.71713	1.27228	2.75e-44	1.3e-42
chr1	212605085	212611776	6692	*	9.18997	9.67539	8.45302	1.21221	2.85e-44	1.34e-42
chr2	148885970	148889170	3201	*	8.02613	8.62114	6.99556	1.59223	3.22e-44	1.51e-42
chr18	10455161	10458361	3201	*	8.72591	9.23995	7.9199	1.30175	3.78e-44	1.77e-42
chr1	50698113	50701313	3201	*	7.48459	8.17625	6.10698	2.01096	4.23e-44	1.97e-42
chr16	14302043	14306980	4938	*	8.34299	8.92153	7.36212	1.53312	5.12e-44	2.38e-42
chr6	108561723	108564923	3201	*	8.03758	8.63013	7.01458	1.58555	7.32e-44	3.38e-42
chr7	137340394	137345565	5172	*	9.09678	9.59593	8.32727	1.2581	8.95e-44	4.12e-42
chr5	93799304	93804885	5582	*	8.78957	9.31092	7.96514	1.33099	1e-43	4.61e-42
chr13	99859032	99862979	3948	*	8.2753	8.88879	7.18617	1.67207	1.07e-43	4.92e-42
chr2	63012676	63015876	3201	*	7.39475	8.0931	5.98877	2.04177	1.27e-43	5.79e-42
chr16	19744746	19747946	3201	*	7.58689	8.28696	6.17346	2.05633	1.55e-43	7.03e-42
chr12	45990783	45993983	3201	*	7.43541	8.11282	6.11611	1.9286	2.03e-43	9.17e-42
chr12	130163324	130166524	3201	*	7.97257	8.57409	6.92174	1.62053	2.18e-43	9.84e-42
chr7	82440930	82444130	3201	*	8.06435	8.66677	7.01066	1.62829	2.41e-43	1.08e-41
chr3	131493828	131497028	3201	*	7.42885	8.13281	5.99843	2.06837	4.13e-43	1.85e-41
chr7	35645434	35648634	3201	*	7.59769	8.2674	6.30873	1.91183	4.17e-43	1.86e-41
chr1	74730222	74735721	5500	*	8.86923	9.36852	8.09939	1.25448	5.32e-43	2.37e-41
chr13	99955227	99961990	6764	*	9.3422	9.82175	8.61887	1.19179	6.27e-43	2.78e-41
chr4	165377143	165382367	5225	*	8.82797	9.33156	8.04772	1.26861	7.66e-43	3.38e-41
chr12	120769058	120772258	3201	*	7.1239	7.85931	5.5467	2.23771	8.5e-43	3.74e-41
chr7	21941013	21946713	5701	*	8.94169	9.44183	8.16982	1.26064	1.16e-42	5.09e-41
chr4	95439290	95442490	3201	*	7.63671	8.29229	6.40141	1.84005	1.34e-42	5.85e-41
chr8	100658058	100661258	3201	*	7.19062	7.92998	5.5936	2.26499	1.39e-42	6.06e-41
chr1	27564407	27576417	12011	*	9.87198	10.3613	9.12588	1.22335	1.65e-42	7.19e-41
chr3	119702200	119705400	3201	*	7.43031	8.10763	6.11137	1.93739	1.83e-42	7.91e-41
chr6	27294217	27298437	4221	*	8.86041	9.3663	8.07453	1.27939	2.08e-42	8.99e-41
chr15	96358440	96362599	4160	*	8.18212	8.75191	7.2267	1.5003	2.42e-42	1.04e-40
chr3	58492253	58499271	7019	*	10.0533	10.5094	9.38256	1.11685	2.72e-42	1.16e-40
chr5	181166609	181170851	4243	*	7.96504	8.55461	6.95113	1.57411	4.18e-42	1.79e-40
chrX	108435539	108443469	7931	*	9.99689	10.4388	9.3567	1.07424	5.93e-42	2.52e-40
chr18	26543571	26546771	3201	*	8.94255	9.45597	8.13807	1.30587	6.74e-42	2.85e-40
chr14	96886617	96889817	3201	*	7.32196	8.01907	5.92126	2.02318	8.01e-42	3.38e-40
chr7	22190607	22195878	5272	*	9.13119	9.64502	8.32567	1.30484	8.23e-42	3.46e-40
chr6	27546665	27549865	3201	*	7.92157	8.52319	6.87042	1.6213	8.26e-42	3.46e-40
chr5	7395498	7399421	3924	*	8.0361	8.63614	6.9899	1.61595	9.08e-42	3.79e-40
chr9	78541741	78544941	3201	*	7.22211	7.9314	5.7681	2.09626	9.45e-42	3.94e-40
chr6	93784824	93788024	3201	*	7.78945	8.40718	6.68642	1.67862	1.08e-41	4.48e-40
chr2	216496683	216504413	7731	*	9.89517	10.3393	9.25026	1.08059	1.34e-41	5.55e-40
chr11	103107408	103112252	4845	*	8.73206	9.23289	7.95849	1.25659	1.38e-41	5.69e-40
chr3	190010426	190013626	3201	*	7.44416	8.11629	6.14573	1.91725	1.49e-41	6.11e-40
chrX	14870384	14875889	5506	*	8.5516	9.09479	7.67013	1.40395	1.74e-41	7.13e-40
chr10	21291372	21294572	3201	*	9.09224	9.57716	8.35645	1.2048	1.84e-41	7.52e-40
chr20	49284897	49288097	3201	*	7.92249	8.54555	6.80179	1.71125	1.95e-41	7.93e-40
chr2	209652113	209655313	3201	*	7.75924	8.40433	6.56218	1.80288	2.33e-41	9.46e-40
chr5	102863566	102868554	4989	*	9.40692	9.86268	8.73689	1.117	2.88e-41	1.17e-39
chr3	149961359	149964559	3201	*	7.80086	8.41684	6.70361	1.6756	3e-41	1.21e-39
chr1	103104339	103111682	7344	*	9.34475	9.79292	8.69117	1.0935	3.39e-41	1.36e-39
chr6	55677725	55680925	3201	*	7.33147	8.0257	5.94304	2.01622	3.39e-41	1.36e-39
chr8	17495018	17499807	4790	*	8.38146	8.92341	7.50328	1.39618	3.45e-41	1.38e-39
chr4	84646244	84649444	3201	*	7.15608	7.8686	5.68753	2.09695	3.62e-41	1.44e-39
chr20	14372524	14377681	5158	*	8.83879	9.34082	8.06232	1.26363	4.01e-41	1.59e-39
chr4	60604532	60607732	3201	*	7.12478	7.84626	5.61485	2.14494	4.1e-41	1.62e-39
chr13	37680033	37683233	3201	*	7.15832	7.8669	5.70747	2.07918	5.64e-41	2.23e-39
chr1	110001721	110004921	3201	*	7.70056	8.31923	6.59446	1.68351	6.28e-41	2.47e-39
chr6	148817668	148820868	3201	*	7.70798	8.3555	6.50214	1.81038	6.6e-41	2.59e-39
chr14	88552132	88555332	3201	*	8.87267	9.3727	8.10104	1.25576	7.4e-41	2.9e-39
chr5	97133674	97136874	3201	*	7.54706	8.21384	6.26941	1.8881	9.75e-41	3.8e-39
chr1	171218853	171222833	3981	*	8.04998	8.63497	7.04987	1.5557	1.06e-40	4.11e-39
chr5	31191831	31199415	7585	*	9.48	9.92143	8.84075	1.07163	1.38e-40	5.34e-39
chr18	33575897	33583467	7571	*	9.32036	9.78111	8.63938	1.133	1.44e-40	5.58e-39
chr2	106883387	106887328	3942	*	8.49259	9.02897	7.62923	1.38078	1.78e-40	6.88e-39
chr19	10418137	10421337	3201	*	7.67906	8.32232	6.48853	1.78948	1.8e-40	6.92e-39
chr1	74197186	74200386	3201	*	7.80777	8.4299	6.69016	1.70363	1.83e-40	7e-39
chr4	41255022	41260185	5164	*	8.73119	9.23581	7.9484	1.27275	2.22e-40	8.48e-39
chr3	72375955	72379155	3201	*	7.63191	8.28112	6.41996	1.81964	2.31e-40	8.79e-39
chr1	152034234	152037434	3201	*	7.75424	8.39653	6.56717	1.7881	2.95e-40	1.12e-38
chrX	46951968	46955168	3201	*	7.42984	8.09212	6.16941	1.87144	3.15e-40	1.2e-38
chr9	109779788	109782988	3201	*	7.92541	8.54725	6.80876	1.70005	3.77e-40	1.42e-38
chr10	118043815	118047015	3201	*	9.00875	9.5076	8.23995	1.25474	5.16e-40	1.94e-38
chr14	23159251	23162451	3201	*	7.05665	7.7876	5.50137	2.18444	5.69e-40	2.14e-38
chr7	91266762	91269962	3201	*	9.224	9.70429	8.49895	1.19541	6.3e-40	2.36e-38
chr16	50548525	50551725	3201	*	7.66755	8.30725	6.48966	1.76278	6.8e-40	2.54e-38
chrX	41919881	41923081	3201	*	8.18945	8.73415	7.30388	1.40402	6.85e-40	2.55e-38
chr19	5949484	5952684	3201	*	7.2427	7.93546	5.86051	2.01031	6.89e-40	2.56e-38
chr8	94416746	94419946	3201	*	7.50043	8.17119	6.20739	1.91198	7.11e-40	2.63e-38
chr2	186717964	186721164	3201	*	8.0621	8.64603	7.06517	1.55486	8.24e-40	3.03e-38
chr6	27678194	27682254	4061	*	7.98316	8.56878	6.98118	1.55516	8.21e-40	3.03e-38
chr18	26653294	26659373	6080	*	9.23766	9.70228	8.5481	1.14184	1.35e-39	4.95e-38
chr12	15675544	15678744	3201	*	7.51862	8.19914	6.18684	1.95356	1.43e-39	5.24e-38
chr2	74198878	74203741	4864	*	9.17503	9.62312	8.5216	1.0909	1.45e-39	5.3e-38
chr1	173475011	173480334	5324	*	9.10136	9.58491	8.36875	1.20195	1.48e-39	5.37e-38
chr7	42212165	42216335	4171	*	8.56933	9.09488	7.73415	1.34204	1.5e-39	5.45e-38
chr3	148081278	148086897	5620	*	8.72926	9.23875	7.93454	1.2882	1.95e-39	7.06e-38
chr1	167164049	167167249	3201	*	7.82665	8.42032	6.80021	1.58208	2.23e-39	8.05e-38
chr4	24320538	24323738	3201	*	7.36993	8.055	6.01964	1.97275	2.28e-39	8.21e-38
chr1	173862030	173870821	8792	*	9.96018	10.3873	9.3508	1.02904	3.49e-39	1.25e-37
chr18	26226360	26230780	4421	*	8.47432	9.04725	7.50982	1.50929	3.73e-39	1.33e-37
chr2	128536589	128539789	3201	*	7.51681	8.17857	6.25831	1.8569	4.09e-39	1.46e-37
chr9	115116211	115120820	4610	*	8.15303	8.72053	7.20417	1.49179	4.36e-39	1.55e-37
chr8	90000794	90003994	3201	*	7.89608	8.4776	6.90638	1.5365	4.64e-39	1.65e-37
chr3	58247523	58250723	3201	*	7.64871	8.27384	6.52101	1.70773	4.94e-39	1.75e-37
chr1	81819165	81822365	3201	*	7.64968	8.26719	6.5474	1.67802	4.99e-39	1.76e-37
chr8	105522765	105526670	3906	*	7.82713	8.45967	6.67419	1.7458	7.62e-39	2.68e-37
chr11	103088716	103094289	5574	*	9.4705	9.90622	8.84326	1.05473	7.92e-39	2.77e-37
chr1	201737734	201742706	4973	*	8.71106	9.2194	7.91916	1.28304	9.26e-39	3.24e-37
chr12	15687635	15690835	3201	*	7.70014	8.30676	6.63313	1.62614	9.63e-39	3.36e-37
chr6	138105105	138108305	3201	*	8.08187	8.67089	7.06965	1.57192	9.91e-39	3.44e-37
chr6	27603571	27606771	3201	*	7.38278	8.04321	6.12934	1.85626	1.07e-38	3.71e-37
chr10	122043163	122046363	3201	*	7.2217	7.90474	5.87971	1.95643	1.68e-38	5.8e-37
chr9	124756762	124759962	3201	*	8.53599	9.05503	7.7174	1.31993	1.72e-38	5.94e-37
chr8	69491574	69495808	4235	*	8.03974	8.60732	7.09069	1.48965	2.34e-38	8.06e-37
chr22	28938378	28945431	7054	*	9.40517	9.89898	8.64847	1.23833	2.67e-38	9.17e-37
chr21	37433922	37437122	3201	*	7.64486	8.26442	6.5358	1.68881	3.76e-38	1.29e-36
chr2	79510764	79516338	5575	*	9.43728	9.88063	8.79398	1.07932	4.01e-38	1.37e-36
chr1	72280114	72286586	6473	*	9.20756	9.67957	8.50144	1.16855	4.55e-38	1.55e-36
chr8	103298529	103301729	3201	*	8.131	8.69231	7.19971	1.46426	6.43e-38	2.18e-36
chr3	107597168	107601062	3895	*	8.61661	9.11227	7.85547	1.24303	6.71e-38	2.27e-36
chr1	51419985	51423185	3201	*	8.09362	8.67365	7.1083	1.53649	7.56e-38	2.55e-36
chr10	67836057	67839257	3201	*	7.75162	8.37247	6.63828	1.69828	8.06e-38	2.71e-36
chr6	105032455	105037422	4968	*	8.8439	9.35795	8.03786	1.3049	1.11e-37	3.74e-36
chr15	95843856	95849551	5696	*	8.78974	9.27673	8.04915	1.21032	1.28e-37	4.29e-36
chr7	132930309	132933509	3201	*	7.46571	8.11456	6.25506	1.81153	1.57e-37	5.23e-36
chr6	27332060	27335712	3653	*	7.47338	8.13738	6.20642	1.87887	1.57e-37	5.25e-36
chr8	48919169	48923898	4730	*	8.75573	9.2395	8.02264	1.20203	1.6e-37	5.33e-36
chr17	43358740	43361940	3201	*	7.84927	8.45036	6.79979	1.61777	2.22e-37	7.36e-36
chr21	15945998	15949198	3201	*	7.69123	8.31471	6.56912	1.70898	2.27e-37	7.51e-36
chr12	97459808	97463784	3977	*	8.61373	9.10765	7.85674	1.23553	2.49e-37	8.21e-36
chr10	30431728	30438286	6559	*	9.09603	9.54936	8.43131	1.10849	2.73e-37	8.98e-36
chr14	40346104	40349304	3201	*	7.25687	7.92693	5.96658	1.89466	2.79e-37	9.17e-36
chr10	101463989	101467189	3201	*	7.92903	8.5061	6.95247	1.52112	5.72e-37	1.87e-35
chr8	105318350	105322306	3957	*	8.11667	8.66608	7.21836	1.42421	5.75e-37	1.88e-35
chr13	106795015	106798215	3201	*	7.51182	8.16111	6.2996	1.80209	6.05e-37	1.97e-35
chr2	158213412	158216612	3201	*	7.73437	8.32319	6.72275	1.56514	8.17e-37	2.66e-35
chr21	34098459	34103351	4893	*	8.57559	9.13342	7.65406	1.45503	9.33e-37	3.02e-35
chr15	96322076	96329648	7573	*	9.93934	10.3737	9.3149	1.04858	1.61e-36	5.19e-35
chr4	108164653	108171322	6670	*	8.89351	9.35852	8.20309	1.14156	2.03e-36	6.54e-35
chr4	56436541	56442746	6206	*	9.26627	9.71634	8.6086	1.09548	2.06e-36	6.61e-35
chr18	56783264	56786464	3201	*	7.34099	7.98525	6.14688	1.78227	2.16e-36	6.91e-35
chr13	93224876	93232491	7616	*	9.65631	10.0938	9.02547	1.05969	2.58e-36	8.23e-35
chr15	48328676	48335948	7273	*	9.41114	9.86134	8.75317	1.09919	2.81e-36	8.97e-35
chr2	174122391	174127383	4993	*	8.95268	9.4158	8.26647	1.1362	2.88e-36	9.17e-35
chr13	83877177	83884561	7385	*	9.24882	9.72195	8.54013	1.16854	2.99e-36	9.49e-35
chr5	17801181	17804381	3201	*	7.77022	8.36462	6.74155	1.587	3.06e-36	9.68e-35
chr5	164296060	164299260	3201	*	8.68607	9.16952	7.95372	1.20068	3.5e-36	1.1e-34
chr18	7877379	7880579	3201	*	7.42934	8.07358	6.23531	1.78006	4.66e-36	1.47e-34
chr5	115856217	115859417	3201	*	6.78211	7.53212	5.13007	2.27649	4.87e-36	1.53e-34
chr2	209668734	209672593	3860	*	8.09908	8.64603	7.20747	1.41524	5.17e-36	1.62e-34
chr11	123187282	123190482	3201	*	7.38294	8.02635	6.19188	1.78065	6.12e-36	1.91e-34
chr17	1907645	1910845	3201	*	7.53695	8.17339	6.37049	1.74744	6.42e-36	2e-34
chr13	56733380	56736580	3201	*	7.65021	8.25364	6.59335	1.62252	6.52e-36	2.03e-34
chr13	71829950	71834146	4197	*	8.28967	8.81407	7.45745	1.33591	8.14e-36	2.53e-34
chr12	7932632	7935832	3201	*	9.16412	9.60349	8.52923	1.06596	8.44e-36	2.61e-34
chr1	8872421	8877846	5426	*	9.26873	9.71548	8.61817	1.08807	9.09e-36	2.81e-34
chr5	173301793	173304993	3201	*	7.45786	8.08754	6.31476	1.72641	9.34e-36	2.88e-34
chr1	64491890	64498577	6688	*	9.09808	9.54616	8.44469	1.09099	1.06e-35	3.27e-34
chr11	46049045	46052743	3699	*	7.90227	8.48302	6.91485	1.53589	1.24e-35	3.82e-34
chr14	33948393	33952974	4582	*	8.27534	8.8149	7.40353	1.3899	1.42e-35	4.35e-34
chr17	65545738	65548938	3201	*	8.12921	8.68023	7.22649	1.43054	1.53e-35	4.66e-34
chr13	30255485	30259982	4498	*	7.92725	8.4967	6.97283	1.49627	1.54e-35	4.68e-34
chr18	24985525	24988725	3201	*	8.41455	8.93345	7.59631	1.31817	1.59e-35	4.84e-34
chr2	96759914	96764593	4680	*	8.42992	8.93179	7.65385	1.25933	2.42e-35	7.34e-34
chr4	169608062	169614737	6676	*	9.18598	9.61773	8.56699	1.04243	2.52e-35	7.63e-34
chr13	57627771	57632307	4537	*	8.44589	8.94053	7.68719	1.23511	2.64e-35	7.98e-34
chr11	129250933	129254133	3201	*	7.58818	8.18827	6.54184	1.60387	2.76e-35	8.32e-34
chr4	182141835	182148048	6214	*	9.52827	9.97086	8.88656	1.07605	3.09e-35	9.27e-34
chr16	84137024	84140224	3201	*	7.54766	8.20768	6.29576	1.86004	3.1e-35	9.28e-34
chr1	16912154	16915354	3201	*	7.42648	8.05079	6.30154	1.69328	3.84e-35	1.15e-33
chr15	40105421	40110935	5515	*	8.41765	8.95867	7.54197	1.3931	4.29e-35	1.28e-33
chr9	4662218	4665418	3201	*	8.22144	8.74561	7.38982	1.33465	5.15e-35	1.53e-33
chr6	26551425	26557448	6024	*	9.24295	9.68579	8.60072	1.07156	5.25e-35	1.56e-33
chr17	61155589	61159496	3908	*	7.89353	8.46617	6.92988	1.50443	5.64e-35	1.67e-33
chr3	112630544	112633744	3201	*	7.80288	8.38268	6.81824	1.5327	6.2e-35	1.83e-33
chr12	97474458	97477658	3201	*	7.67916	8.29362	6.58685	1.66381	7.49e-35	2.21e-33
chr21	15057816	15064251	6436	*	9.50789	9.98073	8.79989	1.16914	1.01e-34	2.96e-33
chr6	98135229	98138429	3201	*	7.75022	8.34345	6.72513	1.58526	1.14e-34	3.34e-33
chr8	24910938	24917437	6500	*	9.53862	9.97255	8.91511	1.0496	1.2e-34	3.51e-33
chr6	22247944	22251144	3201	*	7.85601	8.42349	6.9072	1.48502	1.28e-34	3.73e-33
chr5	81717381	81720581	3201	*	7.02544	7.72542	5.61235	2.021	1.3e-34	3.77e-33
chr6	83062461	83066628	4168	*	8.49373	8.98015	7.75443	1.211	1.43e-34	4.17e-33
chr18	32771240	32774440	3201	*	7.7645	8.33844	6.79709	1.50427	1.48e-34	4.3e-33
chr5	92685970	92689170	3201	*	7.63457	8.22952	6.60417	1.58557	1.49e-34	4.31e-33
chr2	63048188	63051388	3201	*	7.72645	8.33857	6.64178	1.65287	1.5e-34	4.31e-33
chr7	104977224	104986403	9180	*	9.81163	10.2482	9.18269	1.05539	1.6e-34	4.6e-33
chr16	90018588	90021788	3201	*	7.60183	8.19893	6.56481	1.59418	1.78e-34	5.11e-33
chr5	90471654	90476999	5346	*	9.11772	9.57893	8.43575	1.12882	2.1e-34	6.01e-33
chr4	75722151	75728150	6000	*	9.42197	9.84377	8.82337	1.01329	2.16e-34	6.19e-33
chrX	11661726	11664926	3201	*	7.75222	8.3332	6.76411	1.53067	3.33e-34	9.51e-33
chr15	73599564	73602764	3201	*	7.72128	8.31168	6.70485	1.57247	3.35e-34	9.53e-33
chr5	81604314	81607514	3201	*	7.65858	8.25413	6.62636	1.59333	3.6e-34	1.02e-32
chr4	89877597	89882561	4965	*	9.67062	10.1067	9.04265	1.05572	3.89e-34	1.1e-32
chr2	165631726	165634926	3201	*	7.73231	8.30855	6.75817	1.50821	3.96e-34	1.12e-32
chr9	124764642	124770618	5977	*	9.70271	10.1109	9.13137	0.971495	4.63e-34	1.31e-32
chr4	54013600	54016800	3201	*	7.80429	8.36718	6.86857	1.46288	5.1e-34	1.44e-32
chr3	174438795	174443555	4761	*	8.74136	9.22647	8.00514	1.21008	5.28e-34	1.48e-32
chr10	55897764	55900964	3201	*	7.24066	7.89659	6.00402	1.8264	6.15e-34	1.72e-32
chr7	82380560	82383760	3201	*	7.2573	7.92146	5.98973	1.86773	8.26e-34	2.31e-32
chr13	97430562	97433762	3201	*	8.59075	9.12716	7.72731	1.377	8.93e-34	2.49e-32
chrX	15672936	15679070	6135	*	8.49213	9.0028	7.69451	1.28387	9.42e-34	2.62e-32
chr7	42314007	42317207	3201	*	7.47757	8.08661	6.40285	1.63782	1.1e-33	3.07e-32
chr17	42150555	42155681	5127	*	8.65844	9.12153	7.97229	1.1333	1.2e-33	3.31e-32
chr12	96032712	96035912	3201	*	8.82097	9.29156	8.11803	1.15658	1.59e-33	4.38e-32
chr10	10868651	10871851	3201	*	7.68354	8.26335	6.69889	1.53017	2.38e-33	6.57e-32
chr17	55720901	55726815	5915	*	8.78597	9.27421	8.04241	1.21444	2.67e-33	7.35e-32
chr8	140896411	140899611	3201	*	7.70741	8.30195	6.67831	1.58466	3.41e-33	9.37e-32
chr2	231743661	231746861	3201	*	7.46284	8.08375	6.34931	1.68732	3.82e-33	1.05e-31
chr15	67945598	67948798	3201	*	8.01216	8.58192	7.05684	1.49127	4.05e-33	1.11e-31
chr5	54017336	54020536	3201	*	7.72985	8.294	6.79055	1.47066	4.17e-33	1.14e-31
chr2	211496870	211500070	3201	*	7.31609	7.95211	6.15109	1.74708	4.58e-33	1.25e-31
chr4	186686408	186690428	4021	*	8.11478	8.65829	7.23244	1.40491	5.24e-33	1.42e-31
chr16	3187491	3192568	5078	*	8.6399	9.10695	7.94492	1.14903	5.67e-33	1.54e-31
chr5	19926009	19932039	6031	*	8.61562	9.09463	7.89351	1.18476	7.03e-33	1.9e-31
chr14	32074102	32077302	3201	*	8.28248	8.7828	7.51014	1.25124	7.58e-33	2.05e-31
chr17	30270230	30273430	3201	*	6.81708	7.53879	5.3061	2.1289	8.22e-33	2.21e-31
chr7	42022434	42025634	3201	*	7.55605	8.1428	6.55066	1.5499	8.25e-33	2.22e-31
chr2	42045651	42054467	8817	*	9.52463	9.93202	8.95484	0.970877	8.33e-33	2.24e-31
chr9	128682600	128692767	10168	*	9.87186	10.2758	9.30883	0.960138	8.73e-33	2.34e-31
chr21	31907435	31911521	4087	*	7.88617	8.47573	6.87227	1.56781	8.89e-33	2.37e-31
chr8	32485844	32489044	3201	*	7.12889	7.79795	5.84244	1.87591	9.52e-33	2.54e-31
chr4	85700905	85704105	3201	*	7.12413	7.8314	5.67913	2.06065	9.56e-33	2.54e-31
chr10	21927270	21930470	3201	*	7.76236	8.32874	6.81672	1.4783	1.05e-32	2.78e-31
chr6	37992261	37995461	3201	*	7.49186	8.09624	6.43198	1.62004	1.06e-32	2.8e-31
chr2	169298992	169302192	3201	*	7.53816	8.14066	6.48424	1.61593	1.12e-32	2.96e-31
chr6	98838965	98842165	3201	*	9.31208	9.72568	8.72999	0.989284	1.14e-32	3.01e-31
chr22	28439322	28445060	5739	*	9.09854	9.54725	8.4438	1.09031	1.36e-32	3.59e-31
chr7	106282122	106287691	5570	*	8.96719	9.4066	8.3322	1.06274	1.5e-32	3.95e-31
chr4	89639964	89643164	3201	*	6.78034	7.5179	5.19239	2.21387	1.51e-32	3.95e-31
chr9	131404990	131408190	3201	*	7.88284	8.45602	6.91762	1.50403	1.91e-32	5e-31
chr10	92992068	92996409	4342	*	8.43128	8.93416	7.65276	1.26315	2.02e-32	5.28e-31
chr7	128402680	128406495	3816	*	7.93428	8.48248	7.03925	1.4151	2.06e-32	5.37e-31
chr2	210474412	210479807	5396	*	9.08345	9.5415	8.40844	1.12418	2.07e-32	5.39e-31
chr7	122328398	122331598	3201	*	7.4503	8.05349	6.39419	1.61205	2.23e-32	5.78e-31
chr3	170867223	170872288	5066	*	9.40598	9.8479	8.76571	1.07363	2.52e-32	6.51e-31
chr4	89052449	89058995	6547	*	9.60243	10.0126	9.02707	0.976672	2.55e-32	6.58e-31
chr2	101250661	101255626	4966	*	8.71246	9.17982	8.01677	1.15103	2.57e-32	6.61e-31
chr5	93881448	93889168	7721	*	9.7732	10.204	9.15621	1.03871	2.73e-32	7.02e-31
chr2	101305711	101308911	3201	*	8.57728	9.04423	7.88253	1.1488	2.9e-32	7.45e-31
chr8	51868962	51872162	3201	*	6.91408	7.64695	5.34939	2.20265	3.33e-32	8.53e-31
chr5	113202191	113205391	3201	*	7.21826	7.87617	5.97426	1.8423	3.6e-32	9.21e-31
chr16	69724582	69728744	4163	*	8.31772	8.81687	7.54821	1.25265	4.81e-32	1.23e-30
chr14	53258180	53261380	3201	*	7.14026	7.78765	5.93491	1.78603	5.16e-32	1.31e-30
chr1	174797602	174802280	4679	*	8.627	9.09902	7.92085	1.16506	5.93e-32	1.51e-30
chr10	97494030	97501491	7462	*	9.30967	9.72246	8.72918	0.984194	6.74e-32	1.71e-30
chr7	90593894	90599550	5657	*	8.98472	9.42037	8.35763	1.05269	7.41e-32	1.87e-30
chr3	97969886	97973086	3201	*	7.55892	8.15838	6.51454	1.60728	7.77e-32	1.96e-30
chr1	115648967	115652167	3201	*	7.20457	7.85076	6.00353	1.78938	7.88e-32	1.98e-30
chr10	119722821	119728445	5625	*	8.98189	9.40324	8.38423	1.00739	8.96e-32	2.25e-30
chr2	186694014	186697214	3201	*	8.47453	8.99046	7.66375	1.3054	8.96e-32	2.25e-30
chr22	29028794	29031994	3201	*	7.72456	8.2821	6.80382	1.44399	9e-32	2.25e-30
chr18	25346910	25350110	3201	*	8.78213	9.26016	8.06228	1.18453	9.04e-32	2.26e-30
chr18	21366667	21369867	3201	*	8.89248	9.37963	8.15149	1.21357	9.23e-32	2.3e-30
chr9	14934299	14938492	4194	*	8.29647	8.80344	7.50793	1.27602	9.24e-32	2.3e-30
chr11	44557497	44560697	3201	*	7.41341	8.04202	6.27394	1.72184	9.71e-32	2.41e-30
chr5	171391775	171394975	3201	*	7.91189	8.47302	6.98112	1.46329	1.03e-31	2.55e-30
chr5	93597849	93617141	19293	*	11.1428	11.5364	10.5997	0.928882	1.11e-31	2.74e-30
chr9	89601925	89609004	7080	*	8.96996	9.41479	8.32351	1.08147	1.12e-31	2.76e-30
chr4	145095860	145103901	8042	*	9.93848	10.3029	9.44968	0.847427	1.21e-31	2.97e-30
chr19	56108908	56112108	3201	*	7.17296	7.83229	5.92366	1.84565	1.26e-31	3.09e-30
chr3	181739398	181743804	4407	*	8.59648	9.07509	7.8753	1.18515	1.26e-31	3.1e-30
chr6	27017629	27020829	3201	*	7.85482	8.40711	6.94862	1.42679	1.48e-31	3.62e-30
chr4	102342329	102345529	3201	*	8.19884	8.71182	7.39546	1.29742	1.49e-31	3.64e-30
chrX	53222529	53225729	3201	*	8.00779	8.53987	7.1557	1.35625	1.49e-31	3.65e-30
chr5	111509272	111515219	5948	*	9.79704	10.1731	9.28693	0.879597	1.55e-31	3.79e-30
chr11	122365359	122368559	3201	*	7.61492	8.22007	6.55258	1.62272	2.05e-31	5e-30
chr1	100033938	100043726	9789	*	10.0453	10.4101	9.55578	0.848693	2.11e-31	5.13e-30
chr18	49489642	49492842	3201	*	8.81999	9.27638	8.14858	1.11552	2.44e-31	5.9e-30
chr13	67227496	67233514	6019	*	9.33081	9.77281	8.69037	1.07219	2.51e-31	6.08e-30
chr18	58609970	58613170	3201	*	6.92446	7.61083	5.56882	1.95613	2.74e-31	6.6e-30
chr3	155713482	155716682	3201	*	7.2975	7.9506	6.07135	1.80853	2.92e-31	7.03e-30
chr4	85474505	85477705	3201	*	8.19584	8.73106	7.33552	1.36335	3.35e-31	8.04e-30
chr11	3858690	3861890	3201	*	7.49868	8.10633	6.4284	1.62432	3.51e-31	8.41e-30
chr8	131903956	131908522	4567	*	8.90625	9.37261	8.21281	1.14805	3.94e-31	9.42e-30
chr1	63774078	63777278	3201	*	8.15462	8.66577	7.3558	1.28913	4.32e-31	1.03e-29
chr9	130443953	130447635	3683	*	7.71911	8.29511	6.74568	1.51517	4.92e-31	1.17e-29
chr6	79630697	79633897	3201	*	8.00885	8.53993	7.15937	1.35185	5.52e-31	1.31e-29
chr13	29592440	29595640	3201	*	8.14076	8.67349	7.28698	1.36558	5.79e-31	1.37e-29
chr10	27996322	27999522	3201	*	8.15173	8.67267	7.32833	1.3261	5.8e-31	1.38e-29
chr6	71401759	71406047	4289	*	8.40219	8.89349	7.65142	1.22426	6.86e-31	1.62e-29
chr15	60395164	60398364	3201	*	7.89071	8.45153	6.9608	1.45728	8.24e-31	1.95e-29
chr11	125161484	125171400	9917	*	9.72142	10.0998	9.20708	0.886535	8.9e-31	2.1e-29
chr8	61711690	61716672	4983	*	9.07059	9.49868	8.45916	1.0314	9.74e-31	2.29e-29
chr1	81809638	81814260	4623	*	8.82743	9.30417	8.11055	1.18134	9.81e-31	2.3e-29
chr4	127697831	127701031	3201	*	7.7439	8.32799	6.74653	1.54914	1.01e-30	2.38e-29
chr9	85739083	85744419	5337	*	8.9356	9.39213	8.26389	1.11371	1.03e-30	2.42e-29
chr12	64607882	64613388	5507	*	8.90558	9.33336	8.2948	1.0285	1.1e-30	2.56e-29
chr12	21651590	21657464	5875	*	9.76817	10.1527	9.24229	0.90279	1.21e-30	2.81e-29
chr12	93375651	93381898	6248	*	9.58785	9.97087	9.06486	0.900384	1.28e-30	2.97e-29
chr20	17961491	17968376	6886	*	9.84172	10.2458	9.27841	0.960887	1.46e-30	3.39e-29
chr4	4537676	4544429	6754	*	9.38363	9.80841	8.77899	1.01941	1.59e-30	3.7e-29
chr4	115111488	115114688	3201	*	8.82292	9.27109	8.1693	1.09264	1.69e-30	3.91e-29
chr6	110176590	110182716	6127	*	9.81723	10.1952	9.30373	0.885092	2.06e-30	4.76e-29
chr10	6579274	6582474	3201	*	7.80403	8.34331	6.93297	1.38065	2.23e-30	5.14e-29
chr10	91220230	91223430	3201	*	8.45742	8.92284	7.76608	1.14123	2.39e-30	5.49e-29
chr10	51074128	51077328	3201	*	8.25543	8.7603	7.47203	1.27026	2.46e-30	5.66e-29
chr3	160446754	160449954	3201	*	9.05583	9.50231	8.40583	1.08088	2.52e-30	5.78e-29
chr3	31529725	31532925	3201	*	8.31599	8.80088	7.58026	1.19751	3.03e-30	6.93e-29
chr5	52797599	52803870	6272	*	9.9984	10.3635	9.50837	0.850218	3.09e-30	7.06e-29
chr11	60912121	60916688	4568	*	8.89564	9.33002	8.27119	1.04883	3.15e-30	7.19e-29
chr10	13704957	13709642	4686	*	8.74366	9.20156	8.06895	1.12026	3.49e-30	7.96e-29
chr9	114500804	114507557	6754	*	9.13053	9.59282	8.44616	1.12959	3.67e-30	8.34e-29
chr12	79686644	79689844	3201	*	9.36851	9.79294	8.76458	1.02065	3.97e-30	9.01e-29
chr17	17934969	17938169	3201	*	7.66348	8.27019	6.59619	1.62915	4.81e-30	1.09e-28
chr11	121290477	121295707	5231	*	9.55941	9.94831	9.02534	0.915148	4.95e-30	1.12e-28
chr3	122380974	122386401	5428	*	9.28803	9.69219	8.72458	0.957608	5.78e-30	1.31e-28
chr1	33125290	33128490	3201	*	7.50292	8.07809	6.53188	1.50209	6.31e-30	1.42e-28
chr4	39456051	39461440	5390	*	9.47114	9.86811	8.92167	0.937467	6.35e-30	1.43e-28
chr1	119138122	119144015	5894	*	8.81157	9.28404	8.10441	1.1613	6.67e-30	1.5e-28
chr2	168659818	168663018	3201	*	7.30309	7.92094	6.19965	1.66333	7.57e-30	1.7e-28
chr7	158816737	158819937	3201	*	7.86994	8.43297	6.93379	1.47114	7.61e-30	1.7e-28
chr3	191327503	191333055	5553	*	9.38763	9.77397	8.85841	0.90969	7.64e-30	1.71e-28
chr8	18852293	18856298	4006	*	7.97577	8.48699	7.17677	1.28559	1.02e-29	2.29e-28
chr15	63379895	63383095	3201	*	7.37086	7.97646	6.30709	1.62498	1.15e-29	2.56e-28
chr14	39264564	39269815	5252	*	9.08771	9.49813	8.51195	0.978327	1.16e-29	2.57e-28
chr12	76545872	76549072	3201	*	7.85251	8.38867	6.98972	1.37042	1.19e-29	2.64e-28
chr3	129686046	129690562	4517	*	9.07931	9.49447	8.4941	0.992838	1.37e-29	3.04e-28
chr11	16611821	16615021	3201	*	8.04416	8.55794	7.23877	1.29199	1.37e-29	3.04e-28
chr11	102448020	102452790	4771	*	8.90586	9.33298	8.29643	1.02392	1.45e-29	3.19e-28
chrX	10155912	10159112	3201	*	7.63013	8.21648	6.62593	1.54253	1.45e-29	3.19e-28
chr12	72269470	72272670	3201	*	8.16408	8.68019	7.35286	1.30754	1.56e-29	3.42e-28
chr16	49847962	49854378	6417	*	9.64444	10.0503	9.07761	0.964532	1.63e-29	3.57e-28
chr17	39198284	39204099	5816	*	8.95967	9.37781	8.36848	0.999031	1.67e-29	3.67e-28
chr12	88574170	88582661	8492	*	9.76764	10.1698	9.20817	0.953164	1.8e-29	3.95e-28
chr7	84186957	84190157	3201	*	8.45148	8.94904	7.68582	1.24619	1.88e-29	4.12e-28
chr5	110177550	110181688	4139	*	8.24944	8.74755	7.48243	1.24845	1.93e-29	4.2e-28
chr6	51839485	51842685	3201	*	7.51461	8.11338	6.47237	1.60196	1.94e-29	4.23e-28
chr11	88335241	88339906	4666	*	8.35708	8.84908	7.60466	1.22939	2.04e-29	4.45e-28
chr19	48253984	48257184	3201	*	7.79422	8.3297	6.93321	1.36636	2.06e-29	4.47e-28
chr1	42679737	42686054	6318	*	10.0681	10.4342	9.57624	0.851307	2.07e-29	4.48e-28
chr2	64748303	64751503	3201	*	8.12169	8.65939	7.25486	1.38187	2.15e-29	4.66e-28
chr4	78773664	78780963	7300	*	9.48226	9.85578	8.9769	0.872673	2.26e-29	4.87e-28
chr3	32459191	32462391	3201	*	7.2663	7.89107	6.13986	1.69586	2.43e-29	5.24e-28
chr13	75478762	75484496	5735	*	8.81983	9.31447	8.06115	1.23758	2.48e-29	5.34e-28
chr6	111604215	111607415	3201	*	7.506	8.07922	6.54068	1.49838	3.01e-29	6.47e-28
chr5	2744596	2755969	11374	*	9.64544	10.0241	9.13061	0.888228	3.21e-29	6.89e-28
chr1	68228572	68234950	6379	*	9.14612	9.56624	8.55094	1.00686	3.33e-29	7.12e-28
chr12	23946394	23952691	6298	*	10.2118	10.5622	9.74795	0.809144	3.38e-29	7.23e-28
chr3	4490588	4495524	4937	*	8.44862	8.93201	7.71637	1.19842	3.83e-29	8.18e-28
chr6	126339564	126342764	3201	*	8.93992	9.36463	8.33544	1.01778	3.91e-29	8.32e-28
chr15	96034771	96037971	3201	*	7.37737	7.97066	6.35209	1.55897	4.05e-29	8.62e-28
chr13	98474404	98477604	3201	*	7.01474	7.66634	5.79408	1.79511	4.12e-29	8.74e-28
chr3	108219873	108224487	4615	*	9.07936	9.52096	8.43977	1.07119	4.59e-29	9.73e-28
chr3	101778741	101781941	3201	*	8.64729	9.12688	7.92385	1.1876	4.91e-29	1.04e-27
chrX	44870233	44873433	3201	*	7.71773	8.26708	6.8196	1.41387	4.98e-29	1.05e-27
chr2	174333720	174341400	7681	*	9.28365	9.69276	8.71046	0.973025	5.55e-29	1.17e-27
chr1	198933480	198936680	3201	*	9.59107	9.98049	9.05601	0.916822	5.69e-29	1.2e-27
chr17	28938771	28942893	4123	*	8.28299	8.79342	7.48595	1.29042	5.82e-29	1.22e-27
chr6	26592856	26599218	6363	*	8.96972	9.4135	8.3255	1.07869	5.84e-29	1.23e-27
chr9	8676839	8681607	4769	*	8.57406	9.01677	7.9321	1.07313	5.86e-29	1.23e-27
chr4	20249784	20258255	8472	*	9.74897	10.1338	9.22254	0.904563	6.1e-29	1.28e-27
chr12	43756558	43759758	3201	*	7.62032	8.20991	6.60633	1.56718	6.42e-29	1.34e-27
chr22	26478335	26486268	7934	*	9.45232	9.83096	8.9375	0.886969	6.54e-29	1.36e-27
chr18	57584294	57587494	3201	*	7.89352	8.41328	7.07313	1.31614	7.31e-29	1.52e-27
chr7	56104106	56107306	3201	*	7.59526	8.15478	6.669	1.45295	7.32e-29	1.52e-27
chr20	5186881	5190081	3201	*	7.09728	7.7408	5.90584	1.77076	8.24e-29	1.71e-27
chr9	132402512	132407539	5028	*	8.71324	9.15972	8.06326	1.08012	8.95e-29	1.85e-27
chr1	205744255	205752140	7886	*	9.96147	10.3289	9.46726	0.855167	9.24e-29	1.91e-27
chr9	40991734	40994934	3201	*	8.07278	8.60444	7.22178	1.35278	9.69e-29	2e-27
chr17	48051660	48056670	5011	*	8.67916	9.12066	8.03977	1.06949	1.01e-28	2.08e-27
chr6	80104614	80110894	6281	*	8.59203	9.04451	7.92913	1.10169	1.01e-28	2.08e-27
chr4	94455939	94459982	4044	*	9.13025	9.57933	8.47469	1.09328	1.05e-28	2.17e-27
chr14	52788484	52791684	3201	*	8.90884	9.3313	8.3089	1.01209	1.1e-28	2.26e-27
chr11	15842669	15846317	3649	*	7.73383	8.28559	6.82909	1.4245	1.11e-28	2.28e-27
chr19	1859325	1863619	4295	*	8.24111	8.74376	7.46313	1.26224	1.15e-28	2.35e-27
chr3	170634707	170637907	3201	*	7.58717	8.1499	6.65189	1.45828	1.18e-28	2.41e-27
chr8	89900040	89905274	5235	*	8.86461	9.28752	8.26375	1.01374	1.19e-28	2.43e-27
chr17	16438563	16441763	3201	*	8.7895	9.22727	8.15799	1.05558	1.4e-28	2.85e-27
chr1	150514976	150518176	3201	*	7.52313	8.10176	6.54196	1.52142	1.41e-28	2.86e-27
chr13	95641458	95644658	3201	*	8.5407	9.01728	7.82416	1.17418	1.5e-28	3.05e-27
chr1	223009629	223012829	3201	*	7.51581	8.09705	6.52693	1.53108	1.56e-28	3.15e-27
chr10	11005214	11008414	3201	*	8.88209	9.32128	8.24758	1.065	1.57e-28	3.18e-27
chr13	34942552	34945752	3201	*	8.49074	8.98211	7.7398	1.22273	1.69e-28	3.41e-27
chr2	160488514	160493819	5306	*	8.71988	9.16672	8.06913	1.08549	1.7e-28	3.43e-27
chr1	155859376	155862576	3201	*	8.02167	8.52286	7.24724	1.24591	1.74e-28	3.5e-27
chr14	105016853	105024941	8089	*	9.3833	9.76994	8.85351	0.908408	1.86e-28	3.75e-27
chr14	85527489	85536833	9345	*	9.72921	10.1143	9.20233	0.90585	2e-28	4.01e-27
chr2	42169552	42172752	3201	*	9.26855	9.67022	8.70998	0.952676	2e-28	4.01e-27
chr6	125299353	125302553	3201	*	8.16407	8.6439	7.44006	1.18563	2.31e-28	4.62e-27
chr3	101826780	101829980	3201	*	8.3362	8.80765	7.63132	1.16027	2.39e-28	4.77e-27
chr1	11800898	11810107	9210	*	9.90604	10.2767	9.406	0.864834	2.65e-28	5.28e-27
chr3	186781023	186789940	8918	*	10.158	10.5319	9.65194	0.873167	2.88e-28	5.75e-27
chr5	124739312	124742512	3201	*	9.42347	9.80741	8.89877	0.900715	3.15e-28	6.27e-27
chr22	33915992	33920941	4950	*	8.57833	9.03966	7.89608	1.12576	3.2e-28	6.36e-27
chr5	10305669	10308869	3201	*	7.58977	8.15027	6.66076	1.44277	3.44e-28	6.83e-27
chr13	113206331	113212173	5843	*	9.36096	9.75173	8.82334	0.92241	3.47e-28	6.88e-27
chr9	38417511	38426496	8986	*	9.53021	9.92919	8.97684	0.94567	3.82e-28	7.55e-27
chr6	143448359	143453256	4898	*	9.10868	9.51753	8.53601	0.974779	3.85e-28	7.6e-27
chr9	71120543	71123743	3201	*	7.73399	8.2868	6.82635	1.43232	4.16e-28	8.19e-27
chr4	182135258	182139471	4214	*	8.16986	8.64718	7.45163	1.1771	4.38e-28	8.61e-27
chr2	110210370	110213570	3201	*	7.84269	8.37282	6.99569	1.33737	5.04e-28	9.9e-27
chr15	34036292	34041263	4972	*	8.30112	8.76662	7.60959	1.13909	5.31e-28	1.04e-26
chr1	109959290	109962490	3201	*	7.69968	8.24567	6.81066	1.39817	5.5e-28	1.08e-26
chr1	25614408	25621201	6794	*	8.69029	9.13492	8.04428	1.07713	5.88e-28	1.15e-26
chr12	65825927	65829127	3201	*	9.0803	9.48641	8.51304	0.966179	5.91e-28	1.15e-26
chr9	130823410	130827167	3758	*	8.3661	8.86513	7.59688	1.24395	6.17e-28	1.2e-26
chr15	67540492	67545324	4833	*	8.73017	9.16681	8.10102	1.05413	6.37e-28	1.24e-26
chr16	19715236	19720729	5494	*	8.97151	9.38439	8.39087	0.983062	6.69e-28	1.3e-26
chr5	80245560	80248760	3201	*	8.00099	8.50322	7.22405	1.25899	6.93e-28	1.34e-26
chr4	112228922	112236106	7185	*	9.71379	10.1228	9.14081	0.972603	7.68e-28	1.49e-26
chr6	94064864	94068064	3201	*	7.54239	8.10016	6.621	1.44109	7.75e-28	1.5e-26
chr2	3575711	3578911	3201	*	8.9492	9.38715	8.31728	1.058	7.76e-28	1.5e-26
chr10	78031828	78039784	7957	*	9.54963	9.94101	9.01087	0.923409	7.83e-28	1.51e-26
chrX	38804925	38808125	3201	*	7.83444	8.36974	6.97395	1.35434	8.32e-28	1.6e-26
chr1	81325997	81330355	4359	*	8.3066	8.80302	7.54367	1.23818	8.59e-28	1.65e-26
chr19	48865475	48868675	3201	*	7.63494	8.1829	6.74056	1.41244	8.69e-28	1.67e-26
chr2	195657003	195660203	3201	*	8.80033	9.25501	8.13265	1.11058	1.02e-27	1.95e-26
chr9	8853200	8857402	4203	*	9.64866	10.0207	9.1461	0.869049	1.03e-27	1.97e-26
chr10	102919366	102922566	3201	*	8.46141	8.94018	7.73986	1.18614	1.05e-27	2e-26
chr10	102711373	102719508	8136	*	9.61979	10.0278	9.04881	0.970379	1.06e-27	2.02e-26
chr2	105396519	105399719	3201	*	8.12027	8.62945	7.32633	1.28377	1.07e-27	2.03e-26
chr1	92831745	92837472	5728	*	9.4996	9.88263	8.9766	0.897536	1.08e-27	2.05e-26
chr4	146519080	146522280	3201	*	8.416	8.87305	7.74316	1.11391	1.09e-27	2.06e-26
chr3	136791348	136794548	3201	*	7.51843	8.10887	6.50188	1.56542	1.31e-27	2.48e-26
chr1	93177039	93184045	7007	*	9.53038	9.90126	9.02987	0.865894	1.37e-27	2.6e-26
chr1	97602082	97605282	3201	*	7.44907	8.01497	6.50477	1.46951	1.4e-27	2.65e-26
chr1	154605510	154613153	7644	*	9.35633	9.77438	8.76533	1.00046	1.45e-27	2.73e-26
chr1	228735394	228738594	3201	*	8.07408	8.57286	7.30547	1.245	1.58e-27	2.97e-26
chr7	42886097	42890555	4459	*	8.16479	8.64822	7.43245	1.19767	1.69e-27	3.18e-26
chr3	150760041	150765826	5786	*	9.06613	9.50076	8.44115	1.04822	1.7e-27	3.19e-26
chr3	15928830	15932030	3201	*	7.08921	7.92513	4.87166	2.89491	1.72e-27	3.22e-26
chr18	11849349	11858776	9428	*	10.0908	10.4649	9.58431	0.875023	1.74e-27	3.25e-26
chr14	60978808	60983677	4870	*	9.1762	9.57286	8.6273	0.934648	1.87e-27	3.5e-26
chr13	27618045	27624255	6211	*	8.95285	9.35295	8.39729	0.942472	1.89e-27	3.53e-26
chr3	89106982	89110182	3201	*	8.5571	9.01348	7.88573	1.11068	1.9e-27	3.54e-26
chr15	67090184	67093384	3201	*	7.3518	7.95059	6.30948	1.57982	1.96e-27	3.64e-26
chr2	39434154	39439772	5619	*	9.67483	10.0471	9.17172	0.870022	1.96e-27	3.65e-26
chr12	64219263	64223199	3937	*	8.0856	8.57087	7.349	1.19481	2.08e-27	3.86e-26
chr17	71032435	71035635	3201	*	7.10096	7.73115	5.95608	1.7042	2.19e-27	4.06e-26
chr5	167949601	167952801	3201	*	7.64433	8.21684	6.68105	1.49583	2.34e-27	4.33e-26
chr7	50303677	50308552	4876	*	8.43966	8.89454	7.77155	1.10887	2.61e-27	4.83e-26
chr4	125355895	125359095	3201	*	7.95316	8.44611	7.19849	1.22101	2.62e-27	4.84e-26
chr11	5595668	5598868	3201	*	7.18551	7.79618	6.10552	1.63425	2.82e-27	5.2e-26
chr11	78960132	78963332	3201	*	7.66388	8.20418	6.79014	1.38085	2.87e-27	5.29e-26
chr13	41957729	41963267	5539	*	8.76263	9.19657	8.1391	1.04677	3.02e-27	5.54e-26
chr22	32340367	32346108	5742	*	8.63	9.10045	7.92738	1.15685	3.03e-27	5.57e-26
chr3	11609171	11612371	3201	*	8.17855	8.66597	7.43693	1.20762	3.29e-27	6.03e-26
chr9	19377028	19382731	5704	*	9.63199	10.01	9.11842	0.885024	3.3e-27	6.04e-26
chr6	146543412	146547743	4332	*	8.18699	8.68669	7.41617	1.24696	3.31e-27	6.05e-26
chr4	88821203	88825599	4397	*	8.66644	9.11484	8.01234	1.0891	3.35e-27	6.11e-26
chrX	15333249	15337697	4449	*	8.03681	8.53651	7.26598	1.2456	3.37e-27	6.14e-26
chr3	186930372	186933572	3201	*	8.11065	8.58953	7.38885	1.18042	3.42e-27	6.23e-26
chr10	89390654	89394329	3676	*	7.89993	8.43666	7.03563	1.3767	3.44e-27	6.25e-26
chr12	10719842	10725554	5713	*	9.11334	9.52903	8.52706	0.994006	3.49e-27	6.34e-26
chrX	41086824	41090024	3201	*	8.8175	9.28145	8.12944	1.13969	3.69e-27	6.69e-26
chr7	117018344	117022837	4494	*	9.35296	9.77101	8.76194	0.999541	3.75e-27	6.78e-26
chr17	59349139	59352339	3201	*	6.94743	7.58697	5.77011	1.73867	4.34e-27	7.85e-26
chr11	62856199	62861328	5130	*	9.1276	9.58203	8.46048	1.11007	4.39e-27	7.92e-26
chr4	6673567	6676767	3201	*	8.53586	9.01666	7.80963	1.189	4.39e-27	7.92e-26
chr10	35635561	35638761	3201	*	7.77291	8.31485	6.89478	1.39444	4.53e-27	8.15e-26
chr6	98842883	98846083	3201	*	8.30669	8.76234	7.63689	1.10611	4.58e-27	8.23e-26
chr15	85469233	85472433	3201	*	7.75023	8.2815	6.90026	1.34973	4.94e-27	8.88e-26
chr3	184015096	184018738	3643	*	8.10837	8.60205	7.35196	1.23271	5.4e-27	9.69e-26
chr1	220269861	220274545	4685	*	8.73977	9.15188	8.16065	0.980849	6.02e-27	1.08e-25
chr2	215433668	215438421	4754	*	8.5522	9.00337	7.89214	1.09597	6.22e-27	1.11e-25
chr9	79608001	79613343	5343	*	9.12611	9.53829	8.54684	0.984651	6.32e-27	1.13e-25
chr4	38487203	38491759	4557	*	8.5974	9.02834	7.98009	1.03577	6.35e-27	1.13e-25
chr4	56974653	56982262	7610	*	9.53294	9.92044	9.00152	0.910922	6.5e-27	1.16e-25
chr3	53250843	53256041	5199	*	8.78218	9.19417	8.2033	0.976103	6.62e-27	1.18e-25
chr13	100086597	100091653	5057	*	9.18215	9.56287	8.66346	0.892003	6.91e-27	1.23e-25
chr11	120210333	120214537	4205	*	8.16379	8.66087	7.39926	1.24018	7.03e-27	1.25e-25
chr12	12784439	12787639	3201	*	7.71591	8.25076	6.85658	1.36647	7.35e-27	1.3e-25
chr2	71416048	71419248	3201	*	7.30093	7.88162	6.31368	1.52131	7.36e-27	1.3e-25
chr6	37707189	37710389	3201	*	7.27502	7.86356	6.26422	1.55381	7.94e-27	1.4e-25
chr21	17436776	17440904	4129	*	7.73554	8.29146	6.81933	1.4415	8.47e-27	1.49e-25
chr5	34192155	34195355	3201	*	6.80708	7.46678	5.55637	1.82239	8.73e-27	1.54e-25
chr15	43515195	43519823	4629	*	8.59927	9.04329	7.95454	1.07562	8.92e-27	1.57e-25
chr12	15909425	15914167	4743	*	8.47499	8.92488	7.81768	1.09378	9.27e-27	1.63e-25
chr15	64697324	64705198	7875	*	9.82243	10.1787	9.3482	0.824724	9.61e-27	1.68e-25
chr6	104958293	104961493	3201	*	9.53557	9.90655	9.03489	0.8659	1.01e-26	1.77e-25
chr10	86793764	86797451	3688	*	7.77489	8.30039	6.93985	1.32331	1.07e-26	1.86e-25
chr3	72887247	72890447	3201	*	7.59771	8.1972	6.55323	1.59438	1.29e-26	2.25e-25
chr2	156331900	156336875	4976	*	8.80518	9.21992	8.22082	0.989336	1.43e-26	2.49e-25
chr18	21359570	21366062	6493	*	10.1974	10.5527	9.7249	0.822453	1.52e-26	2.64e-25
chr6	87697736	87700936	3201	*	9.80469	10.1488	9.35188	0.792618	1.57e-26	2.73e-25
chr3	71579587	71584474	4888	*	8.59723	9.03573	7.96416	1.05661	1.59e-26	2.75e-25
chr18	24393248	24399868	6621	*	9.25847	9.67288	8.67475	0.987867	1.59e-26	2.76e-25
chr2	177261445	177267258	5814	*	9.51691	9.87558	9.03848	0.829141	1.61e-26	2.78e-25
chr6	79074406	79077606	3201	*	9.23387	9.61811	8.70859	0.902739	1.61e-26	2.78e-25
chr3	72845981	72850401	4421	*	8.45819	8.91055	7.79557	1.10078	1.72e-26	2.97e-25
chr10	13671464	13674664	3201	*	6.98556	7.62044	5.82453	1.71566	1.72e-26	2.97e-25
chr1	32239088	32242288	3201	*	7.73747	8.27146	6.88042	1.35818	1.84e-26	3.17e-25
chr8	47956936	47963736	6801	*	9.3023	9.68627	8.77753	0.902325	1.85e-26	3.18e-25
chr2	200961107	200966142	5036	*	9.12434	9.52471	8.56827	0.947812	1.91e-26	3.27e-25
chr11	75812821	75817890	5070	*	8.86249	9.26934	8.29375	0.963931	2.02e-26	3.46e-25
chr4	125312402	125325740	13339	*	10.3451	10.7079	9.85938	0.842283	2.06e-26	3.53e-25
chr3	123581373	123588294	6922	*	9.182	9.56253	8.66365	0.890906	2.19e-26	3.74e-25
chr1	196605821	196609021	3201	*	8.74328	9.15163	8.17159	0.96651	2.21e-26	3.77e-25
chr11	59548089	59553560	5472	*	8.56094	9.0199	7.8839	1.11815	2.22e-26	3.78e-25
chr18	24269362	24274155	4794	*	8.43062	8.86668	7.80267	1.04706	2.23e-26	3.79e-25
chr1	156724095	156731080	6986	*	9.39622	9.76738	8.8952	0.865698	2.38e-26	4.05e-25
chr17	32126497	32129697	3201	*	7.89607	8.39433	7.1287	1.24223	2.49e-26	4.23e-25
chr2	165570503	165576715	6213	*	10.3466	10.6949	9.8864	0.804194	2.55e-26	4.32e-25
chr4	45034903	45038103	3201	*	7.3537	7.93764	6.35677	1.5267	2.64e-26	4.48e-25
chrX	44540083	44543283	3201	*	7.91768	8.42284	7.13358	1.26569	2.66e-26	4.5e-25
chrX	115966301	115969501	3201	*	7.35821	7.93084	6.39461	1.48789	2.66e-26	4.5e-25
chr14	23181806	23185006	3201	*	8.05165	8.551	7.28167	1.24947	2.76e-26	4.66e-25
chr8	73290764	73293964	3201	*	8.78902	9.20147	8.20922	0.980447	2.88e-26	4.85e-25
chr3	147359341	147362541	3201	*	7.38958	7.96794	6.40921	1.51767	2.9e-26	4.89e-25
chr11	18319563	18326521	6959	*	9.80007	10.1681	9.3047	0.855282	2.91e-26	4.9e-25
chr22	24994886	24998086	3201	*	7.1918	7.79924	6.12218	1.6243	2.98e-26	5.01e-25
chr4	165396967	165400167	3201	*	7.42947	7.98346	6.51859	1.42735	3.05e-26	5.12e-25
chr13	100437962	100441162	3201	*	7.81093	8.3408	6.9646	1.34803	3.1e-26	5.2e-25
chr4	119548748	119553250	4503	*	8.39058	8.85333	7.70519	1.12784	3.35e-26	5.6e-25
chr14	61760414	61765983	5570	*	9.07354	9.45602	8.55157	0.897702	3.61e-26	6.03e-25
chr6	132811726	132817184	5459	*	9.28064	9.65785	8.76848	0.882789	3.63e-26	6.06e-25
chr14	79278346	79281546	3201	*	7.90988	8.40811	7.1426	1.23908	3.72e-26	6.21e-25
chr2	196922920	196929238	6319	*	9.7399	10.0842	9.28685	0.792797	3.76e-26	6.27e-25
chr11	47214348	47219180	4833	*	8.67051	9.12921	7.99403	1.11683	4.32e-26	7.18e-25
chr16	49697906	49704967	7062	*	9.24257	9.6454	8.68172	0.955933	4.41e-26	7.32e-25
chr5	79507619	79513322	5704	*	9.83234	10.191	9.35386	0.832228	5.22e-26	8.64e-25
chr1	150971708	150974908	3201	*	8.46534	8.90255	7.83499	1.05135	5.22e-26	8.64e-25
chr20	51020392	51023592	3201	*	7.61619	8.14869	6.76302	1.35676	5.37e-26	8.88e-25
chr6	47669284	47672484	3201	*	7.79722	8.30648	7.00307	1.27951	6.51e-26	1.08e-24
chr2	32163423	32169834	6412	*	9.12124	9.50301	8.60061	0.891178	6.94e-26	1.15e-24
chr1	114506099	114513395	7297	*	9.48007	9.8416	8.99653	0.840243	7.06e-26	1.16e-24
chr1	25856980	25861380	4401	*	8.32373	8.77499	7.66348	1.0949	7.21e-26	1.19e-24
chr3	120345140	120351809	6670	*	9.1833	9.5755	8.64295	0.926453	7.26e-26	1.19e-24
chr11	28144475	28147675	3201	*	7.45595	8.02355	6.50684	1.47244	7.27e-26	1.19e-24
chr2	241684422	241689657	5236	*	8.76493	9.16836	8.20289	0.955004	7.58e-26	1.24e-24
chr4	76145336	76150767	5432	*	9.64142	10.0088	9.14736	0.853	9.22e-26	1.51e-24
chr6	35917575	35923211	5637	*	9.51232	9.88793	9.00312	0.879239	9.62e-26	1.57e-24
chr6	8100025	8104525	4501	*	8.55385	8.99321	7.91897	1.05401	9.75e-26	1.59e-24
chr18	21239507	21245743	6237	*	9.60006	9.95845	9.12212	0.831982	1.03e-25	1.67e-24
chr2	64650285	64656660	6376	*	9.61357	9.97247	9.13474	0.831789	1.04e-25	1.7e-24
chr2	62703273	62708614	5342	*	9.00162	9.40444	8.44079	0.951647	1.1e-25	1.79e-24
chr3	39404657	39409406	4750	*	8.81389	9.23557	8.21555	1.01166	1.2e-25	1.95e-24
chr2	222271681	222274881	3201	*	7.90704	8.4584	7.00341	1.42233	1.23e-25	1.99e-24
chr2	106849338	106853327	3990	*	8.02712	8.51584	7.28243	1.20834	1.27e-25	2.06e-24
chr6	116273602	116278554	4953	*	9.61748	9.97364	9.14352	0.824035	1.29e-25	2.09e-24
chr11	8868595	8873286	4692	*	8.4386	8.88945	7.77924	1.09754	1.31e-25	2.11e-24
chr21	17816401	17821629	5229	*	9.13835	9.52318	8.61198	0.90441	1.31e-25	2.11e-24
chr13	98975420	98978620	3201	*	7.90673	8.39363	7.16631	1.20399	1.32e-25	2.13e-24
chr7	24573634	24576834	3201	*	8.56906	8.98571	7.98088	0.991801	1.38e-25	2.22e-24
chr3	120740357	120745223	4867	*	8.71187	9.12044	8.13975	0.96994	1.38e-25	2.22e-24
chr4	38130330	38133530	3201	*	7.51733	8.05837	6.6416	1.378	1.38e-25	2.22e-24
chr20	32762443	32765643	3201	*	8.43953	8.88422	7.79338	1.07586	1.44e-25	2.31e-24
chr3	155739437	155748568	9132	*	10.1878	10.5562	9.69173	0.857026	1.49e-25	2.39e-24
chr11	76442013	76450623	8611	*	9.70546	10.0638	9.22759	0.829677	1.5e-25	2.4e-24
chr7	78767625	78771874	4250	*	8.52527	8.97488	7.86857	1.09178	1.53e-25	2.44e-24
chrX	18286561	18292380	5820	*	8.83213	9.24747	8.24658	0.992327	1.63e-25	2.61e-24
chr6	136989003	136992203	3201	*	7.71025	8.24018	6.86379	1.34043	1.77e-25	2.82e-24
chr15	96946870	96950070	3201	*	7.16969	7.76506	6.13802	1.57801	1.91e-25	3.05e-24
chr6	139980666	139983866	3201	*	7.89213	8.40428	7.09081	1.28873	1.99e-25	3.17e-24
chr1	81406542	81409742	3201	*	7.45145	8.01087	6.5255	1.4406	2.01e-25	3.18e-24
chr7	90951140	90954340	3201	*	7.85739	8.36397	7.06982	1.26309	2.04e-25	3.24e-24
chr11	108009033	108015181	6149	*	9.6368	9.99956	9.15105	0.842273	2.05e-25	3.24e-24
chr8	133569236	133574705	5470	*	8.66777	9.13456	7.97338	1.14439	2.28e-25	3.6e-24
chr18	22931046	22936049	5004	*	9.13358	9.51967	8.60481	0.908691	2.31e-25	3.65e-24
chr7	24931740	24934940	3201	*	7.9046	8.40593	7.12981	1.25102	2.32e-25	3.66e-24
chr1	117133548	117136748	3201	*	6.67372	7.35292	5.34725	1.90852	2.35e-25	3.7e-24
chr12	104048714	104051914	3201	*	7.56216	8.09825	6.69956	1.36162	2.58e-25	4.06e-24
chr5	128080390	128087161	6772	*	9.62324	10.0015	9.10917	0.885942	2.63e-25	4.14e-24
chr1	88681657	88687825	6169	*	9.78477	10.1417	9.30953	0.82702	2.74e-25	4.3e-24
chr14	36317602	36320802	3201	*	9.17618	9.57292	8.62711	0.937508	2.87e-25	4.5e-24
chr5	40832158	40837467	5310	*	9.23947	9.63628	8.69028	0.937273	2.89e-25	4.53e-24
chr12	106244927	106250469	5543	*	8.85154	9.25814	8.2833	0.965286	2.9e-25	4.53e-24
chr4	177440018	177444400	4383	*	8.22663	8.6818	7.5579	1.10838	3.24e-25	5.05e-24
chr6	148340462	148345285	4824	*	8.89572	9.29912	8.33375	0.958163	3.39e-25	5.29e-24
chr4	139451154	139456517	5364	*	9.13752	9.50802	8.63771	0.863689	3.46e-25	5.39e-24
chr1	119712774	119715974	3201	*	8.55245	8.98177	7.93849	1.03018	3.57e-25	5.56e-24
chr3	33112016	33117345	5330	*	8.47662	8.91402	7.84587	1.0535	3.61e-25	5.61e-24
chr1	110961539	110966223	4685	*	8.12818	8.60906	7.40175	1.18391	3.81e-25	5.9e-24
chr5	96932750	96938938	6189	*	9.1876	9.56623	8.6728	0.88484	3.81e-25	5.91e-24
chr4	102429106	102432306	3201	*	7.79789	8.30246	7.01526	1.26351	3.82e-25	5.91e-24
chr4	75510696	75516856	6161	*	9.49833	9.88737	8.964	0.916711	3.85e-25	5.95e-24
chr7	28983661	28986861	3201	*	6.95899	7.59068	5.80898	1.70971	3.89e-25	6.01e-24
chr13	91345525	91351814	6290	*	9.50963	9.88569	8.9996	0.879675	4.13e-25	6.37e-24
chr2	169822446	169825646	3201	*	8.35272	8.79098	7.72017	1.05292	4.18e-25	6.44e-24
chr1	45517766	45520966	3201	*	7.74204	8.2538	6.9417	1.27633	4.28e-25	6.59e-24
chr7	151245948	151254076	8129	*	9.13437	9.50249	8.6389	0.855727	4.54e-25	6.98e-24
chr10	11017824	11021024	3201	*	8.28833	8.76132	7.57997	1.16698	4.64e-25	7.13e-24
chr1	45680842	45691077	10236	*	10.0116	10.3675	9.53796	0.824217	4.7e-25	7.21e-24
chr12	50922654	50927986	5333	*	8.78522	9.19733	8.20609	0.981121	4.72e-25	7.22e-24
chr2	23452924	23456124	3201	*	7.36804	7.92843	6.43934	1.45057	4.74e-25	7.24e-24
chr6	90583991	90589357	5367	*	9.72689	10.0798	9.25861	0.814744	4.76e-25	7.27e-24
chr10	74148388	74153975	5588	*	9.41151	9.79905	8.88002	0.912489	4.83e-25	7.37e-24
chr7	84194910	84198110	3201	*	8.58822	9.00256	8.00464	0.982976	4.99e-25	7.6e-24
chr2	188293719	188296919	3201	*	9.60884	9.96677	9.13173	0.829393	5e-25	7.61e-24
chr3	78033476	78036676	3201	*	7.30423	7.87122	6.35683	1.46963	5.06e-25	7.69e-24
chr8	97776088	97779288	3201	*	8.461	8.91345	7.79815	1.10319	5.11e-25	7.77e-24
chr9	127895486	127898686	3201	*	7.41683	7.99028	6.45083	1.50019	5.24e-25	7.95e-24
chr7	152430834	152435524	4691	*	8.86701	9.26955	8.30673	0.951317	5.47e-25	8.3e-24
chr2	188302684	188305884	3201	*	7.4986	8.03687	6.63026	1.36896	5.54e-25	8.39e-24
chr3	16262288	16269560	7273	*	9.54562	9.91015	9.05664	0.847621	5.69e-25	8.6e-24
chr2	202148399	202151599	3201	*	7.38712	7.93657	6.48867	1.40881	5.71e-25	8.62e-24
chr1	228080316	228086147	5832	*	9.14337	9.54226	8.59017	0.944377	5.85e-25	8.82e-24
chr8	69530566	69533766	3201	*	7.40132	7.95944	6.479	1.43882	6.09e-25	9.17e-24
chr6	150718696	150723718	5023	*	9.52579	9.88532	9.04583	0.831206	6.12e-25	9.21e-24
chr14	51648067	51651267	3201	*	7.77435	8.27354	7.00474	1.24127	6.29e-25	9.46e-24
chr8	24507910	24511110	3201	*	7.81934	8.32014	7.04588	1.25224	6.35e-25	9.54e-24
chr20	16571156	16577093	5938	*	8.37332	8.8165	7.73039	1.07183	6.45e-25	9.67e-24
chr2	186483596	186489411	5816	*	9.84461	10.1938	9.38303	0.805118	6.83e-25	1.02e-23
chr2	209660921	209666941	6021	*	9.75332	10.1158	9.26801	0.841468	7.11e-25	1.06e-23
chr11	96141348	96144955	3608	*	8.06719	8.5366	7.36692	1.15245	7.43e-25	1.11e-23
chr4	120063975	120069271	5297	*	9.6045	9.94499	9.15798	0.782009	7.79e-25	1.16e-23
chr18	11945349	11948549	3201	*	7.21848	7.79124	6.25448	1.48709	8.2e-25	1.22e-23
chr6	125103315	125106515	3201	*	6.97136	7.61416	5.78251	1.75929	8.35e-25	1.24e-23
chr17	3526850	3530050	3201	*	7.12368	7.72407	6.07642	1.59309	8.39e-25	1.25e-23
chr10	72271753	72277466	5714	*	8.96231	9.35118	8.4283	0.913304	9.72e-25	1.44e-23
chr11	76378395	76383521	5127	*	8.91965	9.30678	8.38893	0.908122	1.01e-24	1.5e-23
chr4	61208399	61212521	4123	*	8.74651	9.16111	8.16241	0.989278	1.01e-24	1.5e-23
chr17	30379032	30382232	3201	*	9.18481	9.58115	8.63655	0.936648	1.05e-24	1.55e-23
chr1	24411671	24417596	5926	*	8.27314	8.74236	7.57327	1.15107	1.12e-24	1.66e-23
chr5	163435464	163440944	5481	*	9.55497	9.92385	9.05812	0.857406	1.18e-24	1.74e-23
chr18	36826254	36832522	6269	*	8.74931	9.16594	8.16117	0.992763	1.22e-24	1.8e-23
chr17	6648835	6655020	6186	*	9.55037	9.92061	9.05102	0.863477	1.27e-24	1.87e-23
chr9	75025280	75028480	3201	*	8.82525	9.2643	8.19103	1.05799	1.29e-24	1.91e-23
chr3	48554691	48559558	4868	*	8.1355	8.61004	7.42362	1.17115	1.31e-24	1.92e-23
chr1	167933405	167939621	6217	*	9.52119	9.90454	8.99759	0.900064	1.31e-24	1.93e-23
chr9	101484138	101487338	3201	*	7.69418	8.21078	6.88176	1.30044	1.32e-24	1.93e-23
chr3	101681736	101686857	5122	*	9.26665	9.63078	8.77842	0.846405	1.32e-24	1.94e-23
chr10	68870272	68873472	3201	*	7.03966	7.66443	5.91318	1.68463	1.33e-24	1.94e-23
chr16	56931972	56937914	5943	*	9.46597	9.84202	8.95595	0.87968	1.4e-24	2.05e-23
chrX	56563609	56569362	5754	*	9.04885	9.43012	8.52915	0.889513	1.41e-24	2.06e-23
chr12	103838292	103841492	3201	*	7.83559	8.34981	7.0291	1.29559	1.49e-24	2.18e-23
chr18	21263825	21267025	3201	*	8.79198	9.21445	8.19203	1.01328	1.87e-24	2.72e-23
chr5	94690316	94693981	3666	*	8.62761	9.05474	8.01815	1.01422	1.91e-24	2.78e-23
chr9	111480942	111486423	5482	*	8.43093	8.86454	7.80809	1.0415	1.92e-24	2.79e-23
chr1	154217850	154223905	6056	*	9.65868	9.99514	9.2191	0.771752	2.01e-24	2.91e-23
chr3	32849043	32852243	3201	*	7.88667	8.3806	7.12967	1.22016	2.02e-24	2.94e-23
chr10	60776499	60781811	5313	*	9.74565	10.0809	9.30807	0.76873	2.22e-24	3.22e-23
chr14	95531496	95534696	3201	*	9.15543	9.53227	8.64396	0.881992	2.29e-24	3.31e-23
chr19	1359873	1363073	3201	*	7.39478	7.95235	6.47397	1.44028	2.3e-24	3.32e-23
chr4	95427802	95431002	3201	*	7.51278	8.04969	6.64802	1.36913	2.43e-24	3.51e-23
chr13	100472671	100475871	3201	*	7.43829	8.02007	6.4478	1.52526	2.49e-24	3.59e-23
chr14	57266000	57271849	5850	*	9.72292	10.0768	9.25294	0.817408	2.5e-24	3.6e-23
chr4	54226293	54229493	3201	*	7.5447	8.07477	6.69786	1.3461	2.5e-24	3.6e-23
chr7	91938456	91943865	5410	*	9.05626	9.46147	8.49076	0.959805	2.57e-24	3.7e-23
chr4	136766823	136770023	3201	*	6.99239	7.59238	5.94634	1.58029	2.57e-24	3.7e-23
chr3	193974037	193977237	3201	*	7.15521	7.73423	6.17288	1.50285	2.63e-24	3.77e-23
chr4	40627833	40631033	3201	*	7.52964	8.05764	6.68816	1.33126	2.94e-24	4.21e-23
chr2	26241944	26247488	5545	*	9.31723	9.6849	8.82257	0.855371	2.99e-24	4.28e-23
chr6	27590882	27594835	3954	*	8.38729	8.86723	7.66307	1.18648	3.08e-24	4.4e-23
chr5	80253648	80258366	4719	*	8.55636	8.98337	7.94716	1.0245	3.23e-24	4.6e-23
chr5	14177039	14180239	3201	*	7.61777	8.16053	6.73745	1.39013	3.23e-24	4.61e-23
chr9	127448706	127451906	3201	*	8.63411	9.06442	8.0181	1.03612	3.31e-24	4.71e-23
chr5	159093009	159096209	3201	*	7.52541	8.054	6.68239	1.34067	3.34e-24	4.75e-23
chr4	169618220	169623333	5114	*	9.55928	9.90942	9.09597	0.808892	3.35e-24	4.77e-23
chr4	119624820	119628020	3201	*	7.868	8.36871	7.09475	1.24802	3.4e-24	4.83e-23
chr1	67830102	67833302	3201	*	8.74724	9.15353	8.17961	0.961689	3.41e-24	4.83e-23
chr8	40893858	40899129	5272	*	8.49938	8.9276	7.88769	1.02952	3.43e-24	4.86e-23
chr8	96259226	96264971	5746	*	9.60265	9.97197	9.10499	0.860494	3.45e-24	4.88e-23
chr2	173075731	173078931	3201	*	8.61892	9.03573	8.03041	0.991229	3.45e-24	4.88e-23
chr6	162408241	162412532	4292	*	8.30788	8.77174	7.62	1.13018	3.48e-24	4.91e-23
chr9	37798720	37803803	5084	*	9.22913	9.61532	8.70017	0.907531	3.49e-24	4.93e-23
chr10	100996342	101002935	6594	*	9.04138	9.43236	8.50335	0.919312	3.5e-24	4.93e-23
chr11	82896525	82904079	7555	*	9.54958	9.89961	9.08645	0.805749	3.53e-24	4.96e-23
chr2	169359112	169365604	6493	*	9.17388	9.59128	8.58418	0.996082	3.61e-24	5.08e-23
chr11	70323670	70326870	3201	*	7.62771	8.1609	6.77276	1.35744	3.73e-24	5.23e-23
chr3	185925301	185928501	3201	*	8.15809	8.62824	7.45617	1.15645	3.75e-24	5.25e-23
chr16	81004176	81009578	5403	*	8.94085	9.35463	8.3584	0.983483	3.88e-24	5.43e-23
chr11	112960568	112963768	3201	*	7.7421	8.24064	6.97409	1.23204	4.06e-24	5.68e-23
chr22	39316360	39320407	4048	*	9.0205	9.39916	8.50566	0.885129	4.13e-24	5.77e-23
chr12	116273940	116277140	3201	*	9.1022	9.48392	8.58166	0.89361	4.14e-24	5.78e-23
chr9	134324089	134329225	5137	*	8.36236	8.80692	7.71649	1.0768	4.17e-24	5.82e-23
chr2	99483937	99492381	8445	*	9.18142	9.56493	8.65753	0.900944	5.09e-24	7.09e-23
chr4	88156090	88160275	4186	*	8.39945	8.83707	7.76825	1.04997	5.39e-24	7.49e-23
chr1	154968204	154977689	9486	*	10.0397	10.3638	9.6211	0.73758	5.94e-24	8.25e-23
chr1	76254598	76257798	3201	*	7.02503	7.6323	5.95597	1.61001	6.11e-24	8.47e-23
chr16	81444728	81449489	4762	*	8.74881	9.15085	8.18949	0.951516	6.19e-24	8.58e-23
chr7	74654738	74661658	6921	*	9.02899	9.42203	8.48702	0.9265	6.23e-24	8.63e-23
chr1	167719918	167724864	4947	*	9.04192	9.43123	8.50709	0.91702	6.5e-24	8.99e-23
chr9	38391836	38395036	3201	*	7.95973	8.43861	7.23793	1.18047	6.58e-24	9.09e-23
chr8	11464097	11468863	4767	*	8.28542	8.75377	7.58752	1.15141	6.61e-24	9.13e-23
chr2	144595191	144598391	3201	*	7.70525	8.24179	6.84146	1.36994	6.65e-24	9.17e-23
chr8	100946772	100951269	4498	*	9.3659	9.7297	8.87827	0.845811	6.89e-24	9.49e-23
chr13	33816247	33821165	4919	*	8.79435	9.20101	8.226	0.965557	7.35e-24	1.01e-22
chr8	69526200	69530103	3904	*	7.91278	8.44445	7.06175	1.34782	7.86e-24	1.08e-22
chr5	55304994	55310616	5623	*	9.81047	10.1752	9.32112	0.847241	8.02e-24	1.1e-22
chr20	49656806	49660806	4001	*	8.20634	8.69968	7.45075	1.22909	8.18e-24	1.12e-22
chr2	156339514	156344775	5262	*	8.36545	8.79269	7.75575	1.0215	8.2e-24	1.12e-22
chr15	66698937	66706135	7199	*	9.05646	9.43355	8.54452	0.881318	8.28e-24	1.13e-22
chr21	45404836	45408036	3201	*	7.59874	8.11019	6.79916	1.28067	8.76e-24	1.2e-22
chr17	29927069	29933274	6206	*	9.41064	9.76999	8.93098	0.833846	9.54e-24	1.3e-22
chr8	127732858	127739578	6721	*	9.27947	9.63753	8.80213	0.830439	9.71e-24	1.33e-22	myc
chr3	21942380	21946420	4041	*	8.05881	8.5447	7.32078	1.20465	1.02e-23	1.39e-22
chr1	204092584	204096509	3926	*	8.60202	9.0206	8.00994	1.00122	1.04e-23	1.42e-22
chr2	65223995	65231638	7644	*	9.46273	9.83351	8.96242	0.865064	1.05e-23	1.43e-22
chr4	73255370	73261717	6348	*	9.67164	10.0099	9.22898	0.776801	1.07e-23	1.45e-22
chr2	186712780	186715980	3201	*	7.86945	8.36601	7.10617	1.23747	1.08e-23	1.47e-22
chr12	65820812	65824905	4094	*	8.73735	9.13227	8.19181	0.929376	1.12e-23	1.52e-22
chr4	52656894	52660094	3201	*	7.4199	7.98477	6.47855	1.46348	1.12e-23	1.52e-22
chr5	40795461	40800822	5362	*	8.98088	9.3875	8.41259	0.967526	1.16e-23	1.57e-22
chr2	64642551	64647174	4624	*	9.16638	9.58617	8.57185	1.00003	1.16e-23	1.57e-22
chr2	238058468	238063693	5226	*	8.60014	9.03429	7.97616	1.0431	1.17e-23	1.59e-22
chr7	18493749	18498475	4727	*	9.10359	9.47355	8.60476	0.86274	1.18e-23	1.59e-22
chr5	14154888	14158088	3201	*	7.88048	8.38603	7.09542	1.26435	1.2e-23	1.62e-22
chr8	23978263	23981463	3201	*	7.603	8.14077	6.73598	1.37422	1.21e-23	1.62e-22
chr1	151509235	151513873	4639	*	8.21755	8.68708	7.51703	1.15012	1.21e-23	1.63e-22
chr15	60476181	60481139	4959	*	9.37329	9.74238	8.87603	0.860164	1.23e-23	1.65e-22
chr18	27538199	27541399	3201	*	7.41241	7.97518	6.47701	1.4567	1.23e-23	1.66e-22
chr22	28539447	28542647	3201	*	7.33117	7.91905	6.32237	1.54576	1.32e-23	1.77e-22
chr18	55499805	55503005	3201	*	7.9485	8.41461	7.25561	1.13916	1.41e-23	1.88e-22
chr6	143677563	143680763	3201	*	8.90992	9.2935	8.38588	0.897493	1.65e-23	2.21e-22
chr6	107615064	107618264	3201	*	7.41069	7.94172	6.56135	1.34349	1.66e-23	2.21e-22
chr1	67424079	67429528	5450	*	9.89287	10.2393	9.436	0.797327	1.67e-23	2.23e-22
chr6	26742581	26745781	3201	*	7.45754	7.98948	6.60584	1.34598	1.72e-23	2.29e-22
chr1	185313640	185316840	3201	*	9.40763	9.76104	8.93854	0.816428	1.73e-23	2.31e-22
chr3	23202970	23206170	3201	*	8.27431	8.75364	7.55148	1.18004	1.76e-23	2.34e-22
chr2	197703267	197709652	6386	*	9.7247	10.0655	9.27774	0.78332	1.78e-23	2.36e-22
chr8	96518817	96524238	5422	*	9.59759	9.95129	9.128	0.818439	1.92e-23	2.55e-22
chr12	80229003	80232203	3201	*	7.59895	8.13427	6.73839	1.35986	2e-23	2.65e-22
chr13	60394246	60400260	6015	*	8.91887	9.32866	8.34434	0.973691	2.1e-23	2.78e-22
chr7	94390834	94394492	3659	*	7.54371	8.05909	6.73434	1.29169	2.15e-23	2.84e-22
chr3	12836217	12842270	6054	*	9.03685	9.45273	8.45018	0.989464	2.2e-23	2.91e-22
chr15	67547188	67551040	3853	*	8.05665	8.57434	7.24148	1.30834	2.29e-23	3.02e-22
chr5	154756042	154760312	4271	*	8.62816	9.03784	8.05385	0.972612	2.33e-23	3.07e-22
chr3	136858897	136864995	6099	*	8.97894	9.37044	8.43993	0.923826	2.34e-23	3.08e-22
chr17	2334039	2339986	5948	*	8.85607	9.25457	8.30362	0.940256	2.35e-23	3.09e-22
chr4	1879177	1882377	3201	*	7.21818	7.79152	6.2525	1.48526	2.37e-23	3.12e-22
chr11	68117347	68121961	4615	*	8.40405	8.83311	7.79065	1.02526	2.45e-23	3.21e-22
chr7	16915975	16919175	3201	*	7.46205	7.99482	6.60816	1.35244	2.54e-23	3.33e-22
chr1	108689906	108695780	5875	*	9.86857	10.197	9.4426	0.749164	2.66e-23	3.49e-22
chr3	33715165	33718365	3201	*	8.34344	8.76769	7.73988	1.0141	2.76e-23	3.62e-22
chr6	63633747	63639080	5334	*	9.46726	9.81593	9.00651	0.803994	2.81e-23	3.67e-22
chr7	107741414	107746608	5195	*	9.0636	9.4416	8.54998	0.88382	2.82e-23	3.68e-22
chr1	27605471	27608671	3201	*	7.49799	8.02745	6.65272	1.33969	3.15e-23	4.11e-22
chr2	14631584	14637396	5813	*	8.75355	9.16719	8.17137	0.985488	3.19e-23	4.16e-22
chr9	81681897	81687454	5558	*	9.65031	10.0279	9.13749	0.883789	3.22e-23	4.19e-22
chr13	52009347	52014837	5491	*	9.33853	9.70628	8.84374	0.856511	3.29e-23	4.28e-22
chr14	95094146	95098602	4457	*	8.11638	8.60108	7.38109	1.20079	3.32e-23	4.31e-22
chr18	26683613	26686813	3201	*	7.81296	8.32412	7.01409	1.28135	3.4e-23	4.42e-22
chr3	146158525	146161725	3201	*	7.60694	8.13362	6.76885	1.32649	3.41e-23	4.42e-22
chr1	70408858	70413615	4758	*	8.82084	9.20754	8.29093	0.908708	3.68e-23	4.76e-22
chr9	34044421	34051318	6898	*	9.18694	9.5851	8.63514	0.942821	3.72e-23	4.82e-22
chr2	182865911	182869524	3614	*	8.19929	8.64176	7.55784	1.06887	3.81e-23	4.92e-22
chr12	53003819	53011404	7586	*	9.55939	9.9301	9.05919	0.863091	3.84e-23	4.96e-22
chr1	54133894	54137094	3201	*	7.16873	7.74254	6.20169	1.48649	3.88e-23	5.01e-22
chr17	51256973	51263146	6174	*	9.41978	9.79464	8.91197	0.875203	4.01e-23	5.17e-22
chr4	151322235	151325435	3201	*	9.07275	9.44556	8.5687	0.869416	4.06e-23	5.22e-22
chr3	181358162	181361362	3201	*	7.79493	8.28698	7.0424	1.21573	4.1e-23	5.27e-22
chr13	75547506	75552483	4978	*	8.45702	8.88069	7.85463	1.01076	4.22e-23	5.43e-22
chr8	84858631	84862812	4182	*	8.022	8.5178	7.26054	1.23164	4.37e-23	5.61e-22
chr22	38393535	38401188	7654	*	9.24316	9.60285	8.76289	0.833641	4.44e-23	5.7e-22
chr2	172097830	172101030	3201	*	7.78826	8.27689	7.04379	1.20807	4.61e-23	5.91e-22
chr6	147201711	147207045	5335	*	9.22514	9.59409	8.72816	0.859421	4.66e-23	5.97e-22
chr5	79233877	79239716	5840	*	9.07374	9.49831	8.4695	1.01539	4.67e-23	5.98e-22
chr1	201750103	201754709	4607	*	8.7885	9.23882	8.13026	1.09555	4.73e-23	6.05e-22
chr4	112817062	112820262	3201	*	8.03328	8.50636	7.32473	1.16021	4.75e-23	6.06e-22
chr8	108244502	108250794	6293	*	9.34176	9.70092	8.86247	0.832286	4.81e-23	6.14e-22
chr6	26310065	26315330	5266	*	8.77647	9.18358	8.20724	0.96757	4.99e-23	6.36e-22
chr4	41988189	41993183	4995	*	9.39626	9.74848	8.92926	0.811368	5.17e-23	6.59e-22
chr4	105706272	105712219	5948	*	9.35043	9.73265	8.82894	0.89798	5.4e-23	6.87e-22
chr1	26334249	26337449	3201	*	7.73938	8.23025	6.98963	1.21104	5.66e-23	7.19e-22
chr7	151057027	151062228	5202	*	8.58492	9.00216	7.99554	0.99339	5.82e-23	7.39e-22
chr2	178476184	178482921	6738	*	9.65007	10.0061	9.17639	0.824567	5.83e-23	7.39e-22
chr15	23303608	23306808	3201	*	7.382	7.915	6.52751	1.34838	5.86e-23	7.41e-22
chr9	37034458	37037658	3201	*	7.89745	8.3722	7.18512	1.16566	5.96e-23	7.54e-22
chr11	117095455	117100532	5078	*	8.84322	9.22417	8.32411	0.888011	6.19e-23	7.82e-22
chr4	127623383	127626583	3201	*	8.25735	8.70644	7.60178	1.08411	6.21e-23	7.84e-22
chr5	83472591	83476729	4139	*	8.91037	9.30961	8.35649	0.94254	7.59e-23	9.57e-22
chr4	109431437	109436730	5294	*	9.21416	9.58524	8.71328	0.865443	7.61e-23	9.58e-22
chr4	94449876	94455464	5589	*	9.49198	9.88445	8.95113	0.925078	7.61e-23	9.58e-22
chr11	95227469	95233407	5939	*	9.22229	9.59588	8.71682	0.869587	7.73e-23	9.71e-22
chr1	112615404	112623957	8554	*	9.95047	10.2758	9.52966	0.74242	7.99e-23	1e-21
chr12	80215903	80219103	3201	*	7.53332	8.07288	6.66154	1.37792	8.03e-23	1.01e-21
chr5	159097179	159102939	5761	*	9.01862	9.39871	8.5011	0.888667	8.31e-23	1.04e-21
chr5	173916275	173920576	4302	*	8.89319	9.27433	8.37371	0.893559	8.31e-23	1.04e-21
chr12	7958437	7962831	4395	*	8.33353	8.76119	7.723	1.0214	8.32e-23	1.04e-21
chr18	2568905	2575045	6141	*	10.0742	10.3923	9.66546	0.72236	8.43e-23	1.05e-21
chr10	74174400	74179322	4923	*	8.76672	9.1641	8.21643	0.937862	8.47e-23	1.06e-21
chr3	120595526	120598726	3201	*	8.29046	8.76055	7.58864	1.14981	8.47e-23	1.06e-21
chr15	69450490	69456357	5868	*	9.09647	9.48468	8.56371	0.911019	8.58e-23	1.07e-21
chr12	88034794	88037994	3201	*	8.51597	8.93016	7.93268	0.987314	8.79e-23	1.09e-21
chr17	61860771	61865554	4784	*	9.39643	9.76015	8.90892	0.845163	8.81e-23	1.1e-21
chr1	21342822	21348083	5262	*	8.59083	9.00495	8.00772	0.987315	9.04e-23	1.12e-21
chr6	27550665	27553865	3201	*	7.76074	8.48736	6.22642	2.10253	9.18e-23	1.14e-21
chr12	122398447	122401647	3201	*	7.60113	8.1025	6.82627	1.24392	9.24e-23	1.15e-21
chr1	201151827	201155027	3201	*	8.25106	8.67878	7.64039	1.01815	9.3e-23	1.15e-21
chr21	16192191	16198227	6037	*	9.76522	10.1436	9.25085	0.883629	9.48e-23	1.17e-21
chr6	24716687	24719887	3201	*	9.708	10.0398	9.27642	0.759672	9.64e-23	1.19e-21
chr13	99605661	99608861	3201	*	7.3316	7.87293	6.4551	1.37362	9.64e-23	1.19e-21
chr2	127522520	127529437	6918	*	9.05393	9.43195	8.54027	0.885394	9.95e-23	1.23e-21
chr5	94615964	94621130	5167	*	9.4216	9.78958	8.92639	0.855847	1.03e-22	1.27e-21
chr16	86553064	86556264	3201	*	7.22359	7.78517	6.29156	1.43934	1.04e-22	1.28e-21
chr2	61014892	61020411	5520	*	9.34498	9.70903	8.85687	0.844943	1.05e-22	1.29e-21
chr17	48989213	48994763	5551	*	9.73233	10.0578	9.31141	0.741732	1.05e-22	1.3e-21
chr5	68216434	68219634	3201	*	8.95829	9.33919	8.43928	0.890471	1.08e-22	1.33e-21
chr1	190477939	190481139	3201	*	8.31483	8.76995	7.64619	1.1053	1.08e-22	1.33e-21
chr17	28715074	28729994	14921	*	10.45	10.7642	10.0476	0.713045	1.1e-22	1.35e-21
chr12	19130696	19133896	3201	*	9.46308	9.8748	8.88472	0.98011	1.1e-22	1.35e-21
chr2	199909261	199914140	4880	*	8.69602	9.11388	8.10539	0.995963	1.1e-22	1.35e-21
chr1	193122069	193125269	3201	*	8.75781	9.14257	8.23156	0.898087	1.15e-22	1.41e-21
chr12	111766197	111769397	3201	*	7.88038	8.36519	7.14485	1.19541	1.17e-22	1.43e-21
chr3	141876835	141882086	5252	*	9.27955	9.64153	8.79518	0.839884	1.17e-22	1.43e-21
chr5	181187112	181191639	4528	*	9.1065	9.50774	8.54875	0.949163	1.24e-22	1.51e-21
chr15	64460098	64468125	8028	*	9.46678	9.8432	8.95609	0.878978	1.25e-22	1.52e-21
chr10	119077607	119082961	5355	*	9.41825	9.78817	8.9195	0.860988	1.26e-22	1.53e-21
chr4	76692809	76699170	6362	*	9.03691	9.43311	8.4889	0.933986	1.26e-22	1.54e-21
chr8	100718320	100721520	3201	*	9.3607	9.71515	8.88977	0.819807	1.31e-22	1.59e-21
chr17	29586662	29593742	7081	*	8.99618	9.40516	8.42327	0.967928	1.34e-22	1.62e-21
chr6	47477793	47480993	3201	*	8.63966	9.04038	8.08291	0.948111	1.34e-22	1.63e-21
chr18	7820909	7824109	3201	*	7.5437	8.05644	6.74091	1.28046	1.35e-22	1.63e-21
chr5	172003389	172009209	5821	*	9.24966	9.61283	8.76314	0.8426	1.37e-22	1.66e-21
chr6	104940640	104943840	3201	*	8.91034	9.29469	8.38487	0.900969	1.39e-22	1.68e-21
chr1	40689450	40694551	5102	*	9.33113	9.66957	8.88815	0.773304	1.42e-22	1.72e-21
chr3	136785608	136788808	3201	*	7.11509	7.68877	6.14841	1.4862	1.51e-22	1.82e-21
chr14	64335015	64339240	4226	*	8.41405	8.83073	7.8258	0.993791	1.64e-22	1.98e-21
chr3	126353840	126357902	4063	*	8.12341	8.56995	7.47328	1.08073	1.64e-22	1.98e-21
chr15	70092265	70101611	9347	*	9.75983	10.1133	9.29056	0.817218	1.65e-22	1.99e-21
chr4	53362935	53367961	5027	*	8.9977	9.37252	8.48996	0.873788	1.66e-22	1.99e-21
chr1	156072654	156077111	4458	*	8.53534	8.95968	7.93157	1.01553	1.68e-22	2.01e-21
chr10	59903362	59909287	5926	*	9.25182	9.62666	8.74405	0.874505	1.71e-22	2.05e-21
chr9	14905519	14911159	5641	*	9.17653	9.54657	8.67757	0.863409	1.72e-22	2.06e-21
chr2	28894616	28897816	3201	*	9.10193	9.46493	8.61572	0.843149	1.8e-22	2.16e-21
chr12	88139766	88144884	5119	*	9.12172	9.51785	8.57384	0.933507	1.83e-22	2.19e-21
chr4	61202465	61206599	4135	*	9.40339	9.7513	8.94398	0.801588	1.85e-22	2.22e-21
chr6	24773026	24778586	5561	*	9.60205	9.9611	9.12295	0.832924	1.93e-22	2.3e-21
chr17	42996282	43001152	4871	*	8.54765	8.94965	7.98841	0.94582	2.03e-22	2.42e-21
chr3	149966668	149974149	7482	*	10.2017	10.5406	9.75781	0.778174	2.05e-22	2.44e-21
chr12	67033447	67036647	3201	*	7.34575	7.89731	6.44155	1.41615	2.05e-22	2.44e-21
chr17	48045455	48051192	5738	*	9.22436	9.57231	8.76487	0.799862	2.2e-22	2.61e-21
chr1	93906893	93910093	3201	*	8.49339	8.93082	7.86258	1.05581	2.25e-22	2.67e-21
chr1	81798049	81801249	3201	*	8.65228	9.07189	8.05813	1.00362	2.39e-22	2.83e-21
chr15	85411339	85415546	4208	*	8.51803	8.98615	7.82065	1.14587	2.44e-22	2.89e-21
chr13	71849784	71855907	6124	*	9.07694	9.44742	8.57715	0.85939	2.51e-22	2.97e-21
chr1	28517632	28520832	3201	*	7.84047	8.3043	7.15268	1.12905	2.52e-22	2.98e-21
chr22	28796441	28802752	6312	*	9.23053	9.60943	8.71524	0.886859	2.56e-22	3.02e-21
chr10	4240059	4243995	3937	*	8.11986	8.5629	7.4772	1.06876	2.78e-22	3.28e-21
chr17	6439154	6447283	8130	*	9.33648	9.69647	8.85568	0.833479	2.78e-22	3.28e-21
chr1	165630849	165634049	3201	*	8.20719	8.63941	7.58725	1.03728	2.79e-22	3.29e-21
chr5	124261760	124264960	3201	*	7.99674	8.44483	7.34329	1.07656	2.9e-22	3.42e-21
chr8	66922294	66925494	3201	*	9.13597	9.53057	8.59104	0.930468	2.91e-22	3.43e-21
chr2	86198700	86201900	3201	*	8.73631	9.11987	8.21233	0.899651	2.91e-22	3.43e-21
chr14	69395443	69401390	5948	*	10.0048	10.3235	9.59517	0.723674	2.98e-22	3.5e-21
chr20	50955760	50961957	6198	*	9.56871	9.90628	9.12722	0.775052	3.02e-22	3.54e-21
chr9	86096829	86100029	3201	*	8.80981	9.21299	8.24827	0.956021	3.06e-22	3.58e-21
chr2	33596562	33601588	5027	*	8.67559	9.07899	8.11361	0.952047	3.11e-22	3.64e-21
chr7	85065582	85068782	3201	*	7.454	7.98111	6.61481	1.32766	3.13e-22	3.66e-21
chr1	81804291	81807491	3201	*	9.70596	10.0699	9.21801	0.845654	3.24e-22	3.78e-21
chr11	93737755	93743770	6016	*	9.96827	10.3127	9.51484	0.791131	3.25e-22	3.8e-21
chr6	7387548	7392486	4939	*	9.10283	9.48032	8.59015	0.881887	3.28e-22	3.83e-21
chr1	91499036	91503827	4792	*	9.34656	9.70957	8.86034	0.840926	3.33e-22	3.89e-21
chr6	35685416	35688616	3201	*	9.02037	9.38753	8.52666	0.852503	3.41e-22	3.97e-21
chr2	97661351	97666578	5228	*	8.47779	8.88645	7.9055	0.969115	3.47e-22	4.04e-21
chr5	138540066	138548008	7943	*	9.79677	10.1279	9.36623	0.754081	3.5e-22	4.07e-21
chr1	75786221	75789421	3201	*	9.68839	10.03	9.23986	0.783964	3.55e-22	4.12e-21
chr1	174810969	174814169	3201	*	7.53076	8.04772	6.71743	1.29706	3.61e-22	4.18e-21
chr2	44359053	44364599	5547	*	8.96657	9.34256	8.45665	0.879618	3.66e-22	4.24e-21
chr12	104985630	104988830	3201	*	8.38403	8.81698	7.76256	1.03978	3.66e-22	4.24e-21
chr13	41127725	41135027	7303	*	9.34908	9.72749	8.8347	0.884857	3.73e-22	4.31e-21
chr1	215565257	215570335	5079	*	8.78732	9.1834	8.23953	0.932923	3.81e-22	4.4e-21
chr16	46882183	46887437	5255	*	8.4564	8.85753	7.89886	0.945638	3.99e-22	4.61e-21
chr8	42539048	42545160	6113	*	9.40555	9.76133	8.93228	0.822074	4.09e-22	4.72e-21
chr3	23914566	23921402	6837	*	9.65321	9.99567	9.20327	0.787709	4.23e-22	4.87e-21
chrX	41334833	41338033	3201	*	8.68785	9.08241	8.14299	0.931034	4.23e-22	4.87e-21
chr8	76997092	77002787	5696	*	9.21026	9.59585	8.68244	0.905226	4.25e-22	4.88e-21
chr10	33331728	33337895	6168	*	9.27151	9.63606	8.78253	0.846378	4.27e-22	4.91e-21
chr14	21101940	21107897	5958	*	8.91019	9.2756	8.41963	0.848023	4.29e-22	4.93e-21
chr14	96499969	96505345	5377	*	9.17967	9.52296	8.7283	0.7862	4.3e-22	4.93e-21
chr1	55211921	55217826	5906	*	9.23891	9.59932	8.75736	0.836345	4.33e-22	4.95e-21
chr20	36092558	36095758	3201	*	7.77527	8.25524	7.05096	1.1734	4.33e-22	4.95e-21
chr20	38031316	38038306	6991	*	9.60079	9.93109	9.17169	0.754423	4.37e-22	5e-21
chr18	56786645	56789845	3201	*	8.18168	8.60722	7.57548	1.0142	4.38e-22	5e-21
chr1	28503684	28509363	5680	*	9.4365	9.80678	8.93711	0.863977	4.48e-22	5.11e-21
chr6	7108417	7111617	3201	*	8.16372	8.60997	7.51424	1.07492	4.62e-22	5.27e-21
chr22	42517322	42520522	3201	*	7.76154	8.24846	7.02108	1.20296	4.65e-22	5.3e-21
chr10	94543603	94548838	5236	*	9.28263	9.66118	8.76799	0.884177	4.69e-22	5.34e-21
chr2	173352702	173358924	6223	*	8.8937	9.27612	8.37186	0.897503	4.7e-22	5.35e-21
chr17	7239139	7242339	3201	*	8.5484	8.95259	7.9849	0.953766	4.79e-22	5.44e-21
chr14	73757408	73762303	4896	*	8.41274	8.82779	7.82776	0.985216	4.86e-22	5.51e-21
chr3	50154645	50157845	3201	*	7.80158	8.27068	7.10201	1.14074	5.16e-22	5.86e-21
chr14	20629820	20634971	5152	*	9.02169	9.38073	8.54259	0.830987	5.28e-22	5.98e-21
chrX	120557380	120560580	3201	*	8.84169	9.24169	8.28633	0.943229	5.32e-22	6.02e-21
chr13	99497579	99505735	8157	*	9.52527	9.88846	9.03873	0.843005	5.38e-22	6.08e-21
chr2	42358384	42363505	5122	*	9.02878	9.39135	8.54336	0.840709	5.49e-22	6.21e-21
chr8	109331484	109336904	5421	*	9.48374	9.83465	9.01907	0.810192	5.54e-22	6.25e-21
chr5	82275827	82280473	4647	*	8.88827	9.28565	8.33801	0.938693	5.93e-22	6.69e-21
chr11	67237889	67243014	5126	*	9.14945	9.50425	8.67791	0.815029	6.11e-22	6.88e-21
chr7	143879890	143887256	7367	*	8.99094	9.37094	8.4736	0.890667	6.11e-22	6.88e-21
chr3	124728468	124734860	6393	*	9.25811	9.61589	8.78125	0.826887	6.18e-22	6.95e-21
chr4	163163847	163167047	3201	*	8.7983	9.18395	8.27037	0.906015	6.41e-22	7.2e-21
chr3	182977640	182980840	3201	*	8.2376	8.65737	7.64314	0.997596	6.41e-22	7.2e-21
chr13	111210428	111213628	3201	*	7.63972	8.15635	6.82722	1.29417	6.44e-22	7.22e-21
chr10	32375019	32380717	5699	*	9.72147	10.0403	9.31161	0.723572	6.63e-22	7.42e-21
chr4	20698349	20702729	4381	*	8.74046	9.12866	8.20773	0.90994	6.63e-22	7.42e-21
chr13	51636170	51640473	4304	*	8.87746	9.29844	8.28053	1.00396	6.67e-22	7.46e-21
chr19	38897544	38902153	4610	*	8.45082	8.86749	7.86261	0.992559	6.84e-22	7.64e-21
chr11	16602417	16610248	7832	*	9.20185	9.5787	8.69035	0.880333	6.99e-22	7.8e-21
chr5	159205266	159208466	3201	*	9.39834	9.73846	8.95246	0.781137	7.05e-22	7.86e-21
chr5	113291931	113296854	4924	*	8.45309	8.86931	7.86575	0.992127	7.09e-22	7.9e-21
chr13	72724166	72730475	6310	*	9.35764	9.70921	8.8918	0.810338	7.2e-22	8.01e-21
chr11	6925717	6928917	3201	*	8.30849	8.73143	7.70757	1.01152	7.33e-22	8.15e-21
chr6	41069736	41077906	8171	*	9.64414	10.0131	9.14709	0.858754	7.4e-22	8.23e-21
chr1	234476158	234479358	3201	*	8.13888	8.58032	7.49961	1.06439	7.53e-22	8.36e-21
chr1	91882195	91886417	4223	*	8.23085	8.6894	7.55473	1.11275	7.94e-22	8.81e-21
chr6	53542176	53545376	3201	*	8.22861	8.65289	7.62499	1.01247	7.97e-22	8.82e-21
chr17	74748354	74751554	3201	*	8.0029	8.44567	7.36082	1.06491	7.97e-22	8.82e-21
chr1	71076672	71083125	6454	*	9.46055	9.80291	9.01081	0.786083	8.12e-22	8.99e-21
chr3	20183459	20188633	5175	*	9.31936	9.66139	8.87019	0.784094	8.17e-22	9.03e-21
chr5	154036488	154041344	4857	*	9.10454	9.4861	8.58429	0.892016	8.32e-22	9.19e-21
chr6	104950999	104958148	7150	*	10.1894	10.5265	9.74864	0.772271	8.4e-22	9.27e-21
chr4	188974906	188978106	3201	*	7.0713	7.64006	6.11887	1.46424	8.47e-22	9.34e-21
chr1	236795080	236798280	3201	*	8.47617	8.90236	7.86865	1.02038	8.56e-22	9.43e-21
chr7	27601059	27605777	4719	*	9.16561	9.52725	8.68186	0.83594	8.59e-22	9.46e-21
chr1	150266710	150274899	8190	*	9.27067	9.62177	8.80566	0.808721	8.68e-22	9.55e-21
chr17	44359927	44364490	4564	*	8.38736	8.80496	7.79725	0.994903	9.22e-22	1.01e-20
chr3	161219299	161224052	4754	*	8.94525	9.34459	8.39119	0.944954	9.53e-22	1.05e-20
chr4	104491890	104497829	5940	*	9.8156	10.1509	9.37799	0.767263	9.62e-22	1.05e-20
chr17	3666082	3671268	5187	*	8.57762	8.9777	8.02213	0.945751	9.68e-22	1.06e-20
chr4	152530241	152535644	5404	*	9.26066	9.60707	8.80388	0.798171	9.87e-22	1.08e-20
chr9	32548310	32554555	6246	*	9.15859	9.53082	8.65561	0.868087	9.87e-22	1.08e-20
chr7	42928072	42935332	7261	*	9.4831	9.81593	9.04972	0.760933	1.03e-21	1.12e-20
chr3	10248486	10251686	3201	*	8.54057	8.95325	7.96031	0.978473	1.04e-21	1.14e-20
chr15	68820899	68824099	3201	*	8.79814	9.17874	8.27966	0.889891	1.07e-21	1.17e-20
chr2	96204436	96210979	6544	*	9.40385	9.77912	8.89529	0.876109	1.07e-21	1.17e-20
chr4	99943929	99952757	8829	*	9.8162	10.1339	9.40814	0.721879	1.1e-21	1.2e-20
chr18	24424534	24429568	5035	*	8.97719	9.34986	8.47342	0.869293	1.13e-21	1.23e-20
chr12	121397684	121402999	5316	*	9.10487	9.46343	8.62663	0.830586	1.13e-21	1.23e-20
chr19	41859917	41863117	3201	*	8.54575	8.97153	7.93904	1.0156	1.13e-21	1.23e-20
chr4	17811035	17814235	3201	*	9.35685	9.7001	8.90555	0.789469	1.14e-21	1.23e-20
chr20	35771389	35774589	3201	*	8.21319	8.63528	7.614	1.00318	1.14e-21	1.23e-20
chr5	100898153	100905141	6989	*	9.29588	9.67269	8.78447	0.878517	1.16e-21	1.26e-20
chr6	5258474	5264463	5990	*	8.99712	9.37977	8.47482	0.894038	1.19e-21	1.29e-20
chr2	202266001	202271358	5358	*	9.27726	9.62202	8.82334	0.791134	1.22e-21	1.32e-20
chr17	30599826	30604393	4568	*	8.53667	8.93798	7.97877	0.949218	1.23e-21	1.33e-20
chr14	102082022	102089343	7322	*	9.46531	9.81263	9.00694	0.798001	1.25e-21	1.35e-20
chr1	28579187	28583871	4685	*	8.64767	9.04147	8.10426	0.928235	1.26e-21	1.36e-20
chr13	26557317	26563609	6293	*	8.82782	9.21661	8.29395	0.911456	1.29e-21	1.39e-20
chr7	143898234	143902370	4137	*	8.90478	9.28459	8.3878	0.889236	1.29e-21	1.39e-20
chr1	204079729	204082929	3201	*	7.69952	8.18464	6.96326	1.19592	1.31e-21	1.41e-20
chr6	37816856	37822552	5697	*	9.33102	9.69002	8.85199	0.832109	1.32e-21	1.42e-20
chr15	48808793	48813262	4470	*	8.4632	8.8615	7.91113	0.940019	1.34e-21	1.44e-20
chr6	85675209	85681422	6214	*	9.82089	10.1526	9.38931	0.756214	1.35e-21	1.44e-20
chr22	24952188	24955388	3201	*	7.8207	8.29839	7.10163	1.17504	1.34e-21	1.44e-20
chr6	27493481	27496681	3201	*	7.82924	8.29903	7.12812	1.14725	1.37e-21	1.46e-20
chr3	155851379	155854579	3201	*	9.39442	9.73487	8.94799	0.780763	1.37e-21	1.47e-20
chr11	19238878	19242078	3201	*	8.18766	8.61804	7.5715	1.03402	1.4e-21	1.5e-20
chr12	97130891	97134091	3201	*	7.80276	8.29241	7.05588	1.21225	1.41e-21	1.51e-20
chr2	148018116	148024230	6115	*	9.8771	10.1982	9.4635	0.729294	1.44e-21	1.53e-20
chr11	62662646	62668393	5748	*	8.90929	9.28252	8.40446	0.8707	1.45e-21	1.55e-20
chr19	55640510	55649266	8757	*	9.47091	9.81161	9.02402	0.78221	1.46e-21	1.55e-20
chr1	92296480	92301413	4934	*	9.26379	9.62495	8.7809	0.836834	1.49e-21	1.59e-20
chr7	158855732	158860936	5205	*	8.84953	9.25346	8.28653	0.956314	1.5e-21	1.6e-20
chr10	99617425	99623506	6082	*	9.41829	9.75678	8.97521	0.776114	1.53e-21	1.63e-20
chr1	77679792	77685876	6085	*	9.3916	9.76887	8.87933	0.882419	1.56e-21	1.66e-20
chr5	157856540	157859740	3201	*	8.63999	9.02245	8.11805	0.893722	1.61e-21	1.71e-20
chr1	41239257	41242457	3201	*	8.01141	8.45326	7.37128	1.05976	1.61e-21	1.71e-20
chr13	41309328	41316529	7202	*	9.548	9.90818	9.06685	0.833964	1.65e-21	1.75e-20
chr11	28105613	28112556	6944	*	10.1737	10.4951	9.75951	0.730539	1.66e-21	1.75e-20
chr1	230064736	230070394	5659	*	8.78355	9.17509	8.24446	0.922922	1.66e-21	1.76e-20
chr1	81368128	81371328	3201	*	7.43588	7.94318	6.64654	1.25792	1.67e-21	1.76e-20
chr5	72846214	72851815	5602	*	9.84518	10.1849	9.40005	0.779731	1.68e-21	1.78e-20
chr1	229504894	229510375	5482	*	9.01231	9.3656	8.54345	0.814692	1.68e-21	1.78e-20
chr20	62858734	62861934	3201	*	7.78043	8.27332	7.02588	1.21662	1.7e-21	1.8e-20
chr4	139551287	139558643	7357	*	9.39868	9.73733	8.95533	0.777412	1.75e-21	1.84e-20
chr13	97974066	97979953	5888	*	9.4424	9.78502	8.99219	0.78747	1.83e-21	1.93e-20
chr19	17508935	17514076	5142	*	8.4565	8.87562	7.86336	0.999	1.92e-21	2.02e-20
chr1	113756093	113761724	5632	*	9.41203	9.75709	8.9576	0.792872	1.93e-21	2.03e-20
chr4	103074318	103077518	3201	*	7.89873	8.39048	7.14691	1.21329	1.93e-21	2.03e-20
chr9	114152872	114156072	3201	*	7.91484	8.37121	7.24347	1.10731	1.98e-21	2.08e-20
chr21	34073808	34077008	3201	*	9.18931	9.53275	8.73769	0.788852	1.99e-21	2.09e-20
chr2	167290669	167296317	5649	*	8.56642	8.96135	8.02085	0.930333	2.05e-21	2.15e-20
chr1	10692038	10695238	3201	*	7.58313	8.07215	6.83775	1.20779	2.13e-21	2.23e-20
chr1	42844305	42849223	4919	*	9.00099	9.35607	8.52895	0.819915	2.15e-21	2.25e-20
chr14	50665172	50670544	5373	*	9.2068	9.56769	8.72438	0.83531	2.15e-21	2.25e-20
chr1	99764744	99768495	3752	*	7.82832	8.302	7.11841	1.16374	2.16e-21	2.25e-20
chr7	152759220	152762420	3201	*	8.19415	8.62134	7.58455	1.01897	2.18e-21	2.28e-20
chr7	107578033	107582526	4494	*	8.55397	8.95092	8.00451	0.932334	2.2e-21	2.29e-20
chr11	31507245	31512453	5209	*	9.80757	10.1444	9.36738	0.771635	2.23e-21	2.32e-20
chr4	158209326	158212526	3201	*	7.7548	8.22627	7.04988	1.15249	2.35e-21	2.45e-20
chr4	86591242	86594442	3201	*	9.04236	9.39297	8.57822	0.803605	2.37e-21	2.46e-20
chr19	46782896	46787847	4952	*	8.9533	9.32866	8.44455	0.877112	2.39e-21	2.49e-20
chrX	87516981	87520181	3201	*	8.33668	8.76109	7.73278	1.01425	2.39e-21	2.49e-20
chr8	108441125	108446306	5182	*	9.07246	9.4399	8.57824	0.854352	2.45e-21	2.55e-20
chr5	145935392	145938592	3201	*	7.60957	8.10569	6.84734	1.22716	2.48e-21	2.57e-20
chr14	73782533	73789522	6990	*	9.35834	9.72048	8.87367	0.841157	2.49e-21	2.57e-20
chr4	86439397	86443786	4390	*	8.11099	8.56714	7.4401	1.10364	2.51e-21	2.6e-20
chr16	29806773	29818712	11940	*	9.91797	10.2759	9.44081	0.828099	2.56e-21	2.65e-20
chr8	98041116	98048204	7089	*	9.39745	9.76885	8.896	0.866556	2.6e-21	2.69e-20
chr5	125057550	125060750	3201	*	7.71723	8.20117	6.98374	1.18948	2.64e-21	2.73e-20
chr6	169251694	169254894	3201	*	7.95376	8.41731	7.26658	1.12576	2.65e-21	2.74e-20
chr2	43219217	43224817	5601	*	9.60509	9.95423	9.14353	0.803344	2.7e-21	2.78e-20
chr10	91162728	91166186	3459	*	7.853	8.31627	7.16644	1.13137	2.7e-21	2.79e-20
chr16	53754657	53758676	4020	*	8.50359	8.89719	7.96055	0.923863	2.71e-21	2.79e-20
chr7	112450900	112454100	3201	*	9.09567	9.44978	8.62535	0.816488	2.82e-21	2.9e-20
chr15	64091274	64098789	7516	*	9.7292	10.0485	9.31851	0.725889	2.84e-21	2.92e-20
chr6	37694674	37697874	3201	*	8.18249	8.63226	7.52544	1.09299	2.84e-21	2.92e-20
chr14	59481631	59486950	5320	*	9.36951	9.71372	8.91655	0.793039	2.86e-21	2.93e-20
chr2	169571293	169574493	3201	*	8.81158	9.22487	8.23009	0.980322	2.87e-21	2.94e-20
chr10	101812120	101820688	8569	*	9.94195	10.2463	9.55569	0.686819	2.88e-21	2.95e-20
chr3	168247595	168252943	5349	*	9.26289	9.62149	8.78459	0.829312	2.9e-21	2.97e-20
chr22	30605949	30609149	3201	*	8.11526	8.5745	7.43759	1.11986	2.94e-21	3.01e-20
chr3	31533185	31536385	3201	*	8.82802	9.21516	8.29728	0.90896	2.97e-21	3.03e-20
chr12	54282017	54286985	4969	*	9.94923	10.2665	9.5419	0.72149	3.14e-21	3.21e-20
chr6	10692025	10697303	5279	*	9.36314	9.70488	8.91446	0.785154	3.14e-21	3.21e-20
chr6	41638380	41641580	3201	*	7.73105	8.21753	6.99161	1.20384	3.15e-21	3.21e-20
chrX	134241331	134245390	4060	*	8.76348	9.14457	8.2441	0.891193	3.21e-21	3.27e-20
chr5	65478467	65483889	5423	*	9.48813	9.82235	9.05236	0.764524	3.22e-21	3.28e-20
chr19	38928373	38933156	4784	*	8.3571	8.76307	7.79011	0.960244	3.28e-21	3.33e-20
chr2	64521930	64527439	5510	*	9.44286	9.77642	9.00823	0.762965	3.29e-21	3.35e-20
chr7	105006670	105012617	5948	*	10.0257	10.3602	9.58929	0.766291	3.33e-21	3.38e-20
chr8	28886223	28893673	7451	*	9.58422	9.93027	9.12806	0.794077	3.38e-21	3.43e-20
chr22	17156803	17160003	3201	*	7.79568	8.28782	7.04293	1.21967	3.44e-21	3.49e-20
chr3	41196850	41200050	3201	*	7.54492	8.07522	6.6975	1.34067	3.44e-21	3.49e-20
chr5	134001988	134007171	5184	*	8.60966	9.0015	8.06999	0.922039	3.46e-21	3.51e-20
chr1	23555857	23564374	8518	*	10.0271	10.3343	9.63625	0.694538	3.49e-21	3.53e-20
chr3	123797775	123800975	3201	*	7.49547	7.99752	6.71896	1.24706	3.59e-21	3.63e-20
chr7	56049140	56055581	6442	*	9.14337	9.52389	8.62507	0.88991	3.62e-21	3.66e-20
chr8	60739094	60745380	6287	*	8.58242	9.01159	7.96879	1.03052	3.75e-21	3.79e-20
chr1	178091465	178096830	5366	*	9.30083	9.65876	8.82372	0.827459	3.81e-21	3.84e-20
chr10	60570559	60573759	3201	*	8.69911	9.08557	8.16966	0.905801	3.82e-21	3.84e-20
chr10	96584025	96589256	5232	*	9.42895	9.75768	9.00251	0.749276	3.84e-21	3.86e-20
chr11	26331296	26334496	3201	*	7.57346	8.09535	6.74765	1.31782	3.93e-21	3.95e-20
chr1	6196933	6200133	3201	*	8.63622	9.02685	8.09886	0.918233	3.96e-21	3.98e-20
chr2	189760434	189765293	4860	*	8.93839	9.32051	8.41708	0.896416	3.98e-21	4e-20
chr3	57556496	57561191	4696	*	9.15161	9.52838	8.64027	0.880048	4.09e-21	4.1e-20
chr8	26291376	26294576	3201	*	8.74597	9.11669	8.24576	0.862042	4.1e-21	4.11e-20
chr3	32567697	32573141	5445	*	9.34775	9.70771	8.86702	0.833942	4.11e-21	4.12e-20
chr2	37228818	37233938	5121	*	9.28766	9.65258	8.79798	0.847146	4.23e-21	4.24e-20
chr4	139298858	139304421	5564	*	9.57081	9.91337	9.12072	0.785261	4.27e-21	4.27e-20
chr18	7113795	7118337	4543	*	8.13632	8.5655	7.52263	1.02538	4.39e-21	4.38e-20
chr1	109984664	109987864	3201	*	8.9198	9.27706	8.44386	0.824032	4.48e-21	4.47e-20
chr10	58264164	58271747	7584	*	10.062	10.3877	9.64066	0.742487	4.49e-21	4.48e-20
chr14	74491053	74496114	5062	*	8.83798	9.20558	8.34346	0.8527	4.62e-21	4.61e-20
chr11	76780979	76786596	5618	*	8.60734	8.98933	8.08628	0.887732	4.86e-21	4.84e-20
chr7	97869424	97872624	3201	*	8.05606	8.49309	7.42607	1.04743	4.87e-21	4.84e-20
chr6	52662378	52666932	4555	*	8.76896	9.14741	8.25452	0.881519	4.94e-21	4.91e-20
chr7	16642995	16648896	5902	*	9.24373	9.5994	8.77064	0.822349	5.4e-21	5.36e-20
chr3	100258858	100263567	4710	*	8.61754	9.01399	8.06906	0.932353	5.42e-21	5.38e-20
chr5	112977407	112980607	3201	*	9.20475	9.56014	8.73215	0.823411	5.5e-21	5.46e-20
chr10	21732008	21735208	3201	*	7.60094	8.11785	6.78772	1.29288	5.65e-21	5.59e-20
chr5	62401373	62406502	5130	*	8.845	9.22409	8.32935	0.886623	5.66e-21	5.6e-20
chr20	32204833	32210019	5187	*	9.07065	9.43928	8.57426	0.85989	5.79e-21	5.72e-20
chr11	43356914	43361830	4917	*	9.06127	9.42024	8.58229	0.826556	5.92e-21	5.85e-20
chr1	186372380	186378246	5867	*	9.52069	9.84854	9.09573	0.748267	6.04e-21	5.96e-20
chr5	73562947	73568195	5249	*	9.76017	10.0827	9.3441	0.734748	6.06e-21	5.98e-20
chr12	120192378	120203855	11478	*	10.0082	10.3458	9.56673	0.774654	6.1e-21	6.01e-20
chr5	109690263	109693463	3201	*	8.46547	8.8687	7.90384	0.955593	6.15e-21	6.06e-20
chr4	109727434	109730634	3201	*	8.05823	8.50667	7.40407	1.08689	6.22e-21	6.12e-20
chr14	52692905	52696105	3201	*	8.11932	8.54631	7.51015	1.01737	6.28e-21	6.17e-20
chr2	28867707	28872404	4698	*	9.06413	9.42014	8.59045	0.821892	6.47e-21	6.35e-20
chr16	53701823	53706460	4638	*	8.89108	9.25099	8.41044	0.830696	6.63e-21	6.51e-20
chr1	150254224	150260468	6245	*	9.41193	9.73436	8.99604	0.730982	6.75e-21	6.62e-20
chr6	51511982	51515182	3201	*	7.63187	8.13167	6.86081	1.24197	7.03e-21	6.89e-20
chr10	119869489	119874897	5409	*	9.22394	9.57223	8.76387	0.797927	7.16e-21	7.01e-20
chr4	53375781	53380392	4612	*	9.06999	9.43472	8.58066	0.849257	7.21e-21	7.05e-20
chr16	30365242	30373022	7781	*	9.44734	9.77255	9.02681	0.736623	7.27e-21	7.11e-20
chr2	157836927	157840127	3201	*	7.71327	8.18159	7.01544	1.14297	7.33e-21	7.16e-20
chr5	100533399	100538223	4825	*	9.1364	9.4981	8.65254	0.839175	7.5e-21	7.32e-20
chr17	48906367	48912892	6526	*	9.12203	9.46972	8.66301	0.799747	7.63e-21	7.44e-20
chr10	112181343	112185830	4488	*	8.39756	8.79746	7.84241	0.941387	7.66e-21	7.47e-20
chr7	157149114	157152314	3201	*	7.30063	7.82787	6.4611	1.32966	7.69e-21	7.49e-20
chr11	74590780	74595433	4654	*	8.7687	9.13803	8.27102	0.85991	8.02e-21	7.81e-20
chr15	75636562	75642391	5830	*	9.16745	9.5176	8.70413	0.808387	8.08e-21	7.86e-20
chr18	25282018	25288859	6842	*	9.15261	9.54272	8.61624	0.915612	8.13e-21	7.89e-20
chr17	75894266	75897466	3201	*	7.32667	7.84352	6.51362	1.29002	8.13e-21	7.89e-20
chr3	9984207	9989473	5267	*	9.02334	9.40066	8.51099	0.880628	8.16e-21	7.92e-20
chr18	34976837	34980037	3201	*	8.70022	9.08313	8.17746	0.898166	8.41e-21	8.16e-20
chr3	197958272	197962566	4295	*	8.48858	8.88436	7.94138	0.931339	8.56e-21	8.29e-20
chr6	19838938	19842138	3201	*	9.43904	9.76925	9.01008	0.753438	8.62e-21	8.35e-20
chr14	52947640	52953605	5966	*	9.46384	9.81008	9.00734	0.795328	8.9e-21	8.61e-20
chr4	186719983	186729068	9086	*	9.53684	9.87171	9.09996	0.765726	8.91e-21	8.61e-20
chr3	138185218	138190396	5179	*	9.06238	9.41023	8.60308	0.79955	9.02e-21	8.71e-20
chr1	68492768	68499239	6472	*	9.19314	9.57812	8.66646	0.903528	9.42e-21	9.09e-20
chr5	36604549	36609434	4886	*	9.26343	9.63055	8.76976	0.850856	9.47e-21	9.13e-20
chr6	85637212	85642254	5043	*	9.42789	9.76788	8.98225	0.779275	9.55e-21	9.2e-20
chr7	150378670	150384726	6057	*	8.97647	9.33662	8.49539	0.83209	9.7e-21	9.33e-20
chr18	74146486	74150997	4512	*	8.97583	9.35394	8.46199	0.883885	9.72e-21	9.35e-20
chr20	14332114	14337663	5550	*	10.1719	10.4991	9.74819	0.744225	1e-20	9.61e-20
chr18	12881336	12886338	5003	*	8.66894	9.06786	8.1157	0.941311	1.01e-20	9.71e-20
chr14	56579050	56582250	3201	*	8.40786	8.80836	7.85155	0.943277	1.03e-20	9.88e-20
chr1	154953626	154958201	4576	*	8.76333	9.13121	8.2683	0.852039	1.06e-20	1.01e-19
chr19	14072531	14075731	3201	*	7.77252	8.23727	7.08267	1.13365	1.07e-20	1.02e-19
chr5	79988652	79993222	4571	*	9.16567	9.52244	8.69063	0.824388	1.08e-20	1.03e-19
chr1	86910002	86917841	7840	*	9.84559	10.1819	9.40626	0.76851	1.11e-20	1.06e-19
chr9	110253461	110258775	5315	*	8.62409	9.0093	8.09698	0.897524	1.15e-20	1.1e-19
chr1	156765297	156771660	6364	*	9.52306	9.85941	9.08366	0.767653	1.22e-20	1.17e-19
chr20	35661472	35664672	3201	*	9.52432	9.85556	9.09363	0.75708	1.22e-20	1.17e-19
chr1	93343495	93349759	6265	*	10.2515	10.5564	9.86439	0.688718	1.25e-20	1.19e-19
chr3	33276408	33279608	3201	*	7.73307	8.21745	6.99855	1.19536	1.26e-20	1.2e-19
chr1	15615464	15621769	6306	*	9.12558	9.47847	8.65742	0.813859	1.27e-20	1.21e-19
chr5	10247416	10253297	5882	*	9.2135	9.54784	8.77753	0.762184	1.28e-20	1.21e-19
chr2	9420863	9426183	5321	*	8.88528	9.26753	8.36375	0.892901	1.29e-20	1.23e-19
chr3	72997012	73000212	3201	*	9.5416	9.88912	9.08287	0.800686	1.29e-20	1.23e-19
chr10	70050779	70056289	5511	*	8.53193	8.94043	7.95996	0.969664	1.31e-20	1.24e-19
chr1	70351570	70356973	5404	*	9.28787	9.63562	8.82875	0.801348	1.32e-20	1.25e-19
chr2	9551459	9558451	6993	*	9.57096	9.90785	9.13064	0.770101	1.34e-20	1.27e-19
chr11	102111460	102114660	3201	*	9.22433	9.58957	8.7341	0.847545	1.35e-20	1.28e-19
chr12	46264755	46270974	6220	*	9.23972	9.58491	8.78505	0.79442	1.4e-20	1.32e-19
chr8	116752129	116757908	5780	*	9.14255	9.50384	8.65941	0.834593	1.4e-20	1.33e-19
chr6	35451642	35454842	3201	*	8.53374	8.93433	7.97724	0.948223	1.4e-20	1.33e-19
chr8	23852395	23855595	3201	*	7.95323	8.39212	7.31934	1.05193	1.44e-20	1.36e-19
chr14	102137319	102142768	5450	*	9.12375	9.48892	8.63363	0.848453	1.44e-20	1.36e-19
chr18	32089978	32095699	5722	*	8.91753	9.28628	8.4209	0.858306	1.45e-20	1.36e-19
chr7	16463452	16467689	4238	*	9.06385	9.44998	8.53503	0.906729	1.45e-20	1.36e-19
chr9	33022752	33030068	7317	*	9.62663	9.96416	9.18522	0.772893	1.45e-20	1.37e-19
chr4	76687204	76692366	5163	*	9.45326	9.80454	8.98795	0.808996	1.47e-20	1.39e-19
chr22	37656545	37662487	5943	*	8.71566	9.09973	8.1907	0.899995	1.49e-20	1.4e-19
chr5	16462039	16468919	6881	*	9.35591	9.69386	8.91376	0.774118	1.5e-20	1.41e-19
chr6	156779634	156782834	3201	*	9.60082	9.93847	9.15919	0.77459	1.51e-20	1.42e-19
chr7	12401707	12404907	3201	*	7.41504	7.92556	6.61778	1.27047	1.51e-20	1.42e-19
chr4	182449133	182452333	3201	*	9.27781	9.61765	8.8324	0.778874	1.55e-20	1.46e-19
chr3	9398066	9404882	6817	*	10.6403	10.9367	10.2668	0.665877	1.57e-20	1.47e-19
chr12	121574314	121583419	9106	*	10.109	10.4038	9.73803	0.6613	1.59e-20	1.49e-19
chr8	102408856	102414927	6072	*	9.13924	9.4851	8.68341	0.796441	1.59e-20	1.49e-19
chr6	36595920	36602251	6332	*	9.9954	10.3194	9.5769	0.738407	1.62e-20	1.51e-19
chr13	99198246	99203816	5571	*	8.5832	9.00565	7.98331	1.0106	1.64e-20	1.54e-19
chr4	156968188	156971388	3201	*	8.59897	8.99823	8.04506	0.940997	1.65e-20	1.54e-19
chr3	44972656	44978996	6341	*	9.07906	9.43419	8.60693	0.817832	1.7e-20	1.58e-19
chr2	171154830	171163184	8355	*	9.66973	10.0184	9.20899	0.803469	1.7e-20	1.59e-19
chr6	116679160	116684276	5117	*	8.53412	8.94964	7.94817	0.990648	1.73e-20	1.61e-19
chr1	185154059	185159599	5541	*	9.12298	9.48179	8.64429	0.832113	1.76e-20	1.63e-19
chr2	9624407	9633161	8755	*	9.91606	10.2353	9.50541	0.725758	1.81e-20	1.68e-19
chr14	45132075	45139064	6990	*	10.276	10.5842	9.88345	0.69694	1.83e-20	1.7e-19
chr13	30614586	30620629	6044	*	10.0752	10.3892	9.6733	0.711908	1.84e-20	1.71e-19
chr16	74604253	74609055	4803	*	9.09883	9.46058	8.61488	0.83828	1.85e-20	1.71e-19
chr11	78572228	78577024	4797	*	8.79977	9.16992	8.30061	0.861678	1.85e-20	1.72e-19
chr5	10351130	10358562	7433	*	9.72551	10.0405	9.32203	0.714436	1.87e-20	1.74e-19
chr11	62837408	62844016	6609	*	9.01594	9.36583	8.55306	0.805632	1.9e-20	1.76e-19
chr10	116270314	116274791	4478	*	8.53452	8.92859	7.9906	0.928064	1.97e-20	1.83e-19
chr12	97465581	97473632	8052	*	10.3744	10.7372	9.88853	0.839433	1.99e-20	1.84e-19
chr17	59104092	59109243	5152	*	9.0526	9.42039	8.55771	0.857112	2e-20	1.84e-19
chr7	87150216	87155740	5525	*	9.90546	10.2101	9.51872	0.687514	2.02e-20	1.87e-19
chr7	74172125	74177130	5006	*	9.23541	9.57428	8.79168	0.776007	2.04e-20	1.88e-19
chr1	23527514	23533334	5821	*	8.79449	9.1797	8.2674	0.901997	2.07e-20	1.91e-19
chr5	33437860	33445728	7869	*	9.78957	10.0955	9.40084	0.690711	2.09e-20	1.93e-19
chr6	121434354	121440312	5959	*	9.14153	9.48952	8.68198	0.802432	2.1e-20	1.93e-19
chr1	110341261	110344461	3201	*	9.51037	9.85289	9.06034	0.786953	2.14e-20	1.97e-19
chr2	112540005	112546280	6276	*	9.00783	9.39403	8.47886	0.906309	2.15e-20	1.98e-19
chr7	73680663	73683863	3201	*	8.20584	8.6228	7.61702	0.992357	2.16e-20	1.98e-19
chr6	149314891	149321113	6223	*	9.55034	9.87803	9.12564	0.747501	2.18e-20	2e-19
chr7	42220491	42229096	8606	*	9.78338	10.1416	9.30577	0.828587	2.18e-20	2e-19
chr15	73992646	73997481	4836	*	8.74411	9.11116	8.25058	0.848906	2.2e-20	2.02e-19
chr11	95065006	95070822	5817	*	9.22889	9.60898	8.71139	0.887701	2.21e-20	2.02e-19
chr14	39429284	39435209	5926	*	9.30432	9.66939	8.81437	0.846831	2.31e-20	2.12e-19
chr11	43555821	43560097	4277	*	8.52009	8.91376	7.97693	0.918404	2.33e-20	2.13e-19
chr3	132657476	132663514	6039	*	9.62969	9.95129	9.21519	0.731315	2.36e-20	2.16e-19
chr4	183986215	183990168	3954	*	8.5188	8.90947	7.98137	0.919095	2.37e-20	2.16e-19
chr5	110257307	110260507	3201	*	7.85657	8.3174	7.1754	1.11525	2.37e-20	2.16e-19
chr6	90580180	90583380	3201	*	8.11235	8.54434	7.49285	1.03041	2.44e-20	2.22e-19
chr1	162069453	162072653	3201	*	8.50784	8.88743	7.99127	0.884666	2.48e-20	2.27e-19
chr7	107165978	107172148	6171	*	9.19644	9.53548	8.75243	0.777224	2.49e-20	2.27e-19
chr9	78294552	78300355	5804	*	8.71716	9.09712	8.1999	0.883442	2.49e-20	2.27e-19
chr10	70477760	70480960	3201	*	7.58218	8.10138	6.76318	1.2964	2.51e-20	2.29e-19
chr3	195540575	195543775	3201	*	8.67654	9.05126	8.169	0.872707	2.54e-20	2.31e-19
chr1	99849492	99852692	3201	*	8.60858	9.00017	8.06942	0.919982	2.56e-20	2.33e-19
chr21	31726999	31734390	7392	*	9.53281	9.86755	9.09617	0.767946	2.58e-20	2.35e-19
chr2	121646431	121652826	6396	*	9.52194	9.85757	9.08376	0.77015	2.64e-20	2.39e-19
chr4	129090898	129095737	4840	*	9.40214	9.74574	8.95026	0.790445	2.65e-20	2.4e-19
chr8	90642740	90645940	3201	*	9.12992	9.49184	8.64566	0.840617	2.65e-20	2.4e-19
chr7	140921677	140926992	5316	*	9.22742	9.58723	8.74695	0.832667	2.66e-20	2.41e-19
chr10	5684585	5687785	3201	*	8.72236	9.10569	8.19879	0.899046	2.81e-20	2.55e-19
chr14	47793055	47796255	3201	*	7.40087	7.91976	6.58267	1.3004	2.87e-20	2.6e-19
chr3	28346034	28351333	5300	*	9.15729	9.50989	8.68963	0.809847	2.91e-20	2.63e-19
chr11	129275333	129281884	6552	*	9.18296	9.53355	8.71885	0.809658	2.91e-20	2.63e-19
chr9	99816733	99824695	7963	*	9.7239	10.0487	9.30409	0.740218	2.92e-20	2.63e-19
chr11	85625776	85630995	5220	*	9.1596	9.53441	8.65186	0.871844	2.96e-20	2.67e-19
chr2	86102591	86110178	7588	*	9.79559	10.1052	9.40086	0.698837	2.98e-20	2.69e-19
chr3	66035550	66038750	3201	*	8.18841	8.61712	7.57572	1.02669	3.04e-20	2.74e-19
chr7	39951636	39954836	3201	*	9.62859	9.97183	9.1773	0.789389	3.05e-20	2.75e-19
chr9	94083392	94086592	3201	*	7.55078	8.03693	6.81214	1.19762	3.1e-20	2.79e-19
chr7	29144114	29147314	3201	*	7.48364	8.0202	6.6198	1.36492	3.11e-20	2.79e-19
chr4	23887347	23891204	3858	*	8.52013	8.96506	7.87345	1.07516	3.2e-20	2.87e-19
chr2	213232072	213235614	3543	*	8.07899	8.50606	7.46965	1.02085	3.22e-20	2.89e-19
chr4	176317607	176323374	5768	*	9.44607	9.76753	9.03182	0.731804	3.25e-20	2.92e-19
chr6	7310159	7313359	3201	*	8.83236	9.18791	8.35949	0.820925	3.26e-20	2.92e-19
chr12	42586793	42590444	3652	*	8.01196	8.4657	7.34634	1.09931	3.33e-20	2.99e-19
chr14	53149469	53152669	3201	*	9.1016	9.47379	8.59869	0.866025	3.45e-20	3.09e-19
chr1	236394494	236397694	3201	*	7.60596	8.08373	6.8867	1.16918	3.48e-20	3.12e-19
chr6	104967092	104971976	4885	*	9.01256	9.38597	8.50741	0.872716	3.54e-20	3.17e-19
chr1	211671244	211676270	5027	*	9.06251	9.4322	8.5642	0.861106	3.57e-20	3.19e-19
chr14	61693195	61698977	5783	*	9.63945	9.96224	9.22298	0.733212	3.6e-20	3.22e-19
chr10	5809541	5812741	3201	*	9.36742	9.69427	8.94414	0.745798	3.65e-20	3.26e-19
chr2	183122347	183127218	4872	*	9.05687	9.42495	8.56147	0.856688	3.67e-20	3.27e-19
chr11	126353503	126358348	4846	*	8.59502	9.00261	8.02484	0.964293	3.83e-20	3.41e-19
chr17	7702378	7708277	5900	*	8.73792	9.1042	8.24578	0.850277	3.84e-20	3.42e-19
chr4	44676375	44681494	5120	*	9.29689	9.63196	8.85968	0.765672	3.88e-20	3.45e-19
chr14	81217337	81223352	6016	*	9.20253	9.54541	8.7519	0.786009	3.89e-20	3.46e-19
chr13	36996480	37003406	6927	*	9.77373	10.0965	9.35722	0.735487	3.92e-20	3.48e-19
chr7	65268909	65272109	3201	*	8.31197	8.71102	7.75848	0.933275	3.92e-20	3.48e-19
chr4	20316467	20320825	4359	*	8.9192	9.29037	8.41816	0.864532	3.93e-20	3.49e-19
chr4	77070428	77078305	7878	*	9.95888	10.2652	9.56946	0.691161	3.98e-20	3.53e-19
chr3	130741108	130747438	6331	*	9.14108	9.47648	8.70329	0.766693	3.98e-20	3.53e-19
chr4	86594768	86597968	3201	*	9.26024	9.61226	8.79361	0.809273	4.03e-20	3.57e-19
chr21	44009502	44016743	7242	*	8.91338	9.28204	8.41694	0.85879	4.04e-20	3.58e-19
chr12	70240708	70246761	6054	*	9.9229	10.2446	9.50824	0.732241	4.06e-20	3.59e-19
chr2	27216633	27219833	3201	*	8.01724	8.4552	7.38531	1.05581	4.11e-20	3.63e-19
chr7	127649830	127654775	4946	*	8.90581	9.26551	8.42554	0.829912	4.11e-20	3.63e-19
chr18	11978676	11985076	6401	*	8.51454	8.92596	7.93679	0.978016	4.27e-20	3.77e-19
chr1	235501456	235504656	3201	*	8.42364	8.8154	7.88414	0.919139	4.29e-20	3.78e-19
chr10	18648894	18653721	4828	*	9.57071	9.90823	9.12931	0.77453	4.32e-20	3.81e-19
chr12	63779243	63782443	3201	*	8.58281	8.95362	8.08244	0.859751	4.38e-20	3.86e-19
chr12	56018798	56025080	6283	*	9.30215	9.63019	8.87686	0.745315	4.46e-20	3.92e-19
chr22	36526706	36531327	4622	*	8.48025	8.87907	7.92719	0.940292	4.56e-20	4.01e-19
chr17	18181309	18187421	6113	*	9.72207	10.0755	9.25301	0.814115	4.6e-20	4.04e-19
chr2	169733629	169736829	3201	*	9.07425	9.44591	8.57232	0.864427	4.61e-20	4.05e-19
chr3	23942903	23948497	5595	*	8.58174	8.97064	8.04766	0.911861	4.62e-20	4.05e-19
chr6	35468437	35471637	3201	*	8.43582	8.8187	7.9131	0.89133	4.86e-20	4.26e-19
chr3	186565057	186573400	8344	*	9.59805	9.92972	9.16661	0.756331	4.89e-20	4.28e-19
chr2	118086337	118091470	5134	*	9.08837	9.42736	8.64443	0.77579	4.92e-20	4.31e-19
chr11	94971069	94975837	4769	*	8.81267	9.18421	8.31096	0.860825	5.09e-20	4.45e-19
chr6	27752193	27755393	3201	*	8.38423	8.77573	7.84521	0.919772	5.12e-20	4.48e-19
chr8	98114561	98119708	5148	*	9.1772	9.52582	8.71653	0.804089	5.16e-20	4.51e-19
chr2	119760525	119763725	3201	*	9.63577	9.95993	9.217	0.739099	5.25e-20	4.59e-19
chr17	76557326	76560526	3201	*	8.75763	9.14434	8.2277	0.907015	5.29e-20	4.62e-19
chr7	30024288	30031423	7136	*	10.035	10.331	9.66207	0.665185	5.85e-20	5.11e-19
chr6	138553511	138557877	4367	*	8.76734	9.14035	8.26293	0.865803	5.88e-20	5.13e-19
chr2	19987352	19992186	4835	*	9.00388	9.37755	8.49826	0.868916	5.89e-20	5.13e-19
chr5	177133792	177136992	3201	*	8.81002	9.18966	8.29336	0.888309	5.98e-20	5.2e-19
chr6	169699505	169705493	5989	*	9.50374	9.82761	9.08547	0.737346	5.99e-20	5.21e-19
chr10	86753763	86759844	6082	*	9.46529	9.78999	9.04561	0.738457	6.01e-20	5.23e-19
chr13	77024375	77029353	4979	*	9.10426	9.44555	8.65636	0.781031	6.09e-20	5.29e-19
chr11	67265898	67271795	5898	*	8.60183	8.98387	8.08069	0.889607	6.17e-20	5.36e-19
chr3	57754047	57760092	6046	*	9.42596	9.77443	8.96555	0.802718	6.23e-20	5.4e-19
chr3	33796435	33802349	5915	*	8.9326	9.2785	8.4767	0.794541	6.35e-20	5.51e-19
chr3	136747569	136754929	7361	*	9.5523	9.87661	9.1333	0.739669	6.5e-20	5.63e-19
chr1	179880029	179885693	5665	*	9.25233	9.58311	8.82242	0.751935	6.63e-20	5.74e-19
chr6	159786516	159789716	3201	*	8.5482	8.93304	8.0218	0.900469	6.67e-20	5.77e-19
chr10	101585728	101590478	4751	*	8.73779	9.1174	8.22118	0.888278	6.7e-20	5.79e-19
chr3	129890614	129895816	5203	*	9.2232	9.57576	8.75563	0.814151	6.78e-20	5.86e-19
chr11	67119916	67123116	3201	*	9.06489	9.4152	8.60126	0.809445	6.83e-20	5.9e-19
chr4	174281261	174286558	5298	*	9.40507	9.7378	8.97184	0.75653	6.88e-20	5.94e-19
chr7	135506875	135512378	5504	*	9.44202	9.7964	8.97122	0.818297	7.2e-20	6.21e-19
chr11	134221565	134227635	6071	*	9.26744	9.60893	8.8192	0.780779	7.21e-20	6.22e-19
chr6	79078001	79082660	4660	*	9.03105	9.39789	8.5379	0.850832	7.32e-20	6.31e-19
chr2	172734878	172738078	3201	*	7.6639	8.13128	6.96819	1.13542	7.34e-20	6.32e-19
chr8	94433475	94438879	5405	*	9.81978	10.1491	9.39238	0.753035	7.61e-20	6.55e-19
chr20	50190940	50194140	3201	*	8.05441	8.47757	7.45308	1.009	7.69e-20	6.61e-19
chr22	40853863	40859506	5644	*	9.89618	10.2231	9.47285	0.746008	8.09e-20	6.95e-19
chr4	144645931	144651795	5865	*	9.08362	9.44588	8.59877	0.84219	8.13e-20	6.98e-19
chr6	26320059	26323259	3201	*	7.56356	8.08442	6.74037	1.31363	8.16e-20	7e-19
chr10	73242352	73255173	12822	*	10.3596	10.6624	9.97586	0.682769	8.19e-20	7.03e-19
chr11	3854944	3858144	3201	*	7.98463	8.41748	7.36335	1.03678	8.21e-20	7.03e-19
chr12	66167351	66170551	3201	*	7.53831	8.02181	6.80583	1.18742	8.32e-20	7.13e-19
chr2	6917538	6920738	3201	*	7.49097	7.99572	6.70789	1.25537	8.43e-20	7.21e-19
chr16	18787139	18790339	3201	*	8.90397	9.27168	8.40926	0.856709	8.54e-20	7.3e-19
chr5	149998346	150003473	5128	*	9.04499	9.38663	8.59647	0.781866	8.6e-20	7.35e-19
chr6	3258381	3262154	3774	*	8.06255	8.51775	7.39375	1.1012	8.61e-20	7.35e-19
chr11	61963587	61969900	6314	*	9.15283	9.51894	8.66101	0.850565	8.76e-20	7.48e-19
chr2	159710118	159715321	5204	*	9.23297	9.57887	8.77706	0.793545	8.85e-20	7.55e-19
chr5	171385577	171391500	5924	*	9.73543	10.0641	9.30903	0.751033	9.03e-20	7.69e-19
chr14	101964854	101968054	3201	*	8.95007	9.29471	8.49637	0.79123	9.04e-20	7.69e-19
chr4	41935061	41939741	4681	*	8.99691	9.34228	8.54194	0.79195	9.04e-20	7.69e-19
chr7	92131203	92136967	5765	*	9.16187	9.49078	8.73512	0.747961	9.14e-20	7.77e-19
chr9	112330415	112333615	3201	*	8.75395	9.12142	8.25967	0.851119	9.26e-20	7.86e-19
chr3	44336292	44341092	4801	*	8.77517	9.1624	8.24426	0.910355	9.27e-20	7.87e-19
chr2	216688777	216696777	8001	*	9.52038	9.84714	9.09727	0.74611	9.54e-20	8.1e-19
chr5	34912876	34920172	7297	*	9.82516	10.1582	9.39139	0.761308	9.61e-20	8.15e-19
chr7	83160494	83163694	3201	*	7.83444	8.29356	7.15706	1.1097	9.62e-20	8.15e-19
chr1	197732360	197735560	3201	*	7.5224	8.02682	6.74012	1.24942	9.69e-20	8.21e-19
chr12	93438995	93444537	5543	*	9.34439	9.69291	8.88392	0.804365	9.73e-20	8.23e-19
chr11	118923001	118926201	3201	*	8.36128	8.78875	7.75113	1.02452	9.75e-20	8.25e-19
chr1	52549822	52556131	6310	*	9.51163	9.8348	9.09452	0.732642	9.86e-20	8.33e-19
chr8	107385373	107388573	3201	*	7.06135	7.62515	6.12306	1.45282	9.86e-20	8.33e-19
chr1	244650766	244656421	5656	*	9.20017	9.54184	8.75161	0.784242	9.94e-20	8.39e-19
chr2	135531156	135534356	3201	*	8.59813	8.99834	8.04238	0.946351	1.01e-19	8.56e-19
chr6	138771359	138775905	4547	*	8.79746	9.15695	8.31756	0.832058	1.05e-19	8.86e-19
chr6	96894940	96900282	5343	*	9.0706	9.42332	8.60273	0.814559	1.05e-19	8.88e-19
chr2	241634568	241640197	5630	*	8.77443	9.13852	8.28627	0.844186	1.08e-19	9.08e-19
chr17	42673202	42680466	7265	*	9.09387	9.44637	8.6264	0.815294	1.08e-19	9.1e-19
chr7	123745350	123751869	6520	*	10.0535	10.3566	9.66926	0.68378	1.1e-19	9.22e-19
chr13	46049783	46055058	5276	*	9.74322	10.0418	9.36634	0.670169	1.11e-19	9.36e-19
chr20	34106800	34114360	7561	*	9.47444	9.82027	9.01867	0.795768	1.12e-19	9.39e-19
chr16	66879736	66882936	3201	*	7.84569	8.28878	7.20294	1.05983	1.12e-19	9.39e-19
chr13	79403262	79408554	5293	*	9.83159	10.1696	9.38932	0.773974	1.12e-19	9.42e-19
chr17	79774723	79780943	6221	*	8.89529	9.26895	8.3897	0.870833	1.12e-19	9.43e-19
chr20	31737001	31742475	5475	*	9.47471	9.80014	9.05383	0.741171	1.14e-19	9.53e-19
chr2	3375600	3382156	6557	*	9.31979	9.64462	8.89992	0.738258	1.14e-19	9.57e-19
chr9	131391871	131397673	5803	*	9.23979	9.59134	8.77398	0.81078	1.15e-19	9.65e-19
chr11	126209432	126214122	4691	*	8.77103	9.14622	8.26261	0.872651	1.16e-19	9.67e-19
chr1	26407417	26421068	13652	*	10.5529	10.8573	10.1668	0.685319	1.16e-19	9.67e-19
chr10	73908616	73911816	3201	*	7.64641	8.12406	6.92741	1.17399	1.16e-19	9.71e-19
chrX	119787326	119792012	4687	*	8.50395	8.89249	7.97058	0.911167	1.17e-19	9.75e-19
chr20	38432601	38435801	3201	*	8.21202	8.62578	7.62961	0.981778	1.17e-19	9.76e-19
chr4	182082036	182086363	4328	*	8.49689	8.88679	7.96094	0.915079	1.21e-19	1.01e-18
chr11	17074305	17079774	5470	*	8.83784	9.21621	8.32352	0.882861	1.24e-19	1.03e-18
chr9	504308	507508	3201	*	7.48565	7.98006	6.72749	1.21825	1.24e-19	1.03e-18
chr1	76073796	76076996	3201	*	7.97374	8.44203	7.276	1.13645	1.24e-19	1.03e-18
chr6	107490987	107494187	3201	*	9.10958	9.46717	8.63307	0.828621	1.27e-19	1.05e-18
chr7	103342245	103351879	9635	*	10.0401	10.3422	9.65754	0.679896	1.27e-19	1.06e-18
chr1	193102727	193107440	4714	*	8.33338	8.72885	7.78678	0.923764	1.28e-19	1.06e-18
chr2	213146915	213154312	7398	*	9.661	9.98551	9.24164	0.737935	1.28e-19	1.06e-18
chr2	63586090	63591434	5345	*	8.93285	9.29173	8.45405	0.831749	1.32e-19	1.09e-18
chr19	14134260	14141328	7069	*	8.94798	9.31743	8.45009	0.86136	1.34e-19	1.11e-18
chr3	88147387	88154724	7338	*	9.53324	9.85636	9.11621	0.736161	1.35e-19	1.12e-18
chr10	87815382	87820273	4892	*	9.46023	9.7819	9.04563	0.731857	1.39e-19	1.15e-18
chr14	35290485	35295164	4680	*	9.23524	9.57057	8.7976	0.768602	1.46e-19	1.21e-18
chr15	89891721	89896039	4319	*	8.62685	9.01177	8.10031	0.901993	1.47e-19	1.22e-18
chr12	103954301	103959899	5599	*	9.09566	9.45108	8.62302	0.821526	1.48e-19	1.22e-18
chr11	59555673	59558873	3201	*	7.80483	8.25719	7.1422	1.0885	1.48e-19	1.22e-18
chr9	117703438	117707865	4428	*	8.74213	9.11414	8.23956	0.867936	1.48e-19	1.22e-18
chr11	108495895	108499095	3201	*	7.76916	8.22306	7.10319	1.09681	1.5e-19	1.24e-18
chr1	68216664	68219864	3201	*	8.07807	8.52391	7.42948	1.07419	1.53e-19	1.26e-18
chr1	153918052	153925584	7533	*	9.35321	9.70982	8.87846	0.823854	1.53e-19	1.26e-18
chr11	107455423	107459876	4454	*	8.83271	9.18997	8.3568	0.82449	1.55e-19	1.27e-18
chr10	32049443	32058334	8892	*	10.0236	10.3234	9.6448	0.674869	1.55e-19	1.28e-18
chr9	20619348	20625491	6144	*	9.17523	9.52299	8.71608	0.801948	1.59e-19	1.31e-18
chr4	147681608	147686143	4536	*	8.54601	8.94256	7.99731	0.933544	1.61e-19	1.32e-18
chr10	20993476	20997294	3819	*	8.34387	8.74803	7.78041	0.949985	1.62e-19	1.33e-18
chr1	174157210	174162207	4998	*	8.28897	8.70397	7.7041	0.986694	1.64e-19	1.34e-18
chr16	28820720	28826520	5801	*	8.76941	9.13614	8.27646	0.851696	1.64e-19	1.35e-18
chr6	159724583	159730764	6182	*	9.92762	10.2582	9.49806	0.755085	1.66e-19	1.36e-18
chr2	222316488	222319688	3201	*	7.90067	8.34169	7.2623	1.06348	1.66e-19	1.36e-18
chr2	42140522	42143722	3201	*	7.4485	7.94095	6.695	1.20568	1.66e-19	1.36e-18
chr2	58238595	58241795	3201	*	8.935	9.32862	8.39195	0.928167	1.74e-19	1.42e-18
chr15	84711997	84718719	6723	*	9.27708	9.61338	8.83776	0.77108	1.76e-19	1.44e-18
chr7	30592159	30598371	6213	*	9.59406	9.93256	9.15097	0.77357	1.79e-19	1.46e-18
chr1	54198069	54202611	4543	*	8.85685	9.23343	8.34585	0.879597	1.81e-19	1.48e-18
chr4	127878788	127884919	6132	*	9.23996	9.56876	8.81341	0.75125	1.84e-19	1.5e-18
chr5	124669730	124672930	3201	*	7.94174	8.38002	7.30914	1.04866	1.87e-19	1.53e-18
chr3	142998312	143006635	8324	*	9.75536	10.087	9.32407	0.757456	1.9e-19	1.55e-18
chr2	66431535	66443059	11525	*	10.4011	10.7109	10.0059	0.69989	1.9e-19	1.55e-18
chr9	37485241	37488441	3201	*	8.22528	8.6273	7.666	0.947252	1.93e-19	1.57e-18
chr12	89705731	89708931	3201	*	8.18539	8.59622	7.6088	0.968674	1.94e-19	1.58e-18
chr7	23179968	23185049	5082	*	9.07224	9.44222	8.57338	0.860787	1.98e-19	1.6e-18
chr2	197496767	197503116	6350	*	9.97781	10.3192	9.52977	0.782625	1.98e-19	1.61e-18
chr1	160259840	160264407	4568	*	9.06843	9.41557	8.61037	0.798644	2e-19	1.62e-18
chr15	41330128	41336069	5942	*	9.29144	9.62923	8.84956	0.77482	2.02e-19	1.63e-18
chr2	109018170	109021370	3201	*	6.7465	7.35925	5.65978	1.62214	2.09e-19	1.69e-18
chr7	128455091	128459958	4868	*	8.81313	9.17399	8.33078	0.837721	2.1e-19	1.7e-18
chr6	78866763	78869963	3201	*	8.02862	8.44693	7.43708	0.992212	2.11e-19	1.71e-18
chr1	54326257	54330815	4559	*	8.20596	8.62092	7.62114	0.982399	2.13e-19	1.72e-18
chr17	50425548	50428748	3201	*	7.59215	8.06295	6.88875	1.14874	2.14e-19	1.73e-18
chr4	168629185	168636496	7312	*	9.58984	9.90268	9.18982	0.706112	2.15e-19	1.74e-18
chr5	112160318	112163518	3201	*	8.58445	8.9597	8.07592	0.872337	2.16e-19	1.75e-18
chr13	26254808	26258008	3201	*	9.40994	9.76366	8.94031	0.817577	2.17e-19	1.75e-18
chr22	43953034	43957802	4769	*	8.84907	9.22423	8.3407	0.87082	2.18e-19	1.76e-18
chr5	129459076	129462276	3201	*	7.70532	8.16101	7.03543	1.10444	2.2e-19	1.77e-18
chr18	31939403	31946623	7221	*	9.30347	9.6333	8.87516	0.746362	2.22e-19	1.79e-18
chr14	92037310	92042358	5049	*	9.21343	9.53945	8.79155	0.739684	2.23e-19	1.8e-18
chr2	15589879	15594526	4648	*	8.80587	9.16647	8.32399	0.832763	2.23e-19	1.8e-18
chr2	209576067	209582666	6600	*	10.1566	10.4923	9.71834	0.766624	2.27e-19	1.82e-18
chr1	148262342	148266126	3785	*	7.55081	8.0538	6.77201	1.25475	2.27e-19	1.83e-18
chr1	174019165	174024664	5500	*	9.37565	9.71041	8.93895	0.766225	2.28e-19	1.83e-18
chr1	161129904	161135341	5438	*	9.27816	9.6267	8.81766	0.802106	2.3e-19	1.85e-18
chr3	72443898	72447098	3201	*	9.07244	9.4366	8.58415	0.843028	2.33e-19	1.87e-18
chr17	67242460	67248163	5704	*	8.97893	9.35159	8.47515	0.869098	2.37e-19	1.9e-18
chr10	73093437	73096637	3201	*	8.89794	9.24915	8.43274	0.810692	2.41e-19	1.93e-18
chr6	166998659	167004453	5795	*	9.12945	9.49569	8.6374	0.849831	2.42e-19	1.93e-18
chr20	25247832	25252308	4477	*	8.84587	9.22599	8.32831	0.887994	2.42e-19	1.94e-18
chr3	66218834	66223200	4367	*	8.51951	8.89738	8.00613	0.882087	2.44e-19	1.95e-18
chr4	168317409	168320609	3201	*	7.64505	8.1041	6.96781	1.11004	2.45e-19	1.96e-18
chr4	2960796	2966136	5341	*	8.7329	9.10352	8.23288	0.86269	2.45e-19	1.96e-18
chr10	35333277	35339640	6364	*	9.35797	9.69562	8.91633	0.773315	2.49e-19	1.99e-18
chr2	20048277	20054347	6071	*	9.66802	10.0052	9.22725	0.773017	2.54e-19	2.02e-18
chr6	11227519	11235318	7800	*	9.90653	10.2055	9.52903	0.672606	2.56e-19	2.04e-18
chr12	95214681	95221032	6352	*	9.65251	9.97152	9.24232	0.725663	2.61e-19	2.08e-18
chr3	153163118	153166318	3201	*	8.99991	9.34066	8.55293	0.782172	2.63e-19	2.09e-18
chr11	47522374	47526968	4595	*	8.4872	8.86891	7.96667	0.893577	2.66e-19	2.12e-18
chr8	22690072	22695631	5560	*	8.6631	9.02974	8.1703	0.847548	2.69e-19	2.14e-18
chr2	26343433	26349339	5907	*	9.45028	9.80255	8.98322	0.814232	2.72e-19	2.16e-18
chr8	103412448	103417934	5487	*	9.78316	10.0896	9.39352	0.690533	2.83e-19	2.24e-18
chr15	62895196	62898396	3201	*	7.31174	7.83714	6.47695	1.31587	2.87e-19	2.28e-18
chr13	45338129	45343893	5765	*	9.35619	9.70056	8.90295	0.791758	2.89e-19	2.29e-18
chr14	74761387	74769012	7626	*	10.0935	10.382	9.73248	0.644597	3.02e-19	2.39e-18
chr3	112558992	112564475	5484	*	9.40791	9.72114	9.00726	0.709066	3.03e-19	2.4e-18
chr5	6710885	6718715	7831	*	9.52386	9.8783	9.05296	0.818887	3.07e-19	2.43e-18
chr13	49787984	49794880	6897	*	9.12354	9.47577	8.65652	0.812359	3.1e-19	2.45e-18
chr15	70760807	70765868	5062	*	8.56005	8.94178	8.03949	0.888087	3.11e-19	2.46e-18
chr8	63166112	63171559	5448	*	9.74368	10.0418	9.36744	0.67037	3.22e-19	2.54e-18
chr17	42014680	42022358	7679	*	9.51306	9.84039	9.08897	0.745976	3.28e-19	2.59e-18
chr16	68263795	68266995	3201	*	7.94655	8.37822	7.32776	1.02837	3.31e-19	2.61e-18
chr3	172748712	172753482	4771	*	8.89409	9.24636	8.42702	0.812084	3.31e-19	2.61e-18
chr3	15329818	15333422	3605	*	8.05112	8.51403	7.36535	1.11781	3.38e-19	2.66e-18
chr6	34885887	34892044	6158	*	9.4024	9.71475	9.00319	0.705469	3.39e-19	2.67e-18
chr3	170222075	170225953	3879	*	8.57332	8.93908	8.08212	0.846903	3.47e-19	2.73e-18
chr5	52995734	52999571	3838	*	7.8655	8.32178	7.19433	1.10374	3.5e-19	2.75e-18
chr1	114754743	114757943	3201	*	8.96183	9.31053	8.50105	0.803539	3.51e-19	2.75e-18
chr21	34524522	34527722	3201	*	7.92279	8.35416	7.3046	1.03157	3.51e-19	2.75e-18
chr13	27424005	27427792	3788	*	8.2475	8.66495	7.65768	0.995162	3.51e-19	2.76e-18
chr8	94550917	94556112	5196	*	9.17426	9.50194	8.74958	0.74558	3.54e-19	2.77e-18
chr18	26055518	26059533	4016	*	8.05421	8.49139	7.42392	1.04215	3.57e-19	2.79e-18
chr9	137067972	137071172	3201	*	7.54851	8.02088	6.84156	1.14956	3.57e-19	2.79e-18
chr1	231333413	231336613	3201	*	9.65398	9.96025	9.26466	0.691693	3.58e-19	2.8e-18
chr8	30384837	30388037	3201	*	8.96851	9.31187	8.51702	0.789383	3.6e-19	2.82e-18
chr11	803238	812629	9392	*	9.3055	9.65203	8.84849	0.797813	3.6e-19	2.82e-18
chr5	60942509	60947996	5488	*	8.93361	9.28666	8.46517	0.811788	3.61e-19	2.82e-18
chr11	27463878	27472016	8139	*	9.78406	10.1233	9.33973	0.778104	3.63e-19	2.84e-18
chr6	157019103	157024062	4960	*	8.92664	9.27931	8.45886	0.810427	3.66e-19	2.85e-18
chr12	108557761	108565075	7315	*	9.63631	9.94398	9.24471	0.695247	3.7e-19	2.88e-18
chr2	182713952	182718743	4792	*	9.04921	9.40271	8.57997	0.815004	3.7e-19	2.88e-18
chr9	23535386	23540220	4835	*	8.62022	8.98853	8.12439	0.854911	3.72e-19	2.9e-18
chr2	73213395	73216595	3201	*	8.0037	8.42558	7.40494	1.00436	3.75e-19	2.92e-18
chr2	23923807	23929756	5950	*	9.31947	9.6368	8.91205	0.719995	3.81e-19	2.96e-18
chr2	224908331	224911531	3201	*	7.69838	8.15116	7.03484	1.09053	3.83e-19	2.98e-18
chr11	46241499	46245533	4035	*	8.20565	8.62597	7.61006	0.997252	3.89e-19	3.02e-18
chr2	55613675	55620654	6980	*	9.43501	9.75494	9.02329	0.725174	3.95e-19	3.07e-18
chr2	197672794	197677820	5027	*	9.68813	10.019	9.25806	0.754657	3.96e-19	3.07e-18
chr15	66502165	66507409	5245	*	9.53329	9.86711	9.09821	0.761819	3.95e-19	3.07e-18
chr10	18657140	18662317	5178	*	9.21828	9.54519	8.79492	0.742649	4.06e-19	3.15e-18
chr11	20387087	20390287	3201	*	8.23974	8.63819	7.6874	0.938228	4.14e-19	3.21e-18
chr6	148744934	148750543	5610	*	8.51901	8.90559	7.98934	0.905289	4.21e-19	3.26e-18
chr22	37951811	37956023	4213	*	8.4406	8.83053	7.90457	0.914313	4.24e-19	3.28e-18
chr10	89699296	89704224	4929	*	9.17649	9.52472	8.71652	0.799051	4.32e-19	3.34e-18
chr5	103117345	103123117	5773	*	9.78786	10.1164	9.36174	0.749029	4.36e-19	3.37e-18
chr8	106655591	106660294	4704	*	8.38775	8.78613	7.83555	0.93859	4.37e-19	3.38e-18
chr20	47499847	47505056	5210	*	9.11787	9.4612	8.66644	0.783918	4.43e-19	3.42e-18
chr4	153344729	153347929	3201	*	8.72302	9.09114	8.22756	0.854358	4.43e-19	3.42e-18
chr3	42579507	42584379	4873	*	9.02644	9.36934	8.57577	0.787164	4.5e-19	3.47e-18
chr19	1873238	1876438	3201	*	8.58523	8.96383	8.0705	0.882439	4.53e-19	3.49e-18
chr1	77979094	77982294	3201	*	8.55782	8.96593	7.98661	0.967395	4.53e-19	3.49e-18
chr6	125984450	125988959	4510	*	8.67173	9.03628	8.18273	0.846077	4.6e-19	3.54e-18
chr20	17567209	17573099	5891	*	9.19927	9.54672	8.74066	0.800934	4.69e-19	3.61e-18
chr11	130067425	130074777	7353	*	9.2353	9.57646	8.78763	0.78201	4.72e-19	3.63e-18
chr5	93574316	93584203	9888	*	10.0385	10.351	9.63909	0.707405	4.85e-19	3.73e-18
chr2	165467813	165472545	4733	*	9.73685	10.0323	9.36484	0.663782	4.89e-19	3.76e-18
chr22	17369923	17375206	5284	*	8.77456	9.14811	8.26914	0.872483	4.92e-19	3.78e-18
chr1	184752091	184757148	5058	*	8.85657	9.21109	8.38554	0.81791	4.94e-19	3.79e-18
chr20	9066517	9071398	4882	*	8.23685	8.66757	7.62001	1.02234	4.95e-19	3.8e-18
chr10	92593054	92596254	3201	*	9.09046	9.44294	8.62301	0.811413	5.04e-19	3.86e-18
chr17	47893618	47898851	5234	*	8.88134	9.22454	8.43014	0.78457	5.05e-19	3.87e-18
chr11	106075027	106080304	5278	*	9.41243	9.76983	8.93625	0.82785	5.1e-19	3.9e-18
chr5	134222650	134228705	6056	*	9.85101	10.1697	9.44139	0.721382	5.23e-19	4e-18
chr1	161530102	161533302	3201	*	8.03074	8.48546	7.36298	1.09982	5.25e-19	4.01e-18
chr21	34886061	34890175	4115	*	8.28403	8.6914	7.71427	0.965738	5.3e-19	4.05e-18
chr17	7010321	7016959	6639	*	9.49838	9.80921	9.10164	0.703747	5.31e-19	4.05e-18
chr2	121753383	121759806	6424	*	9.35654	9.67479	8.94762	0.721008	5.31e-19	4.05e-18
chr11	72810912	72816775	5864	*	8.50869	8.90259	7.96508	0.928261	5.31e-19	4.05e-18
chr14	37197173	37200373	3201	*	7.67341	8.13743	6.98517	1.12732	5.35e-19	4.08e-18
chr6	75281737	75288134	6398	*	9.75162	10.0969	9.29689	0.794222	5.37e-19	4.09e-18
chr17	69414466	69417666	3201	*	9.39354	9.71058	8.9866	0.719967	5.38e-19	4.1e-18
chr1	113388088	113393824	5737	*	9.15733	9.50108	8.70517	0.788236	5.44e-19	4.14e-18
chr21	28883021	28886221	3201	*	8.07152	8.49322	7.47313	1.00345	5.47e-19	4.16e-18
chr8	109537471	109542563	5093	*	9.02743	9.36865	8.57964	0.780668	5.52e-19	4.19e-18
chr2	112273424	112278339	4916	*	8.68798	9.06447	8.17717	0.872772	5.6e-19	4.25e-18
chr4	150581025	150584225	3201	*	7.81331	8.27276	7.13521	1.11718	5.72e-19	4.34e-18
chr11	8680343	8691128	10786	*	10.0011	10.3218	9.58817	0.728055	5.79e-19	4.39e-18
chr3	50614915	50619363	4449	*	8.24986	8.65873	7.67717	0.965784	5.81e-19	4.4e-18
chr1	155929046	155936425	7380	*	9.49811	9.82184	9.08007	0.736184	5.82e-19	4.41e-18
chr1	51234301	51241204	6904	*	9.43868	9.7883	8.97626	0.804713	5.83e-19	4.42e-18
chr17	62060608	62065358	4751	*	9.6894	9.98816	9.31219	0.672626	5.91e-19	4.48e-18
chr3	55484362	55488186	3825	*	8.35939	8.80194	7.71775	1.0641	5.94e-19	4.49e-18
chr11	14644132	14647332	3201	*	9.16605	9.52208	8.69232	0.823367	6e-19	4.53e-18
chr15	67967823	67971023	3201	*	7.95276	8.39465	7.31256	1.06411	6.01e-19	4.54e-18
chr4	54061636	54064836	3201	*	8.70909	9.09855	8.17397	0.914816	6.19e-19	4.67e-18
chr22	29002763	29007073	4311	*	8.32651	8.72061	7.78254	0.927054	6.23e-19	4.7e-18
chr14	96360429	96366151	5723	*	9.35636	9.67343	8.9494	0.719004	6.31e-19	4.76e-18
chr14	44963529	44966729	3201	*	9.73587	10.0646	9.30944	0.750903	6.31e-19	4.76e-18
chr18	62187411	62192541	5131	*	9.50582	9.83705	9.07515	0.75451	6.32e-19	4.76e-18
chr7	23103563	23109164	5602	*	9.43858	9.7505	9.04007	0.704644	6.39e-19	4.81e-18
chr20	49275171	49278371	3201	*	7.99362	8.41606	7.39375	1.0059	6.41e-19	4.82e-18
chr6	110350930	110354130	3201	*	7.47047	7.95685	6.73128	1.19845	6.52e-19	4.9e-18
chr3	160659334	160663775	4442	*	8.08771	8.5416	7.42174	1.09732	6.54e-19	4.92e-18
chr13	48233142	48236342	3201	*	9.18217	9.51933	8.74139	0.771747	6.55e-19	4.92e-18
chr1	46128160	46131360	3201	*	9.1269	9.47249	8.67156	0.793756	6.59e-19	4.95e-18
chr1	167217968	167221168	3201	*	8.06817	8.48562	7.47838	0.988542	6.63e-19	4.97e-18
chr2	68155059	68160486	5428	*	9.33311	9.65539	8.91747	0.73382	6.69e-19	5.02e-18
chr11	73874497	73879104	4608	*	8.93108	9.27582	8.47719	0.790859	6.71e-19	5.03e-18
chr1	156744765	156750184	5420	*	9.4261	9.75327	9.00229	0.743193	6.76e-19	5.06e-18
chr4	1853632	1856832	3201	*	7.82617	8.26712	7.18793	1.05377	6.77e-19	5.07e-18
chr1	31641505	31647174	5670	*	8.79616	9.15231	8.32223	0.821107	6.8e-19	5.08e-18
chr16	48364812	48368012	3201	*	7.92041	8.36638	7.27154	1.07904	6.8e-19	5.08e-18
chr7	39621104	39626530	5427	*	9.05242	9.3865	8.6169	0.762806	6.87e-19	5.14e-18
chr13	45118306	45124354	6049	*	9.19471	9.52818	8.76023	0.759936	6.88e-19	5.14e-18
chr6	27500786	27503986	3201	*	8.14638	8.55788	7.56847	0.974348	6.9e-19	5.15e-18
chr3	183882104	183885304	3201	*	8.62484	8.98902	8.13651	0.842104	6.93e-19	5.17e-18
chr1	112672674	112677421	4748	*	8.53061	8.90641	8.02105	0.877682	7.11e-19	5.3e-18
chr18	46103772	46107555	3784	*	8.42452	8.81832	7.88111	0.924404	7.12e-19	5.31e-18
chr13	112689374	112693516	4143	*	8.36865	8.75214	7.84479	0.894891	7.14e-19	5.32e-18
chr2	66559932	66564597	4666	*	8.30922	8.70568	7.76072	0.930712	7.26e-19	5.4e-18
chr12	55823051	55832713	9663	*	9.54575	9.86437	9.1362	0.721023	7.29e-19	5.43e-18
chr6	117918009	117922484	4476	*	8.59171	8.98248	8.0541	0.919783	7.44e-19	5.53e-18
chr1	162497385	162500585	3201	*	8.73892	9.09304	8.26858	0.81525	7.63e-19	5.67e-18
chr8	136515019	136518219	3201	*	7.56199	8.05365	6.81036	1.21182	7.68e-19	5.7e-18
chr12	130871894	130875094	3201	*	8.91943	9.27849	8.44029	0.828775	7.69e-19	5.71e-18
chr12	15786133	15789333	3201	*	8.40948	8.79622	7.87951	0.906301	7.7e-19	5.71e-18
chr4	109813582	109818378	4797	*	8.69104	9.06854	8.17833	0.877384	7.72e-19	5.72e-18
chr20	34513783	34518963	5181	*	8.84066	9.18283	8.39123	0.782813	7.83e-19	5.8e-18
chr8	81718742	81721942	3201	*	7.97928	8.41681	7.34826	1.04285	7.9e-19	5.85e-18
chr6	13325875	13330636	4762	*	8.94807	9.28924	8.50037	0.782409	7.93e-19	5.87e-18
chr20	23356005	23365228	9224	*	9.39799	9.7227	8.9783	0.737749	7.98e-19	5.9e-18
chr6	28441241	28444441	3201	*	8.21392	8.61536	7.65576	0.945107	8.08e-19	5.97e-18
chr3	185815014	185818691	3678	*	8.40696	8.8036	7.85809	0.931774	8.1e-19	5.99e-18
chr12	56721914	56727329	5416	*	9.49751	9.82389	9.07504	0.743106	8.12e-19	6e-18
chr12	14365958	14369158	3201	*	8.55668	8.95023	8.01377	0.926868	8.12e-19	6e-18
chr3	129178686	129187526	8841	*	9.982	10.3174	9.54418	0.767457	8.15e-19	6.01e-18
chr3	99815369	99820205	4837	*	8.83095	9.18989	8.35204	0.829607	8.15e-19	6.01e-18
chr8	123071906	123076286	4381	*	8.29481	8.70182	7.72578	0.965072	8.4e-19	6.19e-18
chr15	74459123	74463652	4530	*	9.03338	9.36993	8.59364	0.771245	8.49e-19	6.25e-18
chr1	77217114	77221733	4620	*	8.90662	9.25494	8.4465	0.802524	8.51e-19	6.27e-18
chr9	124589726	124596423	6698	*	10.2377	10.5295	9.87146	0.654361	8.56e-19	6.29e-18
chr9	92112088	92116219	4132	*	8.44726	8.83284	7.91946	0.899206	8.6e-19	6.32e-18
chr9	105692597	105697249	4653	*	8.5678	8.95353	8.03972	0.905207	8.61e-19	6.33e-18
chr8	42336595	42340935	4341	*	8.50554	8.89219	7.97573	0.904182	8.69e-19	6.38e-18
chr3	185931997	185935197	3201	*	10.0477	10.3633	9.64303	0.715295	8.76e-19	6.43e-18
chr9	35602174	35608026	5853	*	8.65778	9.01707	8.17823	0.83023	8.78e-19	6.44e-18
chr2	196168324	196171524	3201	*	8.4831	8.87129	7.95038	0.909027	8.89e-19	6.52e-18
chr7	5593737	5598484	4748	*	8.61978	9.01032	8.08261	0.917475	8.9e-19	6.52e-18
chr15	34364616	34369670	5055	*	8.22269	8.62888	7.65526	0.958021	9.15e-19	6.7e-18
chr6	112879933	112883133	3201	*	8.04317	8.47026	7.43381	1.02194	9.15e-19	6.7e-18
chr16	88452742	88457557	4816	*	8.20805	8.65447	7.55819	1.07484	9.15e-19	6.7e-18
chr3	113693959	113699405	5447	*	9.00011	9.34025	8.55419	0.778494	9.26e-19	6.77e-18
chr1	63520906	63525714	4809	*	9.18976	9.53482	8.73532	0.791084	9.34e-19	6.82e-18
chr1	19206340	19213043	6704	*	9.66579	9.9674	9.28398	0.677202	9.38e-19	6.85e-18
chr11	65886285	65893307	7023	*	9.21988	9.56725	8.7614	0.797612	9.45e-19	6.9e-18
chr3	93978108	93983862	5755	*	8.92931	9.26888	8.48439	0.775658	9.47e-19	6.91e-18
chr9	79660070	79666637	6568	*	9.7126	10.0258	9.312	0.710064	9.56e-19	6.97e-18
chr3	50674286	50677486	3201	*	7.89616	8.34763	7.23544	1.09187	9.65e-19	7.03e-18
chr11	108219732	108225751	6020	*	9.74525	10.0768	9.31397	0.757127	9.78e-19	7.12e-18
chr2	183076760	183080975	4216	*	8.20553	8.62641	7.60883	0.998833	9.78e-19	7.12e-18
chr7	148696398	148702171	5774	*	9.0455	9.38481	8.60101	0.774885	9.86e-19	7.17e-18
chr11	66069638	66072838	3201	*	8.05494	8.47441	7.46108	0.996433	9.87e-19	7.18e-18
chr3	186804383	186808632	4250	*	8.77009	9.13622	8.27823	0.848984	9.91e-19	7.2e-18
chr3	49468158	49473022	4865	*	8.77206	9.14627	8.26544	0.873797	9.93e-19	7.21e-18
chr15	68226975	68230175	3201	*	7.91265	8.36895	7.24144	1.09753	9.95e-19	7.22e-18
chr11	70269952	70274205	4254	*	8.35223	8.74951	7.80214	0.929909	9.95e-19	7.22e-18
chr4	95042487	95046792	4306	*	8.78338	9.14068	8.30739	0.816402	1.01e-18	7.33e-18
chr14	77758621	77763070	4450	*	8.47386	8.84855	7.96638	0.873293	1.02e-18	7.37e-18
chr12	51590800	51594913	4114	*	8.12156	8.54461	7.52043	1.00739	1.04e-18	7.54e-18
chrX	119237522	119240722	3201	*	8.53118	8.90475	8.02576	0.867715	1.06e-18	7.66e-18
chr6	109688798	109693457	4660	*	8.6428	9.03662	8.09935	0.925528	1.07e-18	7.73e-18
chr8	81280205	81284152	3948	*	8.18306	8.61537	7.56291	1.03355	1.07e-18	7.74e-18
chr5	93297868	93302346	4479	*	8.48945	8.9116	7.89015	1.0038	1.09e-18	7.89e-18
chr3	89112742	89115942	3201	*	7.52925	8.01192	6.79869	1.18457	1.11e-18	8.02e-18
chr17	68289410	68294464	5055	*	8.70075	9.08233	8.18046	0.888913	1.13e-18	8.17e-18
chr7	87873480	87879529	6050	*	9.73485	10.0451	9.33905	0.701854	1.15e-18	8.3e-18
chr8	6403971	6409318	5348	*	8.50701	8.87775	8.00677	0.859341	1.15e-18	8.3e-18
chr17	44500340	44505424	5085	*	9.31221	9.64023	8.88694	0.747457	1.16e-18	8.34e-18
chr14	60092191	60095391	3201	*	8.97603	9.31913	8.52501	0.789341	1.16e-18	8.34e-18
chr16	11343405	11347712	4308	*	8.32446	8.71564	7.78604	0.915755	1.18e-18	8.49e-18
chr5	95552658	95557771	5114	*	8.88785	9.23273	8.43374	0.791446	1.19e-18	8.56e-18
chr13	102594333	102600227	5895	*	9.48936	9.80364	9.08698	0.713019	1.2e-18	8.64e-18
chr14	64702561	64708925	6365	*	9.14503	9.53635	8.60637	0.918492	1.21e-18	8.7e-18
chr22	25402356	25406089	3734	*	7.95618	8.38241	7.34855	1.01678	1.21e-18	8.72e-18
chr7	97117359	97120559	3201	*	8.66603	9.05418	8.13339	0.910321	1.22e-18	8.74e-18
chr14	41605726	41610352	4627	*	8.72252	9.10013	8.20962	0.882739	1.22e-18	8.75e-18
chr10	125823205	125826405	3201	*	8.79382	9.15515	8.3106	0.827891	1.23e-18	8.83e-18
chr9	125186229	125191931	5703	*	8.91258	9.25896	8.45586	0.795942	1.26e-18	8.99e-18
chrX	120603663	120606863	3201	*	8.14346	8.55149	7.5724	0.964227	1.26e-18	8.99e-18
chr7	137401898	137405098	3201	*	7.81464	8.25771	7.17191	1.05167	1.28e-18	9.15e-18
chr6	138525255	138528959	3705	*	8.7632	9.13425	8.26238	0.863525	1.3e-18	9.29e-18
chr21	29069417	29075801	6385	*	9.52998	9.8612	9.09931	0.756306	1.32e-18	9.42e-18
chr11	107856235	107859435	3201	*	7.78421	8.22748	7.14108	1.06609	1.33e-18	9.5e-18
chr6	2763332	2770568	7237	*	9.47909	9.83082	9.01297	0.809413	1.34e-18	9.57e-18
chr3	101849076	101852276	3201	*	8.0714	8.49506	7.46904	1.01388	1.35e-18	9.65e-18
chr6	7907698	7910898	3201	*	7.45543	7.94419	6.71064	1.20518	1.36e-18	9.66e-18
chr17	4945193	4952188	6996	*	9.19607	9.54366	8.73723	0.80084	1.38e-18	9.83e-18
chr6	79534918	79540007	5090	*	9.19894	9.52535	8.7764	0.744827	1.39e-18	9.87e-18
chr11	17205243	17211339	6097	*	9.22914	9.55565	8.80644	0.741997	1.4e-18	9.95e-18
chr1	56644877	56648077	3201	*	8.08765	8.51208	7.48372	1.01008	1.45e-18	1.03e-17
chr6	53058989	53063860	4872	*	9.22052	9.5478	8.79652	0.74626	1.49e-18	1.06e-17
chr12	62257974	62263155	5182	*	9.17574	9.5275	8.70956	0.81037	1.49e-18	1.06e-17
chr20	6003980	6009021	5042	*	9.32573	9.65395	8.90015	0.747589	1.51e-18	1.07e-17
chr19	57318248	57323075	4828	*	8.59163	8.981	8.05667	0.907139	1.51e-18	1.07e-17
chr16	75419364	75422972	3609	*	7.67296	8.13767	6.98321	1.13371	1.52e-18	1.08e-17
chr14	67814264	67818623	4360	*	8.73414	9.08644	8.26702	0.807131	1.56e-18	1.11e-17
chr9	33814950	33820818	5869	*	9.29129	9.61774	8.86869	0.745057	1.58e-18	1.12e-17
chr15	67913719	67916919	3201	*	7.51767	7.9925	6.80514	1.1616	1.6e-18	1.13e-17
chr9	76458232	76461432	3201	*	7.70369	8.15725	7.03844	1.09123	1.63e-18	1.15e-17
chr10	132535104	132541925	6822	*	8.74179	9.09925	8.26552	0.826117	1.63e-18	1.16e-17
chr6	99512930	99516130	3201	*	8.43376	8.83753	7.87107	0.950639	1.65e-18	1.16e-17
chr14	56854138	56857338	3201	*	7.86786	8.30537	7.23688	1.05195	1.68e-18	1.19e-17
chr6	107456428	107460211	3784	*	8.17905	8.58831	7.60556	0.967504	1.69e-18	1.2e-17
chr9	15508009	15513314	5306	*	9.27452	9.61151	8.83404	0.772632	1.7e-18	1.2e-17
chr1	16977914	16981114	3201	*	7.36409	7.86513	6.59001	1.23863	1.71e-18	1.21e-17
chr1	15522113	15530198	8086	*	9.56805	9.89923	9.13746	0.756827	1.73e-18	1.22e-17
chr5	181240945	181249945	9001	*	10.0198	10.3399	9.60778	0.725833	1.75e-18	1.23e-17
chr1	93448301	93451501	3201	*	8.78828	9.1458	8.3119	0.827738	1.76e-18	1.24e-17
chr22	46576414	46579614	3201	*	7.52595	8.00683	6.79951	1.17562	1.76e-18	1.24e-17
chr3	171948768	171951968	3201	*	7.47425	7.95245	6.75402	1.16533	1.77e-18	1.25e-17
chr6	113967821	113971021	3201	*	8.89116	9.23344	8.44153	0.785814	1.78e-18	1.25e-17
chr6	125747396	125750596	3201	*	7.85288	8.30126	7.19882	1.08066	1.78e-18	1.25e-17
chr7	12686421	12693870	7450	*	10.071	10.3722	9.6898	0.677967	1.78e-18	1.25e-17
chr1	111137616	111142812	5197	*	9.31095	9.69312	8.78956	0.892044	1.81e-18	1.27e-17
chr1	222814494	222817694	3201	*	8.80587	9.1614	8.33303	0.819272	1.81e-18	1.27e-17
chr10	89412558	89415758	3201	*	7.9741	8.39826	7.37071	1.01328	1.82e-18	1.28e-17
chr6	124960013	124965537	5525	*	8.84516	9.21742	8.34212	0.863849	1.83e-18	1.28e-17
chr1	28085825	28089025	3201	*	8.78013	9.13758	8.30388	0.824911	1.84e-18	1.29e-17
chr3	180599974	180604736	4763	*	8.94004	9.28905	8.4787	0.803284	1.86e-18	1.3e-17
chr7	105636616	105641266	4651	*	8.31795	8.71588	7.76662	0.936809	1.92e-18	1.34e-17
chr6	109379252	109385183	5932	*	9.46609	9.79295	9.04279	0.745496	1.97e-18	1.38e-17
chr8	91067278	91072747	5470	*	9.44513	9.77212	9.02161	0.744729	2e-18	1.39e-17
chr1	27009890	27013090	3201	*	7.92729	8.36718	7.29132	1.05809	2.01e-18	1.4e-17
chr4	93826580	93829780	3201	*	7.75817	8.20036	7.11734	1.05763	2.02e-18	1.41e-17
chr6	113852973	113857838	4866	*	8.80841	9.17127	8.32245	0.839085	2.03e-18	1.42e-17
chr6	143509189	143512389	3201	*	8.16708	8.58525	7.57582	0.997721	2.06e-18	1.43e-17
chr22	27791820	27804223	12404	*	10.6097	10.8997	10.2462	0.649227	2.06e-18	1.44e-17
chr15	64823547	64827976	4430	*	8.4572	8.85129	7.91324	0.929251	2.06e-18	1.44e-17
chr11	120324552	120327752	3201	*	8.35502	8.75335	7.80289	0.93768	2.11e-18	1.47e-17
chr6	55692460	55695660	3201	*	7.10291	7.64094	6.23517	1.35513	2.17e-18	1.51e-17
chr19	10879524	10882724	3201	*	7.58127	8.04693	6.8894	1.13287	2.17e-18	1.51e-17
chr6	156951880	156955536	3657	*	8.48566	8.8619	7.9753	0.870738	2.18e-18	1.51e-17
chr6	89816169	89820570	4402	*	8.55064	8.91318	8.06527	0.836262	2.22e-18	1.54e-17
chr1	214603098	214606298	3201	*	8.44804	8.81837	7.94854	0.855608	2.24e-18	1.55e-17
chr2	241147136	241152682	5547	*	8.68606	9.07261	8.15645	0.907096	2.33e-18	1.61e-17
chr13	50078018	50081218	3201	*	9.39763	9.72206	8.97841	0.73946	2.34e-18	1.62e-17
chrX	38324932	38328132	3201	*	7.1116	7.63838	6.27327	1.32129	2.35e-18	1.62e-17
chr1	212030270	212038720	8451	*	10.1081	10.4132	9.72072	0.688024	2.37e-18	1.64e-17
chr15	85461677	85465675	3999	*	8.45741	8.84679	7.92243	0.913486	2.39e-18	1.65e-17
chr17	28806810	28813516	6707	*	9.25755	9.58689	8.83008	0.75159	2.39e-18	1.66e-17
chr10	70230427	70233627	3201	*	8.2518	8.6527	7.69469	0.941496	2.41e-18	1.67e-17
chr20	2244023	2247223	3201	*	7.42867	7.90885	6.70387	1.17276	2.47e-18	1.71e-17
chr7	2352026	2358642	6617	*	9.05199	9.38754	8.61396	0.768075	2.51e-18	1.73e-17
chr8	73968999	73978633	9635	*	9.76077	10.0693	9.3678	0.696493	2.58e-18	1.78e-17
chr9	38617815	38621015	3201	*	7.76592	8.21837	7.10309	1.09148	2.64e-18	1.82e-17
chr22	45161592	45166982	5391	*	8.83189	9.20737	8.32292	0.872131	2.64e-18	1.82e-17
chr3	197948026	197954915	6890	*	9.43728	9.76865	9.00637	0.755551	2.64e-18	1.82e-17
chr11	68901420	68906417	4998	*	8.73282	9.11584	8.20984	0.897977	2.65e-18	1.82e-17
chr1	244857200	244863422	6223	*	9.91834	10.2449	9.49551	0.744526	2.65e-18	1.82e-17
chr2	201068810	201075683	6874	*	9.57843	9.89618	9.17033	0.721672	2.67e-18	1.83e-17
chr15	65530445	65533645	3201	*	8.67202	9.0457	8.16637	0.869106	2.69e-18	1.85e-17
chr8	73294625	73297825	3201	*	8.02822	8.4415	7.44676	0.97827	2.71e-18	1.86e-17
chr7	92525468	92531093	5626	*	9.18193	9.51505	8.74804	0.760335	2.74e-18	1.88e-17
chr1	240610104	240613304	3201	*	7.42619	7.94769	6.60136	1.30204	2.74e-18	1.88e-17
chr1	200667475	200672355	4881	*	8.84103	9.21363	8.33738	0.866106	2.74e-18	1.88e-17
chr11	94768479	94771679	3201	*	8.34384	8.73956	7.79674	0.934023	2.75e-18	1.88e-17
chr22	38869476	38874980	5505	*	8.5303	8.90068	8.03071	0.861465	2.76e-18	1.89e-17
chr8	33482892	33487684	4793	*	8.56472	8.93647	8.06262	0.864005	2.79e-18	1.91e-17
chr4	112634618	112639477	4860	*	9.27489	9.59515	8.86263	0.727163	2.82e-18	1.93e-17
chr7	129222683	129228342	5660	*	9.05113	9.39725	8.59485	0.797228	2.82e-18	1.93e-17
chr6	56538173	56545009	6837	*	9.47767	9.83245	9.00617	0.819857	2.83e-18	1.94e-17
chr11	90220141	90225350	5210	*	9.31937	9.64124	8.90443	0.731108	2.84e-18	1.94e-17
chr9	69120577	69123777	3201	*	7.8934	8.31472	7.29578	0.996347	2.84e-18	1.94e-17
chr12	53450060	53455384	5325	*	9.31852	9.64426	8.89709	0.737817	2.84e-18	1.94e-17
chr1	231898389	231901589	3201	*	7.66968	8.124	7.0028	1.09775	2.84e-18	1.94e-17
chr2	171431562	171436740	5179	*	9.08949	9.46766	8.57556	0.879984	2.87e-18	1.96e-17
chr3	105865978	105871535	5558	*	9.38309	9.71151	8.95717	0.744998	2.89e-18	1.97e-17
chr1	171483475	171488616	5142	*	9.223	9.54145	8.81376	0.720078	2.94e-18	2e-17
chr15	62388318	62393869	5552	*	8.83713	9.18604	8.37595	0.80346	2.95e-18	2.01e-17
chr8	6705962	6711648	5687	*	9.58597	9.94212	9.11202	0.822462	2.96e-18	2.02e-17
chr13	61413004	61416204	3201	*	7.68957	8.13547	7.04082	1.07028	2.96e-18	2.02e-17
chr1	35638415	35641615	3201	*	8.66635	9.03909	8.16242	0.868756	2.98e-18	2.03e-17
chr17	40415157	40418357	3201	*	8.96794	9.30901	8.52043	0.782174	3e-18	2.03e-17
chr9	2841367	2846385	5019	*	9.20784	9.53194	8.78916	0.736063	3.01e-18	2.04e-17
chr15	96334132	96351134	17003	*	10.9487	11.2319	10.5959	0.632132	3.05e-18	2.07e-17
chr1	154696560	154699760	3201	*	7.32904	7.83955	6.5318	1.27	3.08e-18	2.09e-17
chr1	24745356	24749775	4420	*	8.3405	8.74477	7.77684	0.955689	3.08e-18	2.09e-17
chr11	94491379	94496255	4877	*	9.12425	9.47113	8.66665	0.799256	3.1e-18	2.1e-17
chr16	4612239	4618489	6251	*	8.3709	8.75724	7.84168	0.899121	3.12e-18	2.11e-17
chr1	81236150	81240423	4274	*	8.2543	8.68925	7.62867	1.04394	3.12e-18	2.11e-17
chr9	32570671	32575118	4448	*	9.03032	9.35827	8.60517	0.747258	3.12e-18	2.11e-17
chr16	31070610	31076723	6114	*	8.79171	9.14291	8.32652	0.807246	3.13e-18	2.12e-17
chr18	55584082	55587282	3201	*	9.40423	9.71271	9.01133	0.697863	3.14e-18	2.12e-17
chr2	39117880	39126604	8725	*	9.82392	10.1447	9.41074	0.728591	3.15e-18	2.13e-17
chr1	26697498	26700698	3201	*	9.55064	9.85642	9.16212	0.68947	3.22e-18	2.17e-17
chr5	72317736	72322642	4907	*	8.57434	8.98308	8.00189	0.964117	3.23e-18	2.18e-17
chr5	150446932	150450132	3201	*	8.48544	8.85693	7.98383	0.865535	3.31e-18	2.23e-17
chr3	56556757	56559957	3201	*	8.8529	9.2241	8.35182	0.861714	3.34e-18	2.25e-17
chr1	66922067	66928136	6070	*	9.60864	9.91833	9.21377	0.69935	3.37e-18	2.27e-17
chr11	4092599	4099522	6924	*	9.35243	9.67988	8.92812	0.746348	3.38e-18	2.27e-17
chr1	44773448	44780035	6588	*	8.94541	9.29847	8.47695	0.813956	3.37e-18	2.27e-17
chr1	51616138	51620213	4076	*	8.18247	8.57203	7.64714	0.90729	3.37e-18	2.27e-17
chr18	265681	270470	4790	*	8.68552	9.07517	8.15003	0.915113	3.38e-18	2.27e-17
chr1	206469347	206472547	3201	*	7.63875	8.12168	6.90758	1.18729	3.38e-18	2.27e-17
chr3	155868303	155874253	5951	*	9.19571	9.55661	8.7133	0.835609	3.43e-18	2.3e-17
chr17	14301822	14305022	3201	*	8.17905	8.5777	7.62633	0.935014	3.43e-18	2.3e-17
chr10	21173238	21176438	3201	*	8.09766	8.51984	7.49828	1.00771	3.5e-18	2.35e-17
chr4	37824634	37829234	4601	*	8.58207	8.96384	8.06141	0.895107	3.52e-18	2.36e-17
chr17	5191037	5194237	3201	*	7.4691	7.94032	6.76475	1.14568	3.52e-18	2.36e-17
chr16	75318295	75322749	4455	*	8.29188	8.70748	7.70577	0.98703	3.54e-18	2.37e-17
chr1	200736794	200742782	5989	*	9.88927	10.1764	9.53037	0.642189	3.55e-18	2.37e-17
chr19	6528845	6532045	3201	*	7.45343	7.9423	6.70841	1.19768	3.55e-18	2.38e-17
chr17	58003798	58009754	5957	*	9.76065	10.0782	9.35293	0.718374	3.58e-18	2.4e-17
chr17	43904805	43909564	4760	*	8.55728	8.95302	8.01015	0.927759	3.63e-18	2.43e-17
chr3	108586343	108592089	5747	*	9.72415	10.0392	9.32051	0.714414	3.68e-18	2.46e-17
chr9	98794175	98797375	3201	*	7.62586	8.08144	6.95622	1.10338	3.68e-18	2.46e-17
chr4	39696023	39701342	5320	*	9.82097	10.133	9.42227	0.707405	3.69e-18	2.46e-17
chr16	3182029	3185229	3201	*	7.77005	8.22366	7.10471	1.10096	3.69e-18	2.46e-17
chr5	107650834	107657924	7091	*	9.37876	9.73277	8.90861	0.815661	3.71e-18	2.47e-17
chr14	91113258	91116458	3201	*	7.80778	8.26823	7.12746	1.11792	3.71e-18	2.47e-17
chr13	72778439	72784960	6522	*	9.74562	10.066	9.33319	0.727148	3.73e-18	2.49e-17
chr9	135958803	135963322	4520	*	8.10335	8.52286	7.5094	1.00033	3.78e-18	2.52e-17
chr11	108664088	108667288	3201	*	8.07435	8.49614	7.47579	1.00034	3.79e-18	2.52e-17
chr6	42439550	42442750	3201	*	8.15902	8.5712	7.57977	0.976373	3.81e-18	2.53e-17
chr1	150064823	150070106	5284	*	9.62449	9.92781	9.23994	0.683308	3.85e-18	2.56e-17
chr4	75670180	75675492	5313	*	9.33935	9.67982	8.89286	0.780864	3.88e-18	2.58e-17
chr4	39363761	39366961	3201	*	8.5266	8.89998	8.02151	0.868278	3.9e-18	2.59e-17
chr6	73651378	73656392	5015	*	8.239	8.66126	7.63948	1.00353	3.94e-18	2.61e-17
chr11	62571167	62576133	4967	*	8.89424	9.26089	8.40143	0.851695	4.04e-18	2.68e-17
chr12	98642025	98647957	5933	*	9.32339	9.64989	8.90069	0.742962	4.08e-18	2.7e-17
chr21	29299286	29302486	3201	*	8.72572	9.08859	8.23975	0.834449	4.11e-18	2.72e-17
chr4	184730814	184736245	5432	*	8.75082	9.11009	8.2713	0.830835	4.13e-18	2.73e-17
chr4	82897209	82903401	6193	*	9.99381	10.2963	9.61065	0.680746	4.18e-18	2.77e-17
chr1	22451378	22454578	3201	*	8.18801	8.61141	7.58616	1.01058	4.26e-18	2.81e-17
chr6	26363306	26367506	4201	*	8.28658	8.70613	7.69253	0.999704	4.3e-18	2.84e-17
chr16	69327001	69330201	3201	*	7.97988	8.42178	7.33964	1.06042	4.39e-18	2.9e-17
chr3	52768235	52772913	4679	*	8.67626	9.02879	8.20874	0.808853	4.4e-18	2.91e-17
chr12	121710684	121714983	4300	*	8.20881	8.61468	7.64201	0.956499	4.43e-18	2.92e-17
chr12	54257268	54263890	6623	*	9.84232	10.1397	9.46726	0.66825	4.47e-18	2.94e-17
chr12	110739471	110745103	5633	*	9.9662	10.2779	9.56799	0.70581	4.59e-18	3.02e-17
chr18	12989036	12995474	6439	*	9.17713	9.52044	8.72573	0.787061	4.6e-18	3.03e-17
chr22	26510235	26514760	4526	*	9.30765	9.65471	8.84972	0.797867	4.72e-18	3.1e-17
chr3	12555021	12559795	4775	*	9.22317	9.55818	8.78605	0.766887	4.72e-18	3.11e-17
chr2	104838211	104853597	15387	*	10.8877	11.1703	10.5359	0.629632	4.87e-18	3.2e-17
chr5	124900519	124907707	7189	*	9.06931	9.41131	8.62017	0.78194	4.99e-18	3.28e-17
chr1	150694923	150699180	4258	*	8.78996	9.17029	8.272	0.889523	5.01e-18	3.29e-17
chr2	105335218	105340046	4829	*	9.20506	9.54172	8.76514	0.77148	5.13e-18	3.36e-17
chr4	133146598	133154426	7829	*	9.85139	10.18	9.42506	0.749292	5.15e-18	3.38e-17
chr12	124909581	124923166	13586	*	10.2149	10.5312	9.80905	0.717071	5.17e-18	3.39e-17
chr3	57225592	57230399	4808	*	8.44258	8.81561	7.93814	0.868416	5.18e-18	3.39e-17
chr9	35109300	35118242	8943	*	9.46006	9.76244	9.07703	0.681182	5.19e-18	3.4e-17
chr10	110004251	110011549	7299	*	9.71646	10.0431	9.29349	0.745411	5.19e-18	3.4e-17
chr17	42978772	42983119	4348	*	8.30272	8.69644	7.75947	0.922074	5.22e-18	3.41e-17
chr1	150232424	150238473	6050	*	8.95604	9.29444	8.51311	0.774161	5.22e-18	3.42e-17
chr5	16711299	16715692	4394	*	8.74355	9.12507	8.22336	0.893088	5.28e-18	3.45e-17
chr17	31547512	31550712	3201	*	7.50937	7.98351	6.7984	1.15889	5.32e-18	3.48e-17
chr7	55063927	55067127	3201	*	7.80595	8.24936	7.16251	1.0662	5.36e-18	3.5e-17
chrX	53419983	53423183	3201	*	7.71588	8.16982	7.04981	1.10138	5.41e-18	3.53e-17
chr10	69178122	69183008	4887	*	9.04987	9.3942	8.5967	0.791194	5.48e-18	3.57e-17
chr10	92570963	92576495	5533	*	8.96927	9.34051	8.46811	0.860443	5.5e-18	3.58e-17
chr6	41543858	41549746	5889	*	8.68376	9.04205	8.206	0.82819	5.62e-18	3.66e-17
chr11	85645862	85650200	4339	*	8.75343	9.11891	8.26276	0.847962	5.71e-18	3.72e-17
chr11	62878699	62884480	5782	*	9.38232	9.7063	8.96386	0.737828	5.73e-18	3.73e-17
chr17	41914627	41921612	6986	*	9.03058	9.37687	8.57399	0.794179	5.73e-18	3.73e-17
chr12	40102967	40106167	3201	*	7.85704	8.31961	7.17206	1.1237	5.77e-18	3.75e-17
chr22	31747417	31756100	8684	*	9.67947	9.99923	9.26803	0.726179	5.86e-18	3.81e-17
chr6	144004302	144007502	3201	*	8.20221	8.63552	7.58	1.03174	5.95e-18	3.87e-17
chr22	38313797	38316997	3201	*	8.30638	8.6911	7.7802	0.900164	6.05e-18	3.93e-17
chr11	74988111	74991311	3201	*	7.86043	8.29772	7.22988	1.0497	6.1e-18	3.95e-17
chr8	51895785	51901979	6195	*	9.47972	9.81543	9.04142	0.768893	6.15e-18	3.98e-17
chr12	69005392	69009150	3759	*	7.89454	8.35999	7.20314	1.13411	6.26e-18	4.05e-17
chr12	66128359	66133087	4729	*	9.01348	9.35862	8.55891	0.791089	6.3e-18	4.08e-17
chr5	52417439	52421918	4480	*	8.23773	8.63584	7.68604	0.934011	6.37e-18	4.12e-17
chr6	139366790	139373509	6720	*	9.68732	10.0021	9.28409	0.714082	6.42e-18	4.15e-17
chr2	45608709	45611909	3201	*	8.11189	8.50689	7.56619	0.924551	6.44e-18	4.16e-17
chr3	108087846	108091046	3201	*	8.69632	9.06079	8.20746	0.842713	6.5e-18	4.2e-17
chr8	144898399	144902158	3760	*	8.4163	8.81157	7.87009	0.930486	6.52e-18	4.21e-17
chr3	99292919	99296119	3201	*	6.58065	7.19347	5.4937	1.60631	6.56e-18	4.23e-17
chr1	225649607	225652807	3201	*	9.0371	9.36455	8.61283	0.745507	6.79e-18	4.38e-17
chr5	139654377	139657577	3201	*	7.71789	8.16007	7.07707	1.06038	6.87e-18	4.43e-17
chr5	65560456	65565650	5195	*	9.54864	9.85521	9.15884	0.692998	6.88e-18	4.43e-17
chr5	68168881	68172081	3201	*	8.04866	8.45863	7.47378	0.966267	7e-18	4.51e-17
chr7	94222743	94225943	3201	*	7.92643	8.35145	7.32129	1.01025	7.06e-18	4.55e-17
chr9	16826673	16829873	3201	*	7.65956	8.10058	7.02118	1.05616	7.07e-18	4.55e-17
chr3	142445348	142450041	4694	*	9.06037	9.3905	8.63155	0.75309	7.08e-18	4.55e-17
chr1	166945387	166954044	8658	*	9.53833	9.8511	9.13844	0.707608	7.13e-18	4.58e-17
chr1	38011853	38015053	3201	*	8.06428	8.47551	7.4869	0.973669	7.14e-18	4.59e-17
chr16	46686497	46694005	7509	*	9.69084	10.0069	9.28552	0.714245	7.16e-18	4.6e-17
chr6	109091831	109097784	5954	*	9.98629	10.2794	9.61811	0.657852	7.22e-18	4.64e-17
chr5	36876937	36881118	4182	*	9.45359	9.75576	9.0709	0.681062	7.42e-18	4.76e-17
chr11	102344819	102350182	5364	*	9.31833	9.65859	8.87223	0.77441	7.43e-18	4.77e-17
chr22	24552535	24559842	7308	*	9.4217	9.7551	8.98734	0.761635	7.45e-18	4.78e-17
chr6	43685175	43689709	4535	*	8.86533	9.19824	8.43181	0.754819	7.58e-18	4.85e-17
chr2	43593703	43598231	4529	*	8.66244	9.04124	8.14734	0.884537	7.58e-18	4.85e-17
chr11	2695412	2699842	4431	*	8.31245	8.72253	7.73735	0.972228	7.6e-18	4.86e-17
chr4	67698703	67703450	4748	*	8.9736	9.35136	8.46042	0.882378	7.68e-18	4.91e-17
chr17	41686685	41691925	5241	*	8.54969	8.91151	8.06561	0.838812	7.7e-18	4.92e-17
chr2	5693676	5699918	6243	*	9.65589	9.95325	9.2809	0.667568	7.71e-18	4.92e-17
chr12	124991702	124996473	4772	*	8.42457	8.80627	7.90405	0.890831	7.72e-18	4.93e-17
chr1	15884577	15887777	3201	*	7.80567	8.23469	7.19234	1.02399	7.78e-18	4.97e-17
chr1	2001889	2005089	3201	*	7.24043	7.76484	6.4082	1.31603	7.81e-18	4.98e-17
chr2	170929072	170932272	3201	*	8.70325	9.05487	8.23733	0.808501	7.83e-18	4.99e-17
chr8	8887438	8890638	3201	*	9.19521	9.52359	8.76935	0.748796	7.84e-18	5e-17
chr2	117620732	117623932	3201	*	7.75697	8.19174	7.13172	1.04141	7.9e-18	5.03e-17
chr1	205503506	205506706	3201	*	7.31526	7.82636	6.51655	1.27637	7.95e-18	5.06e-17
chr13	94593671	94596871	3201	*	8.4479	8.84534	7.89749	0.932617	8e-18	5.09e-17
chr3	120089738	120092938	3201	*	9.86073	10.1503	9.49808	0.646988	8.07e-18	5.13e-17
chr2	55229965	55235415	5451	*	9.15143	9.4975	8.69523	0.796791	8.1e-18	5.15e-17
chr1	27151889	27156326	4438	*	8.40402	8.7861	7.8828	0.893405	8.14e-18	5.17e-17
chr2	134118040	134123458	5419	*	8.24718	8.65887	7.66889	0.975527	8.16e-18	5.18e-17
chr3	32683222	32688002	4781	*	9.01587	9.36508	8.55418	0.801547	8.2e-18	5.21e-17
[truncated: 9,260 more rows]
