# Supplementary material for: l-2-Hydroxyglutarate impairs neuronal differentiation through epigenetic activation of MYC expression
Source: J Clin Invest. 2026 Mar 17;136(9):e197010. doi: 10.1172/JCI197010 (PMC13132370; doi:10.1172/JCI197010)
Supplement: Supplemental table 6 [file jci-136-197010-s260.xlsx]

## Sheet: supplemental table 6 diffbind h
seqnames	start	end	width	strand	Conc	Conc_def	Conc_wt	Fold	p.value	FDR	gene
chr6	122482523	122484123	1601	*	6.62391	7.4668	4.34719	3.02238	2.24e-37	7.64e-34
chr1	79005056	79006656	1601	*	6.97619	7.72234	5.34441	2.31408	7.54e-35	1.47e-31
chr5	139273445	139276589	3145	*	7.18564	7.88324	5.78281	2.03077	2.05e-33	3.1e-30
chr5	136466261	136467861	1601	*	6.53	7.36914	4.28543	2.96865	2.57e-32	3.5e-29
chr7	137341034	137342634	1601	*	7.36902	8.02779	6.12183	1.83386	3.04e-32	3.76e-29
chr6	1612307	1613907	1601	*	7.20252	7.92159	5.70383	2.13879	9.18e-31	1.04e-27
chr1	38043414	38046532	3119	*	7.30442	7.95867	6.074	1.80568	1.08e-30	1.14e-27
chr20	49982349	49985424	3076	*	6.74193	7.47792	5.16182	2.23233	1.19e-29	1.08e-26
chr3	147410889	147415469	4581	*	7.62584	8.22893	6.57006	1.57754	6.92e-29	5.89e-26
chr4	118278716	118280316	1601	*	6.76664	7.47461	5.31853	2.07456	1.21e-27	9.68e-25
chr18	3605016	3608060	3045	*	7.50844	8.13238	6.38477	1.65668	1.3e-27	9.83e-25
chr8	69465659	69468400	2742	*	7.62982	8.23837	6.55665	1.59352	5.52e-27	3.96e-24
chr9	117704277	117705877	1601	*	6.73548	7.43629	5.31882	2.01078	4.58e-24	2.97e-21
chr13	87668617	87672560	3944	*	7.71704	8.26445	6.82417	1.34765	8.31e-23	4.92e-20
chr12	7934889	7936489	1601	*	7.65512	8.22032	6.71285	1.4055	2.85e-22	1.62e-19
chr4	138239014	138241668	2655	*	7.39668	7.98118	6.39808	1.47378	5.79e-22	3.03e-19
chr13	99985552	99987152	1601	*	6.75797	7.4095	5.5376	1.75821	9.13e-22	4.6e-19
chrUn_GL000219v1	98175	99775	1601	*	5.73791	6.56227	3.61288	2.78449	2.44e-21	1.19e-18
chrUn_GL000224v1	53533	55685	2153	*	6.43397	7.13272	5.02626	1.98559	3.4e-21	1.6e-18
chr3	185281932	185284146	2215	*	6.42875	7.10291	5.12237	1.85504	1.32e-20	5.98e-18
chr13	99966302	99967902	1601	*	6.9732	7.56219	5.96104	1.48142	1.47e-20	6.45e-18
chr6	26310286	26314187	3902	*	7.90429	8.42816	7.07344	1.25785	1.9e-20	8.09e-18
chr17	21549206	21551738	2533	*	5.80823	6.59715	3.93111	2.51853	3.09e-20	1.28e-17
chr13	99983392	99984992	1601	*	7.13125	7.72059	6.11803	1.47882	3.34e-20	1.33e-17
chr2	37196344	37197944	1601	*	5.65416	6.47298	3.57125	2.73341	6.82e-20	2.58e-17
chr6	27228724	27231639	2916	*	6.9817	7.58615	5.92161	1.534	9.78e-20	3.6e-17
chr7	44985188	44986788	1601	*	6.72265	7.35022	5.58673	1.62721	1.42e-19	5.07e-17
chr3	129602975	129606514	3540	*	6.73046	7.33621	5.66626	1.53865	1.53e-19	5.34e-17
chr11	126058283	126059883	1601	*	6.81643	7.42724	5.73599	1.55223	3.62e-19	1.18e-16
chr13	99977598	99983053	5456	*	7.733	8.22249	6.98651	1.14556	7.05e-19	2.18e-16
chr9	91947569	91949169	1601	*	6.84269	7.43284	5.82703	1.46939	1.04e-18	3.16e-16
chr8	118950364	118951964	1601	*	6.74534	7.35947	5.6541	1.56051	2.99e-18	8.66e-16
chr8	24915379	24916979	1601	*	6.74592	7.32802	5.75449	1.43964	3.38e-18	9.59e-16
chrX	98573230	98574830	1601	*	6.29872	6.96968	5.00491	1.81447	4.74e-18	1.32e-15
chr6	55873765	55875365	1601	*	6.51604	7.15228	5.35025	1.65073	5.75e-18	1.56e-15
chr2	37669375	37670975	1601	*	7.71919	8.20004	6.99284	1.11666	7.15e-18	1.9e-15
chr5	142323075	142324675	1601	*	7.03629	7.59294	6.11803	1.34452	7.24e-18	1.9e-15
chr5	164297356	164298956	1601	*	7.19756	7.75949	6.26452	1.36559	1.25e-17	3.21e-15
chr18	25351951	25353551	1601	*	6.66295	7.24961	5.65784	1.45071	1.39e-17	3.47e-15
chr6	6005162	6009189	4028	*	7.32456	7.86204	6.4583	1.28596	1.55e-17	3.77e-15
chrUn_GL000224v1	55744	57344	1601	*	5.81788	6.54492	4.28156	2.09864	2.62e-17	6.25e-15
chr1	27010146	27013008	2863	*	6.47542	7.10428	5.33509	1.61101	2.73e-17	6.4e-15
chr14	81322862	81324462	1601	*	6.65208	7.25793	5.58752	1.51552	4.59e-17	1.06e-14
chr8	48919960	48921560	1601	*	7.00424	7.54843	6.12004	1.30089	7.73e-17	1.72e-14
chr4	55123437	55125037	1601	*	6.44474	7.08163	5.2767	1.63571	9.75e-17	2.11e-14
chr12	121575672	121582508	6837	*	8.33549	8.77068	7.70938	0.986036	2.05e-16	4.29e-14
chrX	131828807	131830407	1601	*	7.54255	8.04155	6.77342	1.15456	3.35e-16	6.92e-14
chr6	26554814	26556414	1601	*	6.94833	7.47959	6.09839	1.25234	3.45e-16	7.02e-14
chr5	171418439	171421587	3149	*	6.42646	7.03892	5.34069	1.53446	3.77e-16	7.55e-14
chr8	71359790	71362799	3010	*	7.33797	7.84386	6.55211	1.17635	7.39e-16	1.45e-13
chr8	103141294	103144317	3024	*	7.52887	8.02556	6.76525	1.14606	8.82e-16	1.69e-13
chr10	5446325	5447925	1601	*	6.50179	7.08796	5.49814	1.42791	1.09e-15	2.06e-13
chr4	95546164	95547764	1601	*	6.87886	7.42575	5.9874	1.29576	1.21e-15	2.25e-13
chr13	99968690	99972428	3739	*	7.12429	7.62418	6.35302	1.1535	1.5e-15	2.71e-13
chr1	160116434	160118034	1601	*	5.61517	6.34391	4.07063	2.0789	2.04e-15	3.65e-13
chr1	182601965	182605045	3081	*	6.41621	7.00492	5.40491	1.42837	2.42e-15	4.23e-13
chr12	89349516	89351116	1601	*	7.72337	8.18522	7.03995	1.04558	6.8e-15	1.14e-12
chr4	40196364	40198489	2126	*	6.26051	6.89233	5.11007	1.59721	7.67e-15	1.27e-12
chr1	245154881	245158020	3140	*	7.34752	7.83206	6.61262	1.10074	1.18e-14	1.94e-12
chr1	152035702	152037302	1601	*	6.1832	6.80281	5.074	1.53722	1.23e-14	1.99e-12
chr6	26326625	26328677	2053	*	6.96509	7.47746	6.16324	1.18139	1.88e-14	3.01e-12
chr10	33331714	33334226	2513	*	7.5887	8.06408	6.8749	1.08065	2.01e-14	3.18e-12
chr2	236168508	236172777	4270	*	7.64731	8.12307	6.93265	1.07794	2.37e-14	3.72e-12
chr5	181215951	181219803	3853	*	7.17757	7.6633	6.4399	1.10577	2.85e-14	4.41e-12
chr2	216690762	216695414	4653	*	7.86667	8.33601	7.16655	1.06107	3e-14	4.58e-12
chr1	79001033	79003422	2390	*	6.36542	6.97917	5.27543	1.50856	3.24e-14	4.91e-12
chr12	76028729	76030329	1601	*	7.68261	8.13612	7.01746	1.01962	3.49e-14	5.22e-12
chrX	28586075	28589585	3511	*	7.18408	7.6532	6.48446	1.05706	8.96e-14	1.31e-11
chr5	142315930	142318626	2697	*	6.27506	6.8698	5.24529	1.43266	9.57e-14	1.39e-11
chr7	84192786	84194386	1601	*	8.09249	8.5004	7.52169	0.901417	1.46e-13	2.05e-11
chr11	59549004	59552283	3280	*	7.7205	8.16771	7.06895	0.996763	1.46e-13	2.05e-11
chr12	48002272	48004842	2571	*	7.01787	7.49921	6.29041	1.08357	2.02e-13	2.81e-11
chr9	14867182	14868782	1601	*	6.68221	7.20954	5.84244	1.21106	2.22e-13	3.06e-11
chr3	147406835	147408435	1601	*	6.12173	6.71571	5.09436	1.42228	2.46e-13	3.35e-11
chr8	103296008	103300598	4591	*	7.75342	8.20902	7.08374	1.01685	2.7e-13	3.63e-11
chr10	13705610	13707919	2310	*	6.59346	7.13476	5.71702	1.24689	3.44e-13	4.6e-11
chr1	16921389	16922989	1601	*	5.3368	6.05088	3.86114	1.9516	3.91e-13	5.17e-11
chr3	149220394	149221994	1601	*	7.11546	7.59527	6.39153	1.07994	4.09e-13	5.36e-11
chrX	41921165	41922765	1601	*	6.79201	7.30842	5.98007	1.17577	4.2e-13	5.45e-11
chr4	123399636	123401236	1601	*	8.04775	8.47458	7.43889	0.946132	4.81e-13	6.14e-11
chr13	99987263	99988863	1601	*	5.94592	6.55233	4.87959	1.45405	5.89e-13	7.43e-11
chrX	44871386	44872986	1601	*	6.68903	7.19529	5.90224	1.1464	6.1e-13	7.62e-11
chr17	70169792	70172385	2594	*	7.16154	7.64248	6.43497	1.08	6.25e-13	7.74e-11
chr2	54114471	54117090	2620	*	6.61018	7.14445	5.75239	1.22329	8.32e-13	1.02e-10
chr5	142324694	142327334	2641	*	6.25007	6.82472	5.28058	1.34255	9.97e-13	1.21e-10
chr6	6003315	6004915	1601	*	5.63454	6.30383	4.34719	1.71531	1.04e-12	1.25e-10
chr5	136079465	136081065	1601	*	5.34926	6.04984	3.93358	1.86537	1.08e-12	1.29e-10
chr22	31139180	31140780	1601	*	5.82147	6.46053	4.64583	1.56713	1.18e-12	1.39e-10
chr14	23181664	23183264	1601	*	6.52281	7.06347	5.64809	1.23293	1.19e-12	1.4e-10
chr6	26329963	26331563	1601	*	6.78687	7.29164	6.00373	1.13544	1.2e-12	1.4e-10
chr14	85532007	85535651	3645	*	7.40669	7.86647	6.72785	1.02094	1.75e-12	2.02e-10
chr9	68706159	68707759	1601	*	7.13897	7.63468	6.3777	1.11303	1.84e-12	2.09e-10
chr12	111405884	111407484	1601	*	6.11474	6.70896	5.08661	1.39958	1.83e-12	2.09e-10
chr16	88649548	88651740	2193	*	5.76004	6.40089	4.57807	1.56979	1.86e-12	2.09e-10
chr17	76384736	76386336	1601	*	5.78073	6.40266	4.66381	1.50748	1.89e-12	2.11e-10
chr1	72281222	72282822	1601	*	6.32035	6.87631	5.40402	1.27844	2.11e-12	2.34e-10
chr1	222928190	222929790	1601	*	6.21923	6.80049	5.23029	1.35022	2.17e-12	2.38e-10
chr9	38422421	38424021	1601	*	6.29406	6.84382	5.39481	1.26039	2.4e-12	2.61e-10
chr6	27494646	27496246	1601	*	6.43034	6.95947	5.58595	1.19691	2.68e-12	2.9e-10
chr6	138105924	138107524	1601	*	6.02466	6.60587	5.03585	1.35151	2.91e-12	3.12e-10
chr5	136468654	136470254	1601	*	5.63489	6.27864	4.44263	1.57779	3.25e-12	3.45e-10
chr12	50925698	50927298	1601	*	6.3135	6.85868	5.42666	1.23603	4.06e-12	4.28e-10
chr14	20624418	20627109	2692	*	6.83451	7.32241	6.09176	1.08215	4.24e-12	4.44e-10
chr2	236165375	236166975	1601	*	7.11257	7.57152	6.43554	1.01181	4.41e-12	4.59e-10
chr2	39777848	39779448	1601	*	6.60198	7.11539	5.79754	1.14985	4.52e-12	4.67e-10
chr3	186106807	186110544	3738	*	7.30653	7.74054	6.68286	0.951493	5.56e-12	5.69e-10
chr19	10419029	10421692	2664	*	6.33936	6.87776	5.47065	1.21973	5.75e-12	5.84e-10
chr1	9180964	9183641	2678	*	6.60635	7.10344	5.84179	1.10814	6.55e-12	6.58e-10
chr4	142404067	142406080	2014	*	6.61627	7.14533	5.77207	1.19739	6.57e-12	6.58e-10
chr13	26048693	26052317	3625	*	6.83217	7.31213	6.10789	1.06399	8.28e-12	8.17e-10
chr10	103853582	103855182	1601	*	6.14519	6.72457	5.16182	1.33603	8.44e-12	8.26e-10
chr5	171388726	171390326	1601	*	7.89189	8.28174	7.35602	0.849239	8.99e-12	8.75e-10
chr11	88333649	88338887	5239	*	7.74266	8.14307	7.18652	0.872229	1.12e-11	1.08e-09
chr6	93418577	93421237	2661	*	7.43761	7.86798	6.8215	0.941837	1.13e-11	1.08e-09
chr6	11230827	11232427	1601	*	7.47848	7.90364	6.87307	0.927028	1.28e-11	1.21e-09
chr13	67228704	67230304	1601	*	7.2039	7.64295	6.56967	0.962716	1.3e-11	1.22e-09
chr12	49263698	49266379	2682	*	6.42646	6.94912	5.5987	1.16801	1.42e-11	1.33e-09
chr3	57196647	57198247	1601	*	5.56068	6.21809	4.31853	1.62663	1.68e-11	1.55e-09
chr9	129174792	129178759	3968	*	7.41117	7.82993	6.81873	0.912254	1.72e-11	1.58e-09
chr16	89711464	89713064	1601	*	4.94229	5.68726	3.31664	2.0649	1.87e-11	1.7e-09
chr21	38805217	38807910	2694	*	7.15151	7.59296	6.51223	0.965409	1.91e-11	1.74e-09
chr17	43543189	43545640	2452	*	6.03794	6.59519	5.11803	1.25864	2.53e-11	2.27e-09
chr1	28506607	28508207	1601	*	7.56396	7.97184	6.99322	0.884458	2.61e-11	2.32e-09
chrX	44874109	44875709	1601	*	6.88792	7.3748	6.14756	1.07389	2.91e-11	2.57e-09
chr12	124862300	124863900	1601	*	6.11779	6.68668	5.16498	1.29376	3.11e-11	2.73e-09
chr1	38047269	38050386	3118	*	7.11028	7.54714	6.48066	0.948667	3.33e-11	2.89e-09
chr5	141680919	141684305	3387	*	6.40995	6.921	5.61134	1.1303	3.34e-11	2.89e-09
chr17	78127119	78129319	2201	*	6.0476	6.62047	5.08327	1.29972	3.35e-11	2.89e-09
chr2	187552852	187554452	1601	*	7.07585	7.74533	5.78781	1.65961	3.39e-11	2.9e-09
chr6	27502170	27503770	1601	*	7.03576	7.47433	6.40254	0.956338	3.48e-11	2.96e-09
chr6	1606656	1608992	2337	*	6.2851	6.80912	5.45387	1.16892	3.74e-11	3.16e-09
chr17	8123823	8127877	4055	*	7.68604	8.06952	7.16219	0.829631	3.82e-11	3.2e-09
chr19	58439143	58440743	1601	*	6.1229	6.6665	5.24031	1.21718	3.83e-11	3.2e-09
chr13	75479758	75481358	1601	*	6.5894	7.0762	5.8492	1.06757	4.34e-11	3.61e-09
chr6	26269762	26274756	4995	*	8.33301	8.69526	7.84817	0.781096	4.39e-11	3.62e-09
chr6	27791147	27792747	1601	*	6.38052	6.89227	5.5802	1.13226	4.72e-11	3.85e-09
chr6	27667627	27669227	1601	*	6.70637	7.19013	5.97329	1.06285	5.3e-11	4.3e-09
chr6	121435180	121436780	1601	*	7.1229	7.56408	6.48417	0.957388	6.08e-11	4.84e-09
chr10	119651849	119653449	1601	*	6.98035	7.42352	6.33743	0.962454	6.05e-11	4.84e-09
chr8	24911807	24914140	2334	*	6.96294	7.40852	6.31489	0.966079	6.13e-11	4.85e-09
chrX	38805591	38807191	1601	*	5.76507	6.35799	4.74093	1.35751	6.65e-11	5.23e-09
chr4	151323227	151325915	2689	*	7.50637	7.9028	6.95792	0.857095	6.85e-11	5.36e-09
chr5	90474490	90476988	2499	*	6.79076	7.25633	6.09911	1.01199	7.19e-11	5.6e-09
chr7	93920712	93923425	2714	*	7.95502	8.32938	7.44811	0.806226	7.39e-11	5.71e-09
chr5	100901854	100904298	2445	*	7.45032	7.87897	6.83773	0.929288	7.7e-11	5.92e-09
chr9	88991796	88993396	1601	*	7.21972	7.63803	6.62819	0.904689	8.78e-11	6.72e-09
chr5	164299284	164300884	1601	*	5.87019	6.44453	4.9016	1.30012	8.94e-11	6.8e-09
chr11	126060327	126062819	2493	*	7.23645	7.66925	6.61531	0.934388	1.08e-10	8.1e-09
chr6	85679119	85680719	1601	*	6.92516	7.35958	6.30064	0.940419	1.21e-10	9.08e-09
chr4	89681370	89682970	1601	*	5.91433	6.476	4.98204	1.25457	1.25e-10	9.25e-09
chr17	70167594	70169194	1601	*	6.25389	6.7866	5.40018	1.18123	1.32e-10	9.69e-09
chr9	37032672	37036864	4193	*	6.98572	7.41414	6.37361	0.924765	1.43e-10	1.05e-08
chr6	27604499	27606696	2198	*	6.70142	7.19458	5.94625	1.07231	1.83e-10	1.33e-08
chr19	17234431	17236031	1601	*	5.21578	5.87329	3.97329	1.57735	2.05e-10	1.48e-08
chr8	105318878	105321308	2431	*	6.77932	7.23565	6.10805	0.985013	2.22e-10	1.59e-08
chr5	31194759	31196359	1601	*	6.92923	7.37788	6.2746	0.967527	2.48e-10	1.76e-08
chr1	76868854	76870454	1601	*	6.87584	7.32658	6.2167	0.972076	2.51e-10	1.77e-08
chr8	30385473	30387073	1601	*	7.45219	7.85468	6.89201	0.863808	2.77e-10	1.93e-08
chr1	81306446	81308046	1601	*	7.2099	7.62725	6.62031	0.8968	3.21e-10	2.23e-08
chr6	27546756	27549166	2411	*	7.04437	7.46821	6.44163	0.912227	3.45e-10	2.38e-08
chr5	159098122	159099722	1601	*	7.01122	7.43078	6.41715	0.899112	3.68e-10	2.53e-08
chr8	20302299	20303899	1601	*	6.40764	6.88851	5.68127	1.04095	3.72e-10	2.54e-08
chr1	23557707	23560813	3107	*	7.74004	8.1139	7.23408	0.800433	3.84e-10	2.61e-08
chr4	165378652	165380252	1601	*	6.38679	6.87337	5.64711	1.05376	3.85e-10	2.61e-08
chr6	26593552	26598162	4611	*	7.73515	8.10045	7.24479	0.781634	3.99e-10	2.69e-08
chr1	15758766	15760366	1601	*	5.72466	6.29683	4.76237	1.27321	4e-10	2.69e-08
chr5	181186695	181188777	2083	*	6.60175	7.07503	5.89274	1.0197	4.14e-10	2.75e-08
chr2	167293828	167295428	1601	*	6.5582	7.04645	5.81461	1.05804	4.13e-10	2.75e-08
chr11	59555390	59558759	3370	*	7.16067	7.61983	6.4832	0.988895	4.76e-10	3.15e-08
chr16	66408382	66409982	1601	*	5.65997	6.23951	4.67612	1.29033	4.86e-10	3.19e-08
chr4	102866119	102870735	4617	*	7.90979	8.28398	7.40321	0.801226	4.91e-10	3.22e-08
chr9	37025261	37026861	1601	*	6.81189	7.25677	6.16534	0.958588	5.23e-10	3.41e-08
chr5	162794252	162796355	2104	*	6.25746	6.75516	5.49144	1.07427	5.68e-10	3.68e-08
chr1	28245905	28247505	1601	*	6.4277	6.90528	5.70889	1.02865	5.91e-10	3.81e-08
chr14	40629591	40631191	1601	*	4.94923	5.64023	3.57443	1.70565	6.4e-10	4.11e-08
chr1	39205380	39206980	1601	*	6.26785	6.75819	5.51936	1.05628	6.73e-10	4.31e-08
chr8	133570158	133573543	3386	*	7.1509	7.55509	6.5874	0.863151	7.62e-10	4.85e-08
chr5	54519588	54521188	1601	*	7.076	7.48145	6.51003	0.866565	8.02e-10	5.03e-08
chr19	23914640	23917126	2487	*	6.33404	6.8347	5.5609	1.07834	8e-10	5.03e-08
chr1	146034593	146039891	5299	*	8.10084	8.46478	7.61294	0.774838	8.73e-10	5.45e-08
chr6	41027003	41028603	1601	*	5.56336	6.15752	4.53541	1.32289	9.07e-10	5.64e-08
chr8	40896616	40898216	1601	*	6.04897	6.58147	5.19579	1.15615	9.66e-10	5.98e-08
chr13	29646960	29648560	1601	*	5.07306	5.73316	3.82084	1.55238	1.1e-09	6.75e-08
chr1	154968828	154970428	1601	*	5.88169	6.4449	4.94502	1.2324	1.13e-09	6.9e-08
chr9	116154721	116156321	1601	*	6.62027	7.0824	5.93623	0.984024	1.15e-09	7.01e-08
chr5	174723454	174726197	2744	*	6.60459	7.05241	5.95174	0.953707	1.2e-09	7.27e-08
chr8	24953968	24955568	1601	*	6.86303	7.29291	6.24793	0.914985	1.32e-09	7.94e-08
chr11	128520419	128522019	1601	*	6.57711	7.02798	5.91768	0.9622	1.32e-09	7.94e-08
chr7	148940486	148942086	1601	*	6.78573	7.22999	6.14046	0.949052	1.34e-09	7.98e-08
chr17	8219818	8223667	3850	*	7.79413	8.17135	7.28197	0.801764	1.61e-09	9.54e-08
chr11	93739265	93740865	1601	*	7.58951	7.95367	7.10122	0.774301	1.79e-09	1.05e-07
chr3	112639509	112641109	1601	*	6.60912	7.07048	5.92677	0.978738	1.8e-09	1.05e-07
chr7	5592234	5597278	5045	*	7.70397	8.07405	7.20493	0.785999	1.89e-09	1.1e-07
chr3	15795886	15798990	3105	*	7.46618	7.85419	6.93379	0.826026	1.91e-09	1.1e-07
chr1	152110322	152111922	1601	*	5.29363	5.91041	4.19373	1.38067	1.91e-09	1.1e-07
chr1	183024224	183025824	1601	*	7.46791	7.83534	6.97368	0.779211	1.99e-09	1.14e-07
chr3	31530666	31532266	1601	*	7.21522	7.61139	6.66727	0.842338	2e-09	1.14e-07
chr2	158967577	158970199	2623	*	6.83298	7.26317	6.21721	0.910245	2.15e-09	1.22e-07
chr6	27278398	27281468	3071	*	7.17252	7.59318	6.57625	0.893025	2.21e-09	1.25e-07
chr6	57172740	57174340	1601	*	6.48893	6.94909	5.80924	0.977265	2.48e-09	1.4e-07
chr11	20022454	20024766	2313	*	6.32135	6.80239	5.59456	1.02703	2.53e-09	1.42e-07
chr9	14346671	14349683	3013	*	6.74439	7.19347	6.08883	0.952768	2.59e-09	1.45e-07
chr2	222296927	222298527	1601	*	6.04812	6.56698	5.22998	1.11168	2.82e-09	1.57e-07
chr2	96320802	96322402	1601	*	6.74031	7.16405	6.13779	0.896895	2.86e-09	1.58e-07
chr6	39228332	39229932	1601	*	5.90267	6.43645	5.04616	1.14788	3.01e-09	1.66e-07
chr6	27866240	27867840	1601	*	6.4259	6.90332	5.70745	1.01124	3.19e-09	1.75e-07
chr7	24978859	24982790	3932	*	7.45588	7.8394	6.93194	0.812872	3.39e-09	1.86e-07
chr7	116210707	116212307	1601	*	6.7161	7.15263	6.08716	0.923829	3.51e-09	1.91e-07
chr7	56105020	56107817	2798	*	7.03498	7.43959	6.47065	0.855692	3.56e-09	1.92e-07
chr17	76557845	76559445	1601	*	7.31012	7.68609	6.80026	0.792357	3.74e-09	2.01e-07
chr5	58458276	58461413	3138	*	7.66793	8.04105	7.16332	0.788141	3.78e-09	2.03e-07
chr2	96319063	96320663	1601	*	6.06166	6.57418	5.25945	1.09411	4.02e-09	2.14e-07
chr3	147408918	147410518	1601	*	5.86247	6.38888	5.0251	1.12245	4.3e-09	2.29e-07
chr12	24945994	24948855	2862	*	7.95152	8.33456	7.4285	0.809669	4.47e-09	2.34e-07
chr22	36527699	36530491	2793	*	6.89778	7.32725	6.28349	0.90785	4.5e-09	2.34e-07
chrX	87517802	87519402	1601	*	6.74994	7.18815	6.11749	0.923983	4.43e-09	2.34e-07
chr18	26226345	26227945	1601	*	6.56694	7.01668	5.90998	0.95213	4.51e-09	2.34e-07
chr18	32770722	32773532	2811	*	6.43715	6.89635	5.75959	0.971007	4.47e-09	2.34e-07
chr9	127567221	127568821	1601	*	6.16522	6.64757	5.43541	1.022	4.51e-09	2.34e-07
chr1	205454734	205456334	1601	*	6.38054	6.86273	5.6511	1.01719	4.89e-09	2.53e-07
chr17	40443741	40446569	2829	*	6.79829	7.2369	6.16498	0.926567	5.04e-09	2.6e-07
chr14	41603515	41605873	2359	*	6.59782	7.07794	5.87317	1.01316	5.16e-09	2.65e-07
chr2	113325181	113326781	1601	*	5.39276	5.98885	4.35883	1.29527	5.27e-09	2.7e-07
chr20	44650302	44653316	3015	*	6.65456	7.07914	6.05033	0.89649	5.48e-09	2.8e-07
chr16	86553910	86556226	2317	*	6.38394	6.84232	5.70817	0.966364	5.52e-09	2.81e-07
chr13	99657294	99658894	1601	*	5.68633	6.23323	4.79483	1.16218	6.21e-09	3.14e-07
chr22	28798906	28801828	2923	*	7.70912	8.08345	7.20229	0.790184	6.3e-09	3.18e-07
chr3	179449858	179452689	2832	*	7.53039	7.88344	7.06193	0.745167	6.34e-09	3.19e-07
chr5	128535706	128537306	1601	*	6.49208	6.93492	5.84986	0.932532	6.43e-09	3.22e-07
chr9	37023264	37024864	1601	*	5.70776	6.2505	4.8275	1.15689	6.61e-09	3.29e-07
chr3	150760852	150762878	2027	*	6.81743	7.2484	6.20006	0.904256	7.24e-09	3.6e-07
chr11	34355665	34357265	1601	*	6.76812	7.18423	6.18099	0.875002	7.72e-09	3.82e-07
chr1	162070111	162071711	1601	*	6.98014	7.39051	6.40446	0.862235	7.83e-09	3.86e-07
chr3	165835975	165837575	1601	*	7.50791	7.87363	7.01679	0.770563	8.33e-09	4.09e-07
chr19	44447943	44449543	1601	*	6.29918	6.77855	5.57625	1.00742	8.36e-09	4.09e-07
chr9	22446182	22449201	3020	*	7.30865	7.67408	6.81806	0.769175	8.48e-09	4.14e-07
chr3	147396995	147399545	2551	*	6.12181	6.60334	5.39391	1.01286	8.89e-09	4.32e-07
chr8	40894657	40896257	1601	*	5.76468	6.29457	4.9183	1.11972	9.03e-09	4.38e-07
chr10	51698608	51700208	1601	*	6.54995	6.9868	5.92036	0.913169	1.01e-08	4.82e-07
chr8	19012041	19014950	2910	*	7.65592	8.00708	7.19081	0.737254	1.03e-08	4.94e-07
chr1	16903776	16905376	1601	*	5.39011	5.99089	4.34162	1.29904	1.04e-08	4.97e-07
chr3	192407168	192410244	3077	*	7.0637	7.45891	6.51759	0.830812	1.09e-08	5.17e-07
chr6	27550648	27553749	3102	*	7.17007	7.58206	6.59116	0.861603	1.13e-08	5.33e-07
chr19	48254814	48256414	1601	*	5.93003	6.4575	5.08993	1.11476	1.13e-08	5.33e-07
chr19	56368479	56370079	1601	*	6.37585	6.85036	5.66403	0.992498	1.14e-08	5.34e-07
chr20	31604215	31606642	2428	*	7.18758	7.56016	6.68396	0.780244	1.2e-08	5.56e-07
chr12	76030608	76033166	2559	*	7.01462	7.40124	6.48488	0.812058	1.19e-08	5.56e-07
chr2	42048519	42050119	1601	*	6.86902	7.2861	6.27995	0.87594	1.19e-08	5.56e-07
chr10	33334318	33338052	3735	*	7.10529	7.49175	6.57585	0.808779	1.23e-08	5.7e-07
chr2	286345	287945	1601	*	6.19203	6.66653	5.48024	0.991424	1.27e-08	5.87e-07
chr9	91949657	91951257	1601	*	6.02309	6.52935	5.23631	1.06134	1.3e-08	5.96e-07
chr1	173866202	173870060	3859	*	8.30234	8.63448	7.87012	0.697514	1.4e-08	6.4e-07
chr13	80336739	80338339	1601	*	7.80914	8.18602	7.2976	0.789402	1.48e-08	6.72e-07
chr19	38929468	38931855	2388	*	7.03501	7.4318	6.48585	0.829185	1.48e-08	6.72e-07
chrX	53223575	53225175	1601	*	6.77388	7.19869	6.16918	0.889929	1.5e-08	6.76e-07
chr10	13890302	13893324	3023	*	7.24786	7.62479	6.73623	0.788404	1.59e-08	7.15e-07
chr1	28259198	28261738	2541	*	6.94323	7.337	6.39987	0.823633	1.7e-08	7.64e-07
chr7	102912445	102915522	3078	*	7.26985	7.6526	6.74738	0.801689	1.71e-08	7.67e-07
chrX	15673810	15676894	3085	*	7.08519	7.46592	6.56648	0.796092	1.74e-08	7.74e-07
chr10	113125679	113127901	2223	*	6.5349	6.96882	5.91142	0.904446	1.81e-08	8.03e-07
chr6	27213290	27215901	2612	*	6.31345	6.76821	5.6456	0.94994	1.82e-08	8.06e-07
chr9	14992204	14994462	2259	*	5.98651	6.49604	5.19166	1.06228	1.99e-08	8.79e-07
chr15	45197514	45201650	4137	*	7.4272	7.7842	6.95174	0.747532	2.1e-08	9.21e-07
chr18	80147335	80148935	1601	*	5.51324	6.0828	4.5585	1.19898	2.28e-08	9.97e-07
chr7	101163886	101166729	2844	*	6.38054	6.82458	5.73577	0.923518	2.33e-08	1.02e-06
chr11	65314167	65315767	1601	*	6.00509	6.48822	5.27348	1.00466	2.38e-08	1.04e-06
chr12	81077948	81079548	1601	*	5.8307	6.36482	4.97329	1.11749	2.41e-08	1.04e-06
chr2	70248118	70250136	2019	*	6.67523	7.09127	6.08827	0.866498	2.46e-08	1.06e-06
chr10	35640569	35643503	2935	*	6.67055	7.09522	6.06613	0.882485	2.57e-08	1.11e-06
chrX	115967285	115968885	1601	*	6.29379	6.7523	5.61774	0.950274	2.6e-08	1.12e-06
chr16	3188299	3192159	3861	*	7.6802	8.02742	7.22202	0.727846	2.72e-08	1.17e-06
chr16	3157419	3160022	2604	*	6.47223	6.91042	5.83981	0.911203	2.81e-08	1.2e-06
chr6	27332522	27334122	1601	*	6.40817	6.8781	5.70672	0.975269	2.84e-08	1.21e-06
chr6	26233877	26236052	2176	*	6.40256	6.83907	5.77366	0.90867	2.85e-08	1.21e-06
chr3	147940044	147941644	1601	*	6.65167	7.07538	6.04919	0.883632	2.92e-08	1.24e-06
chr1	66331284	66333736	2453	*	7.8812	8.21452	7.44696	0.698434	2.96e-08	1.24e-06
chr13	29593727	29595327	1601	*	6.71667	7.12893	6.13725	0.858056	2.95e-08	1.24e-06
chr19	46786075	46787675	1601	*	6.66737	7.08002	6.08716	0.858132	3.04e-08	1.27e-06
chr11	65899398	65900998	1601	*	5.43984	6.00542	4.49647	1.18379	3.1e-08	1.3e-06
chr10	104337732	104339332	1601	*	6.57364	6.99327	5.97947	0.87343	3.15e-08	1.31e-06
chr3	44684606	44686206	1601	*	6.37236	6.81867	5.72275	0.925645	3.18e-08	1.32e-06
chr17	2023840	2025440	1601	*	5.83262	6.36276	4.98562	1.10288	3.3e-08	1.36e-06
chr1	33126295	33127895	1601	*	5.92023	6.41665	5.15727	1.03224	3.33e-08	1.37e-06
chr6	108562388	108564694	2307	*	6.51472	6.94364	5.9016	0.890473	3.43e-08	1.41e-06
chr19	18386399	18387999	1601	*	5.35386	5.92336	4.39928	1.19538	3.51e-08	1.43e-06
chr7	36390157	36391757	1601	*	7.48994	7.84204	7.02316	0.734442	3.6e-08	1.47e-06
chr3	147392058	147394526	2469	*	6.633	7.0653	6.01288	0.893298	3.83e-08	1.55e-06
chr2	188290866	188293222	2357	*	7.0865	7.45875	6.58347	0.775853	3.88e-08	1.57e-06
chr8	127794801	127796401	1601	*	7.01523	7.41142	6.46724	0.822146	4.02e-08	1.62e-06
chr6	26755528	26757128	1601	*	4.41953	5.15113	2.86114	1.7445	4.05e-08	1.63e-06
chr1	182388789	182390389	1601	*	7.41813	7.76645	6.95801	0.725343	4.21e-08	1.68e-06
chr6	119347205	119351322	4118	*	7.38591	7.73608	6.92254	0.728271	4.32e-08	1.72e-06
chr6	26321233	26322833	1601	*	6.12526	6.61137	5.38671	1.00216	4.33e-08	1.72e-06
chr20	51021370	51022970	1601	*	5.82254	6.325	5.04502	1.03996	4.37e-08	1.73e-06
chr6	27234360	27235960	1601	*	6.07751	6.56407	5.33789	1.00306	4.39e-08	1.73e-06
chr11	128692582	128694968	2387	*	6.30937	6.7455	5.68127	0.903016	4.47e-08	1.75e-06
chr4	95549250	95550850	1601	*	6.84975	7.24164	6.31	0.811504	4.58e-08	1.79e-06
chr19	52368806	52371415	2610	*	6.80277	7.20123	6.25041	0.825335	4.68e-08	1.83e-06
chr13	36297177	36298777	1601	*	5.88372	6.38639	5.1057	1.0379	4.73e-08	1.84e-06
chr6	36675765	36679918	4154	*	7.40681	7.75258	6.95113	0.720091	4.75e-08	1.84e-06
chr13	99995199	99996799	1601	*	5.81931	6.33235	5.0158	1.05533	4.78e-08	1.85e-06
chr3	187738030	187739630	1601	*	5.57435	6.11379	4.70289	1.11883	4.85e-08	1.87e-06
chr6	26567846	26569921	2076	*	7.0341	7.43064	6.48543	0.822175	4.92e-08	1.89e-06
chr6	43770805	43772405	1601	*	6.201	6.65322	5.53866	0.930592	5.02e-08	1.92e-06
chr2	205682421	205684021	1601	*	6.81343	7.19964	6.28446	0.801087	5.32e-08	2.03e-06
chr19	41351143	41354181	3039	*	6.64805	7.05694	6.07529	0.842884	5.38e-08	2.05e-06
chr7	101814075	101815675	1601	*	6.0088	6.48751	5.28736	0.986612	5.45e-08	2.07e-06
chr13	22914435	22916035	1601	*	4.99811	5.61502	3.89781	1.30398	5.55e-08	2.1e-06
chr6	35686561	35688161	1601	*	7.24029	7.62607	6.71213	0.801752	5.61e-08	2.11e-06
chr17	56594376	56598096	3721	*	6.87565	7.25421	6.36099	0.78477	5.87e-08	2.2e-06
chr8	13129760	13133609	3850	*	7.2064	7.57406	6.71177	0.764648	5.96e-08	2.22e-06
chr15	75201671	75204780	3110	*	7.04875	7.42777	6.53325	0.785474	6e-08	2.23e-06
chr8	90000404	90003107	2704	*	6.43876	6.86731	5.82637	0.882104	6.17e-08	2.29e-06
chr18	8704901	8706501	1601	*	5.25138	5.82281	4.29123	1.18547	6.23e-08	2.3e-06
chr22	37560564	37562164	1601	*	5.41434	5.96965	4.49981	1.14958	6.27e-08	2.31e-06
chr21	39183507	39185107	1601	*	6.51167	6.92708	5.92596	0.857724	6.44e-08	2.36e-06
chr6	26576416	26578016	1601	*	6.36791	6.82681	5.69102	0.945458	6.45e-08	2.36e-06
chr4	103075026	103076626	1601	*	6.17585	6.63511	5.49814	0.947151	6.55e-08	2.39e-06
chr12	49266874	49269373	2500	*	6.60215	7.02183	6.00784	0.86803	7.1e-08	2.58e-06
chrX	41086483	41088083	1601	*	7.15557	7.52199	6.66318	0.759925	7.28e-08	2.64e-06
chrX	68828443	68832340	3898	*	7.35666	7.71014	6.88746	0.733845	7.39e-08	2.66e-06
chr2	37664651	37667412	2762	*	6.56435	6.97257	5.99293	0.839326	7.38e-08	2.66e-06
chr8	76700332	76702628	2297	*	6.34343	6.80413	5.66254	0.945295	7.36e-08	2.66e-06
chr16	75249100	75251799	2700	*	6.58193	6.99179	6.00726	0.847254	7.43e-08	2.66e-06
chr18	25348022	25349622	1601	*	6.79676	7.18599	6.26206	0.804801	7.61e-08	2.72e-06
chr2	74197998	74200531	2534	*	7.23846	7.59165	6.76976	0.734298	7.7e-08	2.74e-06
chr1	81803395	81804995	1601	*	7.39338	7.75267	6.91383	0.746559	7.7e-08	2.74e-06
chr3	30605444	30608266	2823	*	6.98853	7.36227	6.48277	0.774225	8.03e-08	2.85e-06
chr13	67222754	67224354	1601	*	5.91745	6.39672	5.19476	0.97869	8.06e-08	2.85e-06
chr2	210475282	210478692	3411	*	7.75936	8.09674	7.31821	0.700561	8.08e-08	2.85e-06
chr5	150903530	150906358	2829	*	7.6008	7.93305	7.16839	0.691188	8.34e-08	2.94e-06
chr17	75032737	75035678	2942	*	7.35609	7.7087	6.88841	0.730406	8.37e-08	2.94e-06
chr4	26859498	26861098	1601	*	5.73726	6.23511	4.97089	1.01878	8.52e-08	2.98e-06
chr17	77373342	77375638	2297	*	6.80216	7.19482	6.26093	0.811572	8.55e-08	2.98e-06
chr8	127733661	127738831	5171	*	7.83935	8.15105	7.4412	0.649773	8.61e-08	3e-06	myc
chr18	6729641	6731241	1601	*	6.89428	7.28696	6.35302	0.81131	8.93e-08	3.09e-06
chr4	144646637	144648237	1601	*	6.70474	7.12236	6.1146	0.860528	8.99e-08	3.11e-06
chr10	21291796	21293396	1601	*	6.74806	7.15248	6.1841	0.835464	9.14e-08	3.15e-06
chr16	49851040	49854131	3092	*	7.20905	7.57657	6.71465	0.76215	9.26e-08	3.19e-06
chr2	74119091	74120691	1601	*	5.249	5.81694	4.29891	1.17117	9.35e-08	3.21e-06
chr4	54658180	54659780	1601	*	6.4449	6.8729	5.83367	0.880981	9.41e-08	3.22e-06
chr7	23474921	23476521	1601	*	7.80114	8.1353	7.36549	0.692877	9.63e-08	3.29e-06
chr2	222288958	222291107	2150	*	6.15312	6.60348	5.4948	0.920473	9.78e-08	3.33e-06
chr9	127449659	127452515	2857	*	7.63129	7.95249	7.21746	0.665359	1.01e-07	3.44e-06
chr6	28474071	28475671	1601	*	6.47028	6.91203	5.83035	0.904595	1.02e-07	3.44e-06
chr20	62642223	62643823	1601	*	5.6178	6.14088	4.78897	1.06484	1.07e-07	3.61e-06
chr8	38997233	38998833	1601	*	7.3813	7.72266	6.93327	0.707919	1.09e-07	3.69e-06
chr6	27292929	27299022	6094	*	8.20492	8.53311	7.77938	0.681011	1.1e-07	3.71e-06
chr7	90596744	90598344	1601	*	7.23633	7.59787	6.75274	0.748737	1.14e-07	3.82e-06
chr16	56932699	56934299	1601	*	7.14065	7.51356	6.63641	0.768999	1.14e-07	3.82e-06
chr6	93416584	93418184	1601	*	6.54057	6.94475	5.97707	0.828808	1.15e-07	3.83e-06
chr17	8118423	8122501	4079	*	7.72537	8.04754	7.30993	0.670205	1.17e-07	3.91e-06
chr20	14335477	14337077	1601	*	7.87999	8.22075	7.43301	0.7053	1.24e-07	4.13e-06
chr12	12785415	12787015	1601	*	5.91668	6.40201	5.17995	0.984872	1.26e-07	4.16e-06
chr6	99513687	99515287	1601	*	6.95142	7.31912	6.45671	0.757854	1.27e-07	4.19e-06
chr1	103105870	103109865	3996	*	7.39652	7.75484	6.91871	0.740188	1.28e-07	4.21e-06
chr3	44711492	44716155	4664	*	7.767	8.12294	7.29344	0.733776	1.29e-07	4.23e-06
chrX	106176676	106178276	1601	*	5.4927	6.01755	4.65933	1.06789	1.32e-07	4.31e-06
chr1	67830873	67832473	1601	*	6.91531	7.30774	6.37452	0.807119	1.34e-07	4.36e-06
chr5	111510675	111512275	1601	*	7.37773	7.71243	6.94116	0.691981	1.35e-07	4.39e-06
chr4	179463743	179465343	1601	*	6.40046	6.81694	5.8126	0.851598	1.41e-07	4.58e-06
chr19	13149087	13154567	5481	*	8.0169	8.33392	7.60999	0.656845	1.43e-07	4.64e-06
chr12	96193848	96196618	2771	*	7.06966	7.44179	6.56688	0.766108	1.45e-07	4.7e-06
chr6	27582877	27584477	1601	*	5.7772	6.27897	5.00138	1.0159	1.5e-07	4.82e-06
chr11	120210909	120212509	1601	*	6.0006	6.46526	5.31095	0.94489	1.52e-07	4.87e-06
chr21	34888790	34890390	1601	*	5.46998	6.00339	4.61443	1.07845	1.52e-07	4.87e-06
chr12	16347676	16349276	1601	*	6.83485	7.2377	6.27396	0.826594	1.67e-07	5.34e-06
chr13	50081605	50083205	1601	*	6.46058	6.87823	5.87039	0.855174	1.69e-07	5.36e-06
chr1	156600427	156602027	1601	*	7.00338	7.37518	6.50119	0.766342	1.7e-07	5.38e-06
chr3	101827536	101829136	1601	*	6.01192	6.47995	5.31475	0.952023	1.71e-07	5.41e-06
chr7	128830685	128832285	1601	*	4.88437	5.49937	3.79033	1.26907	1.73e-07	5.45e-06
chr8	54100401	54102001	1601	*	7.15289	7.51851	6.66194	0.755029	1.74e-07	5.47e-06
chr10	93481771	93483371	1601	*	6.19097	6.64945	5.51499	0.93372	1.77e-07	5.56e-06
chr6	27650525	27652125	1601	*	6.10185	6.5486	5.45128	0.909764	1.81e-07	5.66e-06
chr16	10386233	10387833	1601	*	6.90067	7.28586	6.37361	0.790949	1.89e-07	5.89e-06
chr2	156253580	156255180	1601	*	5.80431	6.28784	5.07176	0.979131	1.93e-07	6.01e-06
chr5	93580267	93584530	4264	*	7.96102	8.2731	7.56224	0.646203	1.97e-07	6.11e-06
chr8	47736383	47737983	1601	*	5.81604	6.31045	5.05788	1.00114	1.99e-07	6.17e-06
chr3	10248589	10250189	1601	*	6.61773	7.01733	6.06314	0.815527	2e-07	6.18e-06
chrX	53420955	53423792	2838	*	6.88976	7.2766	6.35961	0.793056	2.03e-07	6.25e-06
chr15	98645985	98648746	2762	*	7.09083	7.4767	6.5625	0.790236	2.09e-07	6.42e-06
chr6	27544285	27545885	1601	*	6.05579	6.52631	5.35302	0.952974	2.15e-07	6.6e-06
chr3	124885021	124886621	1601	*	6.41342	6.82827	5.82883	0.849066	2.22e-07	6.79e-06
chr2	64142326	64143926	1601	*	7.49255	7.82762	7.05533	0.690985	2.28e-07	6.96e-06
chr8	29350794	29352394	1601	*	6.63791	7.0267	6.10405	0.795274	2.29e-07	6.98e-06
chr12	43757391	43759948	2558	*	6.50886	6.93142	5.90872	0.859395	2.37e-07	7.2e-06
chr11	75561642	75565445	3804	*	7.23262	7.5895	6.75739	0.733946	2.39e-07	7.24e-06
chr10	72272654	72275325	2672	*	7.03873	7.39594	6.5629	0.731773	2.41e-07	7.31e-06
chr11	69639208	69644033	4826	*	7.88792	8.19586	7.4959	0.635768	2.43e-07	7.33e-06
chr7	121873941	121875541	1601	*	7.68108	7.99956	7.27177	0.658065	2.45e-07	7.36e-06
chr1	10792727	10794327	1601	*	5.5535	6.06096	4.76376	1.02153	2.45e-07	7.36e-06
chr16	88661242	88662842	1601	*	6.83449	7.21317	6.31962	0.775934	2.52e-07	7.57e-06
chr13	93228113	93229713	1601	*	7.09882	7.45726	6.62081	0.735791	2.58e-07	7.73e-06
chr19	36796951	36799544	2594	*	6.72672	7.10341	6.21553	0.772414	2.59e-07	7.73e-06
chr9	33165473	33167073	1601	*	6.63735	7.04375	6.06951	0.826388	2.63e-07	7.85e-06
chr8	76776331	76777931	1601	*	5.71152	6.21415	4.93358	1.00794	2.65e-07	7.88e-06
chr2	234952447	234954047	1601	*	6.9197	7.27866	6.44076	0.736087	2.75e-07	8.15e-06
chr6	27889582	27895866	6285	*	8.56398	8.84544	8.21396	0.583391	2.77e-07	8.19e-06
chr1	6600500	6603098	2599	*	7.18844	7.56705	6.67368	0.776066	2.78e-07	8.2e-06
chr14	20613310	20614910	1601	*	6.36613	6.79671	5.74959	0.872202	2.86e-07	8.42e-06
chr1	97919482	97921082	1601	*	6.63525	7.02446	6.10059	0.797188	2.9e-07	8.5e-06
chr6	85676687	85678287	1601	*	7.86928	8.22431	7.39734	0.729248	2.96e-07	8.65e-06
chr12	50220875	50222475	1601	*	7.06077	7.42262	6.57664	0.742326	2.96e-07	8.65e-06
chr1	167720751	167723703	2953	*	7.54772	7.88151	7.1127	0.688282	3.17e-07	9.21e-06
chr1	94925129	94926729	1601	*	7.0838	7.44668	6.5978	0.74499	3.2e-07	9.26e-06
chr8	48917720	48919320	1601	*	6.09905	6.54732	5.44523	0.905497	3.2e-07	9.26e-06
chr3	41197948	41201868	3921	*	8.16733	8.47237	7.78001	0.630802	3.22e-07	9.28e-06
chr12	10720862	10722462	1601	*	6.73003	7.10485	6.22227	0.768013	3.22e-07	9.28e-06
chr12	65826237	65827837	1601	*	7.27483	7.6343	6.79496	0.737887	3.37e-07	9.66e-06
chr12	45990280	45993117	2838	*	6.35981	6.80021	5.72275	0.890472	3.42e-07	9.77e-06
chr8	76998640	77000240	1601	*	7.27284	7.61534	6.82284	0.703989	3.44e-07	9.81e-06
chr9	109779782	109781382	1601	*	6.4298	6.83022	5.87362	0.813363	3.48e-07	9.9e-06
chr2	85754336	85755936	1601	*	6.49585	6.88875	5.95418	0.798756	3.49e-07	9.92e-06
chr3	39152061	39153661	1601	*	5.59385	6.10689	4.79033	1.02916	3.54e-07	1e-05
chr6	27176174	27179224	3051	*	7.48879	7.81465	7.06717	0.671807	3.72e-07	1.05e-05
chr5	134524646	134527109	2464	*	6.67149	7.07276	6.11368	0.810391	3.75e-07	1.06e-05
chrX	108437263	108438863	1601	*	6.20077	6.62937	5.5883	0.865115	3.78e-07	1.07e-05
chr1	198935793	198937393	1601	*	7.92448	8.24001	7.52004	0.650504	3.79e-07	1.07e-05
chr11	61965685	61969633	3949	*	7.77951	8.08829	7.38612	0.636767	3.93e-07	1.1e-05
chr18	59696293	59697893	1601	*	5.7882	6.25869	5.0855	0.94094	3.96e-07	1.11e-05
chr18	48948323	48949923	1601	*	6.33952	6.75169	5.76028	0.832907	3.97e-07	1.11e-05
chr10	119207780	119210705	2926	*	7.39802	7.72075	6.98165	0.663549	3.99e-07	1.11e-05
chr4	165328328	165329928	1601	*	7.63644	7.94863	7.23748	0.64429	4.03e-07	1.12e-05
chr17	81393777	81396444	2668	*	6.97675	7.34382	6.4832	0.750738	4.18e-07	1.16e-05
chr2	26243239	26244839	1601	*	7.23341	7.59092	6.75704	0.731572	4.31e-07	1.2e-05
chr12	66168443	66170043	1601	*	6.53484	6.92786	5.99293	0.797132	4.34e-07	1.2e-05
chr1	28578909	28583030	4122	*	7.67098	7.98892	7.26255	0.653583	4.52e-07	1.25e-05
chr1	205448342	205449942	1601	*	5.36008	5.89338	4.5048	1.06046	4.61e-07	1.27e-05
chr16	806834	808434	1601	*	5.8967	6.36227	5.20503	0.933934	4.72e-07	1.3e-05
chr5	173326775	173329581	2807	*	6.89953	7.26097	6.41613	0.739545	4.89e-07	1.34e-05
chr4	56977808	56980092	2285	*	6.84503	7.2042	6.36571	0.732844	4.99e-07	1.37e-05
chr19	15378262	15381118	2857	*	7.03505	7.39736	6.5501	0.740121	4.99e-07	1.37e-05
chr8	11803421	11806445	3025	*	8.53512	8.8426	8.14383	0.632959	5.31e-07	1.45e-05
chr1	26335250	26336850	1601	*	5.83277	6.30364	5.12919	0.93613	5.32e-07	1.45e-05
chr2	219568851	219571900	3050	*	6.60966	6.98907	6.09342	0.767604	5.49e-07	1.49e-05
chr7	105637331	105639763	2433	*	6.39596	6.79682	5.83895	0.812179	5.51e-07	1.49e-05
chr16	53042526	53044126	1601	*	5.65354	6.13982	4.91456	0.964167	5.58e-07	1.51e-05
chr16	726786	728386	1601	*	5.37919	5.8978	4.5617	1.02307	5.66e-07	1.53e-05
chr2	64454676	64456276	1601	*	6.57345	6.95462	6.05391	0.77242	5.71e-07	1.54e-05
chr4	99087277	99090730	3454	*	8.01533	8.31343	7.63914	0.615597	5.86e-07	1.57e-05
chr20	50190037	50193167	3131	*	6.90499	7.26816	6.41848	0.737635	5.86e-07	1.57e-05
chr3	44729289	44730889	1601	*	6.66387	7.05781	6.1202	0.798524	5.87e-07	1.57e-05
chr6	27836451	27840105	3655	*	7.93494	8.24118	7.54566	0.62918	5.97e-07	1.6e-05
chr10	5811397	5814799	3403	*	8.11295	8.39432	7.76307	0.581626	6.04e-07	1.61e-05
chr6	36593247	36596150	2904	*	8.07529	8.36117	7.7184	0.589813	6.09e-07	1.62e-05
chr9	133990447	133994045	3599	*	7.09753	7.44584	6.63743	0.712114	6.09e-07	1.62e-05
chr8	103415129	103416729	1601	*	7.20798	7.53656	6.78178	0.672664	6.16e-07	1.63e-05
chr12	30752639	30754239	1601	*	6.49959	6.89307	5.9568	0.794241	6.34e-07	1.68e-05
chr12	124926753	124928353	1601	*	6.30485	6.72679	5.706	0.8476	6.45e-07	1.71e-05
chr10	67763529	67765567	2039	*	6.66492	7.06409	6.11117	0.80929	6.47e-07	1.71e-05
chr17	81399167	81401474	2308	*	6.53927	6.92038	6.01988	0.77017	6.64e-07	1.75e-05
chr1	16152948	16156068	3121	*	7.21115	7.55215	6.76376	0.695795	7.07e-07	1.86e-05
chr18	34710128	34711728	1601	*	6.66319	7.04399	6.14437	0.770575	7.09e-07	1.86e-05
chr9	14908836	14910436	1601	*	6.59328	6.98863	6.04691	0.796453	7.34e-07	1.92e-05
chr6	27018460	27021360	2901	*	7.11605	7.46263	6.65896	0.706049	7.61e-07	1.99e-05
chr11	75350600	75352200	1601	*	5.80164	6.26014	5.12562	0.913033	7.71e-07	2.01e-05
chr1	248872265	248874870	2606	*	6.85259	7.2074	6.38101	0.722788	7.75e-07	2.01e-05
chr8	66112803	66115261	2459	*	6.8799	7.22871	6.41892	0.709024	7.82e-07	2.03e-05
chr12	46383687	46385287	1601	*	6.50893	6.90276	5.96546	0.792777	7.94e-07	2.06e-05
chr2	207164222	207165822	1601	*	6.87783	7.22831	6.41392	0.712657	8.04e-07	2.07e-05
chr9	14864601	14867133	2533	*	6.53051	6.93742	5.96165	0.818463	8.07e-07	2.08e-05
chr12	52903493	52905093	1601	*	4.59985	5.23047	3.45353	1.23582	8.1e-07	2.08e-05
chr9	124658216	124660686	2471	*	7.70547	8.02284	7.29801	0.650753	8.15e-07	2.08e-05
chr5	181204242	181208418	4177	*	7.38022	7.69816	6.97179	0.650627	8.18e-07	2.09e-05
chr6	27752373	27754650	2278	*	7.31964	7.65762	6.87744	0.687529	8.22e-07	2.1e-05
chr14	49633892	49635492	1601	*	6.12316	6.54469	5.52511	0.845768	8.3e-07	2.11e-05
chr6	75602714	75604314	1601	*	7.56506	7.89005	7.1449	0.665663	8.42e-07	2.13e-05
chr6	1615026	1616626	1601	*	5.73696	6.22749	4.988	0.965241	8.66e-07	2.19e-05
chr11	17352512	17354888	2377	*	6.98783	7.33849	6.5236	0.712714	8.72e-07	2.2e-05
chr12	130158372	130163749	5378	*	7.7292	8.03628	7.33859	0.628557	8.77e-07	2.21e-05
chr11	59559852	59561452	1601	*	6.26045	6.66345	5.69926	0.808687	8.97e-07	2.25e-05
chr6	26304505	26306105	1601	*	5.46685	6.00259	4.60515	1.04423	8.96e-07	2.25e-05
chr17	38867295	38872258	4964	*	7.74054	8.06162	7.32691	0.655998	9.07e-07	2.27e-05
chr13	97431930	97434434	2505	*	6.90055	7.26125	6.41848	0.732401	9.07e-07	2.27e-05
chr6	117674182	117675782	1601	*	5.78057	6.23904	5.1046	0.907112	9.16e-07	2.29e-05
chr3	141737035	141739959	2925	*	7.44565	7.76835	7.02933	0.658763	9.22e-07	2.3e-05
chr11	14890379	14891979	1601	*	5.95624	6.40155	5.30876	0.886011	9.38e-07	2.33e-05
chr3	147368568	147370168	1601	*	5.59907	6.08491	4.86114	0.955261	9.48e-07	2.36e-05
chr6	152980632	152982232	1601	*	7.79276	8.08459	7.42653	0.600134	9.86e-07	2.44e-05
chr12	98502460	98505245	2786	*	7.01754	7.35743	6.57205	0.693417	9.85e-07	2.44e-05
chr15	40594008	40595608	1601	*	7.35546	7.68393	6.92947	0.670674	9.95e-07	2.45e-05
chr18	24396173	24399176	3004	*	7.18763	7.5415	6.71774	0.718089	9.95e-07	2.45e-05
chr1	174800054	174801654	1601	*	6.44481	6.86147	5.85658	0.831747	9.96e-07	2.45e-05
chr16	89559624	89562426	2803	*	7.13953	7.47746	6.69744	0.687463	1.01e-06	2.48e-05
chr18	3451721	3453321	1601	*	7.01737	7.36436	6.55958	0.705505	1.06e-06	2.59e-05
chr12	30795607	30797207	1601	*	5.38663	5.90818	4.5617	1.01426	1.06e-06	2.59e-05
chr14	26141485	26143085	1601	*	5.94298	6.38009	5.31285	0.867664	1.07e-06	2.61e-05
chr12	57239038	57240638	1601	*	5.78343	6.24983	5.08993	0.92123	1.08e-06	2.63e-05
chr2	37671690	37673840	2151	*	6.60311	6.98633	6.07976	0.771569	1.1e-06	2.67e-05
chr8	97775701	97778629	2929	*	7.23946	7.57727	6.79754	0.686084	1.12e-06	2.72e-05
chr2	175003838	175005438	1601	*	7.04452	7.37955	6.60736	0.681522	1.13e-06	2.74e-05
chr14	32200347	32204545	4199	*	7.88462	8.16901	7.53006	0.583684	1.16e-06	2.81e-05
chr19	17686967	17688567	1601	*	5.85307	6.30056	5.20093	0.88691	1.17e-06	2.82e-05
chr2	28894942	28896542	1601	*	7.20252	7.53227	6.77435	0.670955	1.17e-06	2.83e-05
chr7	108002003	108003603	1601	*	5.95869	6.40457	5.31	0.879168	1.21e-06	2.9e-05
chr20	17531006	17532606	1601	*	5.26471	5.79013	4.4299	1.0241	1.22e-06	2.92e-05
chr11	107857671	107859271	1601	*	6.60847	7.01292	6.04445	0.809555	1.22e-06	2.93e-05
chr16	75646307	75650651	4345	*	8.31346	8.59364	7.96542	0.575838	1.23e-06	2.94e-05
chr15	66503545	66505145	1601	*	7.53667	7.85393	7.12937	0.646144	1.23e-06	2.94e-05
chr11	70660491	70662816	2326	*	6.32687	6.72754	5.77021	0.79926	1.24e-06	2.95e-05
chr19	46783947	46785547	1601	*	5.79958	6.26615	5.1057	0.917708	1.25e-06	2.97e-05
chr9	75026364	75027964	1601	*	7.01588	7.35405	6.57336	0.687571	1.27e-06	3.02e-05
chr5	143404603	143406203	1601	*	6.05437	6.48863	5.43017	0.861156	1.28e-06	3.03e-05
chr14	75277329	75280127	2799	*	6.92787	7.27605	6.46797	0.707998	1.3e-06	3.08e-05
chr2	55617706	55619306	1601	*	6.92842	7.29318	6.43903	0.73605	1.31e-06	3.1e-05
chr1	90724579	90726785	2207	*	6.15487	6.56394	5.58177	0.815715	1.31e-06	3.1e-05
chr8	73292759	73296898	4140	*	8.02687	8.32452	7.65141	0.608188	1.37e-06	3.22e-05
chr1	3069078	3070678	1601	*	5.31791	5.84814	4.47065	1.02337	1.38e-06	3.24e-05
chr16	2153116	2157173	4058	*	7.83462	8.1234	7.4732	0.592181	1.38e-06	3.24e-05
chr3	153163456	153165056	1601	*	7.13831	7.46618	6.71332	0.666377	1.4e-06	3.29e-05
chr1	110963871	110965471	1601	*	6.71663	7.09988	6.19321	0.768747	1.45e-06	3.4e-05
chr4	186725500	186727100	1601	*	6.9651	7.311	6.5092	0.702412	1.47e-06	3.43e-05
chr1	17436537	17441068	4532	*	7.62973	7.93227	7.24644	0.617806	1.47e-06	3.44e-05
chr19	6529756	6532308	2553	*	6.395	6.78732	5.85443	0.783798	1.48e-06	3.46e-05
chr12	56115618	56119408	3791	*	7.68074	7.98526	7.29426	0.622685	1.5e-06	3.47e-05
chr19	56477699	56479299	1601	*	5.79787	6.26905	5.09359	0.916872	1.5e-06	3.47e-05
chrX	7926197	7927797	1601	*	5.39045	5.89946	4.59691	0.98871	1.5e-06	3.47e-05
chr12	47078433	47081218	2786	*	6.82154	7.18684	6.3312	0.733419	1.53e-06	3.54e-05
chr14	39267382	39268982	1601	*	6.8808	7.24311	6.39584	0.728584	1.55e-06	3.58e-05
chrX	72079320	72081893	2574	*	6.22524	6.63799	5.64485	0.82144	1.57e-06	3.62e-05
chr3	64684872	64687757	2886	*	6.99245	7.3438	6.527	0.708471	1.59e-06	3.66e-05
chr6	48109331	48110931	1601	*	7.3531	7.68761	6.91684	0.677387	1.62e-06	3.71e-05
chr14	63203842	63207333	3492	*	7.17063	7.50343	6.73729	0.676508	1.63e-06	3.73e-05
chr16	69105925	69107525	1601	*	5.55499	6.05138	4.79211	0.958742	1.63e-06	3.74e-05
chr5	68213604	68218279	4676	*	8.07877	8.37681	7.7027	0.610127	1.64e-06	3.76e-05
chr20	47352628	47355823	3196	*	7.82314	8.12754	7.43685	0.621824	1.65e-06	3.76e-05
chr14	20469082	20470682	1601	*	6.53286	6.90643	6.02742	0.750266	1.66e-06	3.78e-05
chr16	981941	983541	1601	*	5.96995	6.41108	5.33135	0.863674	1.66e-06	3.78e-05
chr3	179070114	179071714	1601	*	7.20663	7.53666	6.778	0.66743	1.67e-06	3.79e-05
chr20	14333406	14335006	1601	*	7.24251	7.56887	6.82007	0.664626	1.68e-06	3.8e-05
chr9	89176286	89177886	1601	*	7.39176	7.7287	6.95135	0.683804	1.68e-06	3.8e-05
chr10	89413650	89415250	1601	*	6.59811	6.99164	6.05522	0.782522	1.68e-06	3.8e-05
chr7	39951967	39953567	1601	*	7.84792	8.14767	7.4691	0.613465	1.69e-06	3.82e-05
chr17	75152079	75153679	1601	*	7.39299	7.69778	7.00608	0.62325	1.71e-06	3.85e-05
chr1	150256692	150259523	2832	*	7.12635	7.44887	6.71033	0.655579	1.73e-06	3.88e-05
chr1	180501200	180503815	2616	*	7.15692	7.48608	6.72974	0.666247	1.75e-06	3.92e-05
chr13	56734497	56736097	1601	*	5.85046	6.30201	5.1896	0.883188	1.75e-06	3.92e-05
chr3	6507776	6509376	1601	*	5.64819	6.12392	4.93358	0.927229	1.77e-06	3.96e-05
chr10	63266681	63268281	1601	*	7.90743	8.20942	7.52503	0.617042	1.78e-06	3.97e-05
chr5	10306444	10308044	1601	*	6.13421	6.55612	5.53541	0.831945	1.79e-06	4e-05
chr1	229340846	229344034	3189	*	7.17738	7.50186	6.75809	0.658559	1.86e-06	4.13e-05
chr13	110306003	110307603	1601	*	6.64172	7.01058	6.1449	0.740011	1.86e-06	4.13e-05
chr14	52790100	52791700	1601	*	6.75618	7.14386	6.22444	0.774394	1.86e-06	4.13e-05
chr6	138543750	138545350	1601	*	6.93971	7.4726	6.0855	1.0226	1.86e-06	4.13e-05
chr16	30921445	30925630	4186	*	7.19738	7.52053	6.7803	0.658027	1.89e-06	4.17e-05
chr13	97977143	97978743	1601	*	7.17911	7.51769	6.73588	0.684056	1.9e-06	4.18e-05
chr4	110196975	110198575	1601	*	6.9337	7.30258	6.43685	0.739625	1.9e-06	4.18e-05
chr4	1682902	1684502	1601	*	5.44508	5.93459	4.69853	0.946971	1.9e-06	4.18e-05
chr17	8137740	8140100	2361	*	6.4879	6.87501	5.95722	0.775827	1.91e-06	4.19e-05
chr11	62664030	62666761	2732	*	7.38107	7.69675	6.97638	0.643567	1.92e-06	4.2e-05
chr2	160406062	160407662	1601	*	6.77325	7.12344	6.30985	0.706954	1.92e-06	4.2e-05
chr7	137338043	137339643	1601	*	6.39583	6.8072	5.81816	0.812348	1.95e-06	4.26e-05
chr17	4947015	4951137	4123	*	7.44216	7.76547	7.02481	0.657495	1.96e-06	4.27e-05
chr2	186693610	186696027	2418	*	7.09957	7.45557	6.6259	0.716232	1.98e-06	4.31e-05
chr2	42169834	42171434	1601	*	7.22583	7.55857	6.79258	0.674239	2e-06	4.34e-05
chr6	132813326	132816319	2994	*	7.84556	8.14491	7.46739	0.611772	2.02e-06	4.36e-05
chrX	11661911	11664418	2508	*	6.70567	7.05584	6.2423	0.705672	2.01e-06	4.36e-05
chr7	50304067	50306943	2877	*	6.80083	7.15375	6.33261	0.710735	2.01e-06	4.36e-05
chr7	127390681	127393789	3109	*	7.16583	7.4814	6.76133	0.64119	2.03e-06	4.37e-05
chr9	104925956	104928720	2765	*	6.87896	7.23999	6.39629	0.724707	2.03e-06	4.37e-05
chr19	571234	575672	4439	*	7.89687	8.17106	7.55805	0.562835	2.04e-06	4.39e-05
chr2	55049411	55051874	2464	*	6.89094	7.23129	6.44467	0.688012	2.1e-06	4.5e-05
chr5	181167869	181169469	1601	*	5.98443	6.41539	5.36709	0.846729	2.14e-06	4.57e-05
chr4	89835948	89839335	3388	*	7.25821	7.57434	6.8528	0.643818	2.14e-06	4.57e-05
chr6	26551622	26554610	2989	*	7.53001	7.84443	7.1274	0.637869	2.18e-06	4.64e-05
chr11	71448522	71450122	1601	*	6.45005	6.83498	5.92348	0.765266	2.21e-06	4.7e-05
chr1	212606887	212610708	3822	*	7.25453	7.57909	6.83509	0.657945	2.23e-06	4.74e-05
chr7	42234402	42236002	1601	*	7.82215	8.12571	7.43722	0.618861	2.26e-06	4.77e-05
chr10	91408407	91411989	3583	*	7.79963	8.08747	7.43968	0.588406	2.28e-06	4.8e-05
chr7	92132145	92135650	3506	*	7.821	8.10759	7.46299	0.586467	2.31e-06	4.87e-05
chrX	73848240	73851101	2862	*	6.45854	6.84327	5.93234	0.764669	2.37e-06	4.98e-05
chr14	23179704	23181304	1601	*	5.38917	5.88264	4.63326	0.949684	2.39e-06	5.01e-05
chr1	150515798	150517398	1601	*	5.00371	5.54187	4.13564	1.0252	2.39e-06	5.01e-05
chr12	4273303	4276377	3075	*	7.49857	7.80439	7.10997	0.622137	2.4e-06	5.01e-05
chr4	30715960	30718854	2895	*	7.08028	7.41769	6.63906	0.680105	2.41e-06	5.01e-05
chr11	43681211	43683475	2265	*	6.946	7.30509	6.46682	0.718982	2.41e-06	5.01e-05
chr11	103089417	103091017	1601	*	6.8182	7.19799	6.30127	0.756053	2.41e-06	5.01e-05
chr14	45132186	45136226	4041	*	7.8759	8.14843	7.53961	0.557583	2.42e-06	5.03e-05
chr3	4979066	4980666	1601	*	5.66167	6.13561	4.95113	0.916826	2.44e-06	5.05e-05
chr5	163502841	163504441	1601	*	7.05713	7.39675	6.61211	0.685148	2.48e-06	5.14e-05
chrX	118727504	118729104	1601	*	5.66743	6.13893	4.96244	0.906882	2.54e-06	5.24e-05
chr2	74834187	74836408	2222	*	6.82933	7.17721	6.36997	0.698343	2.54e-06	5.24e-05
chr1	98053233	98054833	1601	*	5.27553	5.77864	4.49647	0.96388	2.62e-06	5.4e-05
chr15	96359333	96361859	2527	*	6.07687	6.49477	5.48615	0.824707	2.63e-06	5.4e-05
chr8	142668626	142671298	2673	*	6.59506	6.95517	6.11406	0.721565	2.64e-06	5.41e-05
chr15	65421537	65424138	2602	*	6.13484	6.53948	5.57046	0.799192	2.64e-06	5.41e-05
chr18	8707082	8708682	1601	*	6.41012	6.83041	5.81461	0.828785	2.64e-06	5.41e-05
chr11	118924095	118925695	1601	*	6.33205	6.72629	5.78781	0.779411	2.7e-06	5.51e-05
chr6	27616841	27618441	1601	*	6.75488	7.10184	6.29714	0.69827	2.71e-06	5.52e-05
chr11	66369544	66372934	3391	*	6.98125	7.31127	6.55264	0.665804	2.74e-06	5.58e-05
chr2	14632460	14634060	1601	*	5.9171	6.34122	5.3138	0.83187	2.79e-06	5.67e-05
chr3	156675368	156676968	1601	*	6.95096	7.28104	6.52224	0.66622	2.81e-06	5.69e-05
chr13	67226574	67228657	2084	*	6.56979	6.95427	6.04405	0.763822	2.8e-06	5.69e-05
chr2	165792589	165794189	1601	*	5.82482	6.2793	5.1576	0.878052	2.81e-06	5.69e-05
chr11	110294335	110295935	1601	*	7.56308	7.87725	7.16087	0.637269	2.82e-06	5.7e-05
chr3	160447948	160449548	1601	*	7.45338	7.76629	7.05326	0.63668	2.88e-06	5.81e-05
chr17	79608423	79610023	1601	*	5.48739	5.97248	4.7512	0.927851	2.91e-06	5.87e-05
chr19	45767404	45769004	1601	*	6.17241	6.58218	5.59792	0.806827	2.97e-06	5.97e-05
chr2	27217459	27219059	1601	*	6.04195	6.46197	5.44696	0.824223	2.97e-06	5.97e-05
chr3	122679499	122681713	2215	*	5.84989	6.28707	5.21959	0.853015	3.04e-06	6.1e-05
chr6	35918913	35920513	1601	*	7.55264	7.8662	7.15145	0.636415	3.08e-06	6.17e-05
chr6	26054210	26057029	2820	*	7.59801	7.91411	7.19262	0.639228	3.15e-06	6.29e-05
chr3	129893370	129894970	1601	*	6.1696	6.58331	5.58728	0.814006	3.15e-06	6.29e-05
chr19	1861568	1863168	1601	*	6.00585	6.42925	5.40402	0.826406	3.16e-06	6.31e-05
chr17	77450223	77452767	2545	*	6.83712	7.17325	6.39808	0.675494	3.17e-06	6.31e-05
chr14	60092562	60094162	1601	*	7.49443	7.80995	7.09002	0.638802	3.21e-06	6.38e-05
chr5	74864828	74867617	2790	*	6.95151	7.28914	6.50991	0.682166	3.22e-06	6.39e-05
chr4	56906815	56908415	1601	*	4.97553	5.51559	4.10241	1.01722	3.24e-06	6.42e-05
chr6	124962916	124964516	1601	*	6.62473	6.99268	6.12956	0.73286	3.27e-06	6.48e-05
chr2	183123263	183125624	2362	*	7.4944	7.79528	7.11379	0.610277	3.34e-06	6.59e-05
chr8	33472013	33473613	1601	*	6.62131	6.97456	6.15251	0.707517	3.42e-06	6.74e-05
chr5	100898845	100901240	2396	*	6.77539	7.13745	6.29089	0.721457	3.44e-06	6.77e-05
chr2	113274259	113278169	3911	*	7.2861	7.59791	6.88777	0.629716	3.51e-06	6.89e-05
chr18	10454583	10457290	2708	*	6.8441	7.17608	6.41215	0.667459	3.56e-06	6.99e-05
chr1	181089787	181091387	1601	*	7.38806	7.69039	7.00511	0.615002	3.6e-06	7.05e-05
chr2	181892586	181894186	1601	*	7.82255	8.1219	7.44437	0.607256	3.62e-06	7.08e-05
chr3	181755573	181757173	1601	*	5.85181	6.28784	5.22394	0.847831	3.62e-06	7.08e-05
chr7	148699453	148701053	1601	*	6.9816	7.30676	6.56118	0.653738	3.67e-06	7.16e-05
chr1	161420857	161422457	1601	*	6.16849	6.56452	5.62081	0.780159	3.68e-06	7.16e-05
chr1	45685055	45689335	4281	*	8.3298	8.61172	7.97907	0.574301	3.69e-06	7.18e-05
chr11	36509010	36510610	1601	*	6.71458	7.06886	6.24395	0.704757	3.75e-06	7.28e-05
chr6	138403110	138405675	2566	*	6.65408	7.0151	6.17143	0.717561	3.77e-06	7.31e-05
chr5	141874475	141876075	1601	*	5.91336	6.33906	5.30685	0.832862	3.78e-06	7.32e-05
chr11	95067709	95070005	2297	*	7.50747	7.83454	7.08383	0.657414	3.8e-06	7.35e-05
chr4	39637256	39640154	2899	*	7.47746	7.76766	7.11379	0.589737	3.83e-06	7.38e-05
chr8	125430697	125432297	1601	*	6.82818	7.17783	6.36571	0.699383	3.83e-06	7.38e-05
chr1	234605364	234606964	1601	*	8.03151	8.30992	7.68621	0.567528	3.84e-06	7.39e-05
chr9	124594382	124595982	1601	*	7.3048	7.61657	6.90652	0.630579	3.86e-06	7.42e-05
chr3	101723580	101726198	2619	*	7.14779	7.47823	6.71846	0.664739	3.92e-06	7.53e-05
chr10	100373978	100375578	1601	*	6.70594	7.04964	6.25387	0.690107	3.93e-06	7.54e-05
chr5	75337765	75340925	3161	*	8.43987	8.7052	8.11451	0.542613	3.96e-06	7.58e-05
chr5	154755843	154759259	3417	*	7.4337	7.72702	7.06512	0.595551	3.99e-06	7.62e-05
chr16	88810429	88812029	1601	*	6.23655	6.62129	5.71033	0.759427	3.99e-06	7.62e-05
chr20	3238041	3239641	1601	*	5.50953	5.98173	4.80296	0.903671	3.99e-06	7.62e-05
chr11	5596262	5597862	1601	*	5.44327	5.93326	4.69562	0.93346	4.02e-06	7.64e-05
chr2	197707363	197708963	1601	*	6.71155	7.06017	6.2509	0.698524	4.07e-06	7.73e-05
chr11	10306346	10307946	1601	*	6.61832	6.9864	6.12291	0.728486	4.08e-06	7.73e-05
chr1	28508866	28510466	1601	*	6.28187	6.67623	5.7374	0.77191	4.08e-06	7.73e-05
chr7	87151286	87154319	3034	*	8.18138	8.45497	7.84348	0.5582	4.1e-06	7.73e-05
chr10	32376969	32380085	3117	*	8.32125	8.62016	7.94376	0.606784	4.1e-06	7.73e-05
chr18	23134058	23138080	4023	*	7.02039	7.34799	6.59585	0.659108	4.11e-06	7.75e-05
chr15	96326004	96327604	1601	*	6.88572	7.21985	6.45012	0.670268	4.11e-06	7.75e-05
chr2	109127866	109129466	1601	*	5.851	6.27727	5.2433	0.827849	4.14e-06	7.79e-05
chr1	167714166	167716733	2568	*	7.51672	7.808	7.15137	0.593788	4.16e-06	7.81e-05
chr2	119760876	119762476	1601	*	7.64006	7.95178	7.24188	0.6295	4.17e-06	7.81e-05
chr16	22206229	22207829	1601	*	6.16039	6.57213	5.58201	0.804204	4.2e-06	7.85e-05
chr5	157574695	157576295	1601	*	5.97166	6.39551	5.36891	0.825508	4.19e-06	7.85e-05
chr13	48411032	48412632	1601	*	7.4729	7.77764	7.08605	0.617423	4.23e-06	7.88e-05
chr1	94540190	94543149	2960	*	7.15068	7.48394	6.71655	0.669214	4.22e-06	7.88e-05
chr18	76491621	76496689	5069	*	8.04299	8.32157	7.69744	0.566926	4.26e-06	7.93e-05
chr6	27828272	27831391	3120	*	7.416	7.73427	7.00705	0.641607	4.26e-06	7.93e-05
chr2	156400130	156401730	1601	*	6.90175	7.24925	6.44307	0.694711	4.33e-06	8.03e-05
chr14	60721460	60724187	2728	*	6.85831	7.19569	6.41715	0.675161	4.33e-06	8.04e-05
chr15	95367767	95369367	1601	*	6.01596	6.42514	5.44263	0.800021	4.37e-06	8.09e-05
chr4	4859276	4861439	2164	*	6.14048	6.53221	5.60103	0.769973	4.41e-06	8.16e-05
chr11	59564888	59566488	1601	*	6.15824	6.57179	5.57625	0.806588	4.47e-06	8.26e-05
chr9	78297200	78300206	3007	*	7.2996	7.60805	6.90674	0.624733	4.48e-06	8.27e-05
chr8	121638942	121641684	2743	*	6.57468	6.94443	6.07624	0.735626	4.5e-06	8.3e-05
chr16	3149474	3153068	3595	*	6.86861	7.20466	6.42973	0.672825	4.52e-06	8.31e-05
chr12	88576849	88581558	4710	*	7.96354	8.24053	7.62042	0.562856	4.57e-06	8.39e-05
chr6	110876099	110877699	1601	*	7.30023	7.63382	6.86555	0.66889	4.58e-06	8.4e-05
chr2	173962017	173963617	1601	*	7.83026	8.11675	7.47242	0.582101	4.6e-06	8.43e-05
chr4	182145223	182146823	1601	*	7.06176	7.38879	6.63819	0.658921	4.65e-06	8.51e-05
chr5	36605493	36608210	2718	*	7.72762	8.00975	7.37657	0.573516	4.68e-06	8.56e-05
chr19	45668005	45669605	1601	*	5.85291	6.2772	5.24927	0.826944	4.76e-06	8.68e-05
chr13	99199785	99202085	2301	*	6.95793	7.29108	6.52401	0.668644	4.8e-06	8.76e-05
chr4	104494910	104496510	1601	*	6.92923	7.27043	6.48151	0.681794	4.83e-06	8.78e-05
chr11	64250981	64252581	1601	*	5.68715	6.13424	5.03585	0.858669	4.83e-06	8.78e-05
chr1	118986400	118988000	1601	*	6.306	6.68766	5.78555	0.754563	4.85e-06	8.81e-05
chr16	81005214	81008572	3359	*	7.57173	7.85049	7.22588	0.567341	4.87e-06	8.83e-05
chr8	135457832	135460891	3060	*	7.23196	7.53916	6.84113	0.619968	4.88e-06	8.83e-05
chr4	89055747	89057347	1601	*	7.39586	7.72485	6.96899	0.661342	5.02e-06	9.07e-05
chr22	39152178	39153778	1601	*	5.30403	5.78903	4.56808	0.920606	5.04e-06	9.09e-05
chr5	181242240	181244893	2654	*	7.67923	7.97256	7.31064	0.595383	5.06e-06	9.12e-05
chr13	28136805	28141034	4230	*	7.96512	8.25469	7.60245	0.587168	5.13e-06	9.24e-05
chr12	97461088	97464705	3618	*	7.9961	8.27004	7.65765	0.557115	5.23e-06	9.39e-05
chr6	104951899	104956772	4874	*	7.88733	8.15171	7.56337	0.540271	5.26e-06	9.43e-05
chr6	161272158	161273758	1601	*	7.31854	7.64382	6.89791	0.651976	5.32e-06	9.53e-05
chr2	288686	290964	2279	*	6.15034	6.54103	5.61288	0.76497	5.33e-06	9.54e-05
chr11	60914144	60915744	1601	*	6.50633	6.86818	6.0222	0.719298	5.43e-06	9.7e-05
chr1	72282986	72286338	3353	*	7.4576	7.75797	7.0778	0.606311	5.52e-06	9.82e-05
chr3	197750220	197751820	1601	*	6.70996	7.04982	6.26452	0.680395	5.51e-06	9.82e-05
chr4	138242125	138243725	1601	*	6.26902	6.65711	5.73648	0.765854	5.51e-06	9.82e-05
chr8	11465753	11468257	2505	*	6.40224	6.76894	5.90935	0.727038	5.55e-06	9.86e-05
chr6	26364162	26366486	2325	*	6.21578	6.61662	5.65881	0.781322	5.55e-06	9.86e-05
chr1	78004534	78006134	1601	*	7.12339	7.46624	6.67279	0.683154	5.56e-06	9.87e-05
chr6	34237891	34239491	1601	*	6.83698	7.16824	6.40624	0.6641	5.59e-06	9.9e-05
chr19	48992259	48995121	2863	*	7.15314	7.46186	6.75983	0.623657	5.62e-06	9.94e-05
chr22	39318016	39320936	2921	*	7.6847	7.9693	7.3298	0.576224	5.64e-06	9.96e-05
chr6	15244267	15247932	3666	*	8.29256	8.56471	7.95686	0.554857	5.68e-06	0.000100183
chr5	159206722	159208322	1601	*	7.2317	7.53895	6.8408	0.62042	5.75e-06	0.000101341
chr7	101361916	101364648	2733	*	6.35082	6.72088	5.85182	0.730496	5.85e-06	0.000102831
chr6	138570045	138571645	1601	*	7.57824	7.87454	7.20493	0.600305	5.86e-06	0.000103011
chr3	169661454	169663054	1601	*	6.14678	6.54341	5.59792	0.773713	5.95e-06	0.000104359
chr16	3182273	3183873	1601	*	6.31718	6.71141	5.77297	0.770433	5.96e-06	0.000104462
chr17	5189592	5193232	3641	*	7.74594	8.03488	7.38425	0.585843	5.97e-06	0.000104553
chr2	209661492	209663092	1601	*	7.55519	7.87195	7.14871	0.637345	5.98e-06	0.000104598
chr9	68703982	68705582	1601	*	6.30485	6.67649	5.80296	0.734007	6.04e-06	0.000105415
chr1	110959367	110963770	4404	*	7.74129	8.03064	7.37897	0.586136	6.07e-06	0.000105821
chr14	53150338	53151938	1601	*	7.60124	7.89557	7.23107	0.596377	6.09e-06	0.000105974
chr13	62131721	62133321	1601	*	5.49999	5.97716	4.78212	0.903112	6.09e-06	0.000105974
chr17	8185330	8188895	3566	*	7.47652	7.77298	7.10295	0.598338	6.13e-06	0.000106396
chr2	188293253	188294853	1601	*	7.42484	7.73799	7.02432	0.630862	6.14e-06	0.000106396
chr6	28488581	28491413	2833	*	6.14903	6.56657	5.55906	0.813361	6.13e-06	0.000106396
chr14	85528610	85530210	1601	*	6.51169	6.90372	5.97167	0.76548	6.15e-06	0.00010642
chr12	46266014	46267614	1601	*	7.0095	7.32841	6.59948	0.640631	6.21e-06	0.000107383
chr12	65821553	65826069	4517	*	7.81931	8.09443	7.47906	0.560264	6.23e-06	0.00010741
chr14	23034109	23035709	1601	*	6.5504	6.90081	6.08661	0.696194	6.23e-06	0.00010741
chr4	123395749	123398863	3115	*	7.71329	7.99317	7.36571	0.567879	6.25e-06	0.000107438
chr5	112160551	112162151	1601	*	7.02721	7.3409	6.62578	0.630726	6.25e-06	0.000107438
chr5	1521868	1523468	1601	*	5.98827	6.41287	5.384	0.815156	6.28e-06	0.000107855
chr11	43942548	43944148	1601	*	5.89435	6.32216	5.28349	0.822097	6.31e-06	0.000108219
chr7	2353565	2355165	1601	*	6.10885	6.50461	5.5617	0.77047	6.37e-06	0.000109052
chr5	116574523	116576123	1601	*	6.41786	6.80651	5.88426	0.760376	6.52e-06	0.000111296
chr14	60090844	60092444	1601	*	6.06037	6.4669	5.49228	0.789937	6.52e-06	0.000111296
chr1	155002325	155003925	1601	*	5.90573	6.33142	5.29921	0.82299	6.52e-06	0.000111296
chr5	136191815	136193415	1601	*	5.84752	6.26753	5.25254	0.810884	6.53e-06	0.00011134
chr19	58435097	58437920	2824	*	6.67955	7.06146	6.15865	0.747782	6.6e-06	0.000112317
chr14	24093950	24095550	1601	*	5.73748	6.18919	5.07624	0.862907	6.61e-06	0.000112317
chr6	43574428	43577388	2961	*	7.85663	8.1406	7.50271	0.575432	6.64e-06	0.000112489
chr5	149999526	150002343	2818	*	7.57863	7.87908	7.1987	0.605194	6.64e-06	0.000112489
chr6	5084716	5086316	1601	*	5.79203	6.21943	5.18203	0.822358	6.65e-06	0.000112558
chr14	50943119	50945599	2481	*	6.24978	6.62799	5.73577	0.742311	6.69e-06	0.000112966
chr1	112956944	112958544	1601	*	5.88291	6.31193	5.26957	0.826254	6.71e-06	0.000113169
chr4	56433716	56438635	4920	*	8.34391	8.62231	7.99864	0.564782	6.86e-06	0.000115526
chr15	34037468	34040306	2839	*	6.92125	7.26712	6.46541	0.688216	6.93e-06	0.0001166
chr20	2652632	2654232	1601	*	6.74713	7.08641	6.3027	0.675581	6.96e-06	0.000117012
chr1	70352652	70355759	3108	*	7.99629	8.28175	7.64007	0.576549	7.1e-06	0.00011916
chr4	41255768	41258744	2977	*	7.18222	7.494	6.78394	0.62479	7.13e-06	0.000119569
chr8	144102554	144105552	2999	*	7.27675	7.58025	6.89191	0.613728	7.17e-06	0.000120125
chr5	159100222	159101822	1601	*	6.22195	6.60042	5.70745	0.74074	7.19e-06	0.000120187
chr2	104849138	104850738	1601	*	7.45374	7.75941	7.0654	0.615326	7.25e-06	0.000121047
chr7	152759873	152761473	1601	*	6.7426	7.0784	6.30413	0.667199	7.27e-06	0.000121317
chr8	100721157	100723854	2698	*	6.76982	7.10689	6.32919	0.669232	7.31e-06	0.000121777
chr6	4016960	4019913	2954	*	7.88456	8.16169	7.54123	0.562287	7.41e-06	0.000123093
chr8	144948105	144951151	3047	*	6.78499	7.11308	6.35961	0.655432	7.41e-06	0.000123093
chr9	113593439	113595039	1601	*	6.03317	6.43598	5.47235	0.78428	7.44e-06	0.000123324
chr8	131904065	131905665	1601	*	6.75561	7.10881	6.28688	0.698634	7.49e-06	0.000123881
chr3	44681375	44682975	1601	*	5.85138	6.28672	5.22495	0.830835	7.49e-06	0.000123881
chrX	98576111	98577711	1601	*	5.80339	6.23629	5.18203	0.831044	7.55e-06	0.000124803
chr5	181222075	181224622	2548	*	6.94426	7.28468	6.49785	0.674525	7.59e-06	0.000125328
chr17	43359637	43361237	1601	*	6.3732	6.74533	5.87039	0.732185	7.66e-06	0.000126299
chr2	197674339	197676737	2399	*	7.60856	7.9124	7.22318	0.610434	7.79e-06	0.000128272
chr10	110496690	110499143	2454	*	6.53134	6.89495	6.04405	0.714997	7.84e-06	0.000128879
chr6	26020432	26022698	2267	*	6.88886	7.21404	6.46839	0.65188	7.85e-06	0.000128916
chr20	31967634	31969234	1601	*	4.99753	5.52656	4.15336	0.970801	7.88e-06	0.000129303
chr11	10302851	10304451	1601	*	6.28728	6.67624	5.75309	0.760308	7.99e-06	0.000130898
chr20	57263319	57266205	2887	*	7.21743	7.53523	6.80924	0.634391	8.01e-06	0.000131069
chr17	50147983	50151350	3368	*	6.94883	7.27286	6.53027	0.647139	8.05e-06	0.00013165
chr8	76680093	76684975	4883	*	7.96154	8.2371	7.62062	0.556772	8.22e-06	0.000134249
chr8	118948165	118949765	1601	*	5.64568	6.09686	4.98562	0.859038	8.26e-06	0.00013476
chr14	20682900	20684500	1601	*	6.8863	7.21376	6.46199	0.653812	8.31e-06	0.000135405
chr1	70409964	70413671	3708	*	7.75234	8.04184	7.38979	0.583937	8.35e-06	0.000135787
chr18	48950410	48953339	2930	*	6.81349	7.15497	6.36526	0.676918	8.57e-06	0.000139225
chr20	322670	329723	7054	*	8.25543	8.51749	7.93497	0.53336	8.6e-06	0.000139487
chr6	107458336	107459936	1601	*	6.6479	6.99379	6.19202	0.685571	8.64e-06	0.0001401
chr3	141876998	141878598	1601	*	7.28613	7.61471	6.85994	0.653859	8.69e-06	0.000140703
chr7	93889495	93891095	1601	*	6.53669	6.88616	6.07456	0.692245	8.7e-06	0.000140703
chr10	86753631	86756215	2585	*	7.01815	7.33566	6.61045	0.636284	8.76e-06	0.000141544
chr14	88978134	88979734	1601	*	5.69579	6.13266	5.06613	0.829755	8.81e-06	0.00014206
chr6	44223569	44225169	1601	*	5.79354	6.21391	5.19785	0.807969	8.83e-06	0.000142222
chr8	29347018	29348618	1601	*	6.89859	7.23337	6.46186	0.667927	8.87e-06	0.000142723
chr2	159711011	159712611	1601	*	6.4712	6.83153	5.98978	0.709227	8.88e-06	0.000142723
chr6	27901979	27903952	1974	*	6.72142	7.0679	6.26452	0.685314	8.95e-06	0.000143771
chr6	26284215	26286948	2734	*	7.34106	7.63343	6.97398	0.589832	9.09e-06	0.000145551
chr1	204506087	204508158	2072	*	7.10377	7.42541	6.6892	0.642579	9.17e-06	0.000146644
chr22	20916199	20920319	4121	*	8.22767	8.50729	7.88049	0.565214	9.28e-06	0.000148155
chr3	196080460	196082060	1601	*	6.90059	7.22317	6.48446	0.644764	9.27e-06	0.000148155
chr5	78646849	78648449	1601	*	6.64986	6.98503	6.21248	0.666152	9.29e-06	0.000148156
chr15	77631460	77634083	2624	*	6.17782	6.56043	5.6556	0.74439	9.34e-06	0.000148762
chr3	186930653	186932253	1601	*	6.55182	6.92346	6.04993	0.72805	9.38e-06	0.000149131
chr3	122382249	122385287	3039	*	7.47847	7.76188	7.12543	0.572492	9.39e-06	0.000149154
chr12	96032448	96036682	4235	*	8.04159	8.3163	7.70198	0.55735	9.46e-06	0.000150064
chr4	150582212	150583812	1601	*	5.93693	6.35987	5.33602	0.810142	9.48e-06	0.000150322
chr5	78291831	78295814	3984	*	7.81677	8.10344	7.45864	0.578416	9.51e-06	0.000150646
chr17	16351203	16352803	1601	*	7.36029	7.64965	6.99796	0.583867	9.53e-06	0.000150713
chr5	72954308	72955908	1601	*	5.40503	5.86541	4.72489	0.867944	9.74e-06	0.000153874
chr10	119722598	119727558	4961	*	7.69842	7.97321	7.35869	0.555537	1.01e-05	0.000158668
chr2	159515442	159517042	1601	*	6.3207	6.7109	5.78418	0.759355	1.01e-05	0.000158668
chr20	62859833	62861433	1601	*	5.82128	6.23998	5.22898	0.804912	1.01e-05	0.000158668
chr17	76734820	76739206	4387	*	8.5025	8.76118	8.18707	0.52508	1.01e-05	0.000159288
chr7	19116007	19117607	1601	*	5.7877	6.20363	5.20093	0.798102	1.03e-05	0.000161582
chr6	151493651	151495251	1601	*	5.69325	6.12676	5.07063	0.825584	1.03e-05	0.000161748
chr19	36916025	36917625	1601	*	6.51608	6.8718	6.04291	0.697757	1.05e-05	0.000164955
chr4	151013572	151016750	3179	*	7.44104	7.72576	7.08597	0.575738	1.06e-05	0.00016575
chr4	7192393	7193993	1601	*	5.0294	5.54604	4.21685	0.945609	1.06e-05	0.000166211
chr2	160491549	160493149	1601	*	6.67741	7.02404	6.22025	0.684451	1.07e-05	0.000166421
chr10	69801462	69803062	1601	*	5.86028	6.27965	5.26663	0.801309	1.07e-05	0.000167087
chr3	155852047	155853647	1601	*	7.47801	7.76574	7.11822	0.581087	1.08e-05	0.000167544
chr3	197296334	197299683	3350	*	7.59344	7.87744	7.23948	0.574139	1.08e-05	0.000167716
chr5	172452558	172455168	2611	*	7.01849	7.33278	6.61608	0.627569	1.08e-05	0.000168003
chr6	52283167	52286061	2895	*	7.77514	8.05513	7.42741	0.564545	1.1e-05	0.000170036
chr13	31160903	31163411	2509	*	7.27338	7.57492	6.89169	0.605372	1.1e-05	0.000170036
chr3	33438175	33439775	1601	*	7.484	7.78024	7.11079	0.594284	1.1e-05	0.000170352
chr22	43110368	43111968	1601	*	5.78955	6.20539	5.20298	0.796743	1.13e-05	0.000174136
chr8	33512208	33515048	2841	*	7.16511	7.4607	6.79292	0.592796	1.13e-05	0.000174237
chr19	29665054	29666654	1601	*	5.64512	6.08016	5.0193	0.822909	1.14e-05	0.000175974
chr5	43017072	43020318	3247	*	7.29934	7.60047	6.9183	0.604556	1.15e-05	0.000176166
chr2	109616081	109617681	1601	*	6.78117	7.12195	6.33415	0.67184	1.14e-05	0.000176166
chr5	40833565	40836483	2919	*	7.79898	8.06321	7.47524	0.535126	1.15e-05	0.000176297
chr1	33428863	33430463	1601	*	6.38453	6.74207	5.90809	0.701323	1.15e-05	0.000176837
chr2	201779411	201782198	2788	*	7.35572	7.66226	6.96597	0.613571	1.15e-05	0.00017698
chr19	17336117	17338507	2391	*	6.79458	7.12869	6.35901	0.66445	1.16e-05	0.000178171
chr19	36330388	36331988	1601	*	5.84147	6.25751	5.25452	0.795676	1.16e-05	0.000178171
chr3	101685260	101686860	1601	*	7.39187	7.68081	7.0302	0.581807	1.17e-05	0.000178656
chr18	32768189	32769789	1601	*	5.68828	6.12047	5.06839	0.820546	1.17e-05	0.00017889
chr2	64652323	64655427	3105	*	7.45329	7.74078	7.09389	0.580124	1.17e-05	0.000178969
chr6	107488614	107490214	1601	*	6.40831	6.76247	5.93789	0.695941	1.18e-05	0.000179315
chr17	66301039	66306188	5150	*	7.69084	7.98904	7.31451	0.598192	1.18e-05	0.000179702
chr13	74134088	74136772	2685	*	6.85271	7.18016	6.42842	0.64819	1.19e-05	0.000180774
chr1	58248763	58250363	1601	*	6.74006	7.07261	6.30714	0.656349	1.19e-05	0.000180774
chr2	61467978	61470655	2678	*	7.40102	7.70131	7.02133	0.603034	1.2e-05	0.000182226
chr22	42719319	42722016	2698	*	6.14526	6.52238	5.63326	0.732592	1.21e-05	0.000183099
chr6	7725465	7728377	2913	*	6.53775	6.88781	6.07456	0.691668	1.21e-05	0.000183346
chr6	96896580	96899203	2624	*	7.3277	7.61865	6.96286	0.586669	1.22e-05	0.000183894
chr16	89719685	89723093	3409	*	6.96053	7.27321	6.56078	0.623959	1.22e-05	0.000184096
chr13	41959817	41962523	2707	*	7.11404	7.43958	6.69296	0.645015	1.24e-05	0.000187065
chr2	241635413	241637013	1601	*	6.58664	6.92653	6.14116	0.669353	1.27e-05	0.00019083
chr1	35929751	35932904	3154	*	7.80401	8.07121	7.47581	0.541292	1.27e-05	0.000191201
chr11	64641514	64643114	1601	*	5.65917	6.0919	5.03814	0.819344	1.27e-05	0.000191201
chr1	204407962	204409562	1601	*	8.01847	8.28017	7.69853	0.529829	1.28e-05	0.000192185
chr7	78769533	78771133	1601	*	6.29601	6.65672	5.81394	0.707352	1.28e-05	0.000192215
chr6	79078162	79079762	1601	*	7.17985	7.49554	6.77515	0.630129	1.29e-05	0.000192722
chr1	161611116	161612716	1601	*	5.41649	5.88331	4.72203	0.873197	1.29e-05	0.000193145
chr8	140997339	141002435	5097	*	8.08702	8.34978	7.7655	0.532748	1.3e-05	0.000194161
chr2	12718542	12720142	1601	*	7.49513	7.78478	7.13234	0.583409	1.3e-05	0.000194161
chr9	125199545	125201485	1941	*	6.40564	6.76073	5.93358	0.696871	1.32e-05	0.000196758
chr1	26411097	26415388	4292	*	8.1167	8.38649	7.78457	0.544862	1.33e-05	0.000197711
chr1	119711348	119715274	3927	*	7.36854	7.6754	6.97827	0.612547	1.34e-05	0.000199159
chr12	57086081	57089027	2947	*	6.51569	6.85738	6.06709	0.675058	1.35e-05	0.000200052
chr17	50719714	50721314	1601	*	7.69459	7.98277	7.33408	0.577991	1.38e-05	0.000203734
chr2	74552645	74555515	2871	*	6.8748	7.19118	6.46895	0.629211	1.38e-05	0.000203734
chr3	184015928	184019057	3130	*	6.93903	7.26618	6.51524	0.647844	1.38e-05	0.000203734
chr7	124030834	124033488	2655	*	6.77272	7.10721	6.33649	0.660673	1.38e-05	0.000203734
chr13	44140921	44143323	2403	*	6.33203	6.69132	5.85247	0.704328	1.38e-05	0.000203822
chr2	222861206	222862806	1601	*	6.94799	7.25748	6.55344	0.617402	1.38e-05	0.000203943
chr6	109380467	109382067	1601	*	7.49455	7.77451	7.14685	0.563604	1.4e-05	0.000205693
chr12	27523064	27525757	2694	*	7.17996	7.4844	6.7936	0.609846	1.4e-05	0.000206736
chr9	69035532	69037132	1601	*	6.37791	6.75401	5.86781	0.730609	1.41e-05	0.000207327
chr4	30719073	30721561	2489	*	6.78022	7.11692	6.34022	0.665865	1.41e-05	0.000207453
chr1	42683161	42684761	1601	*	7.6255	7.90753	7.2746	0.565862	1.42e-05	0.000208477
chr1	161765446	161767046	1601	*	7.22672	7.53963	6.8266	0.62331	1.43e-05	0.000210152
chr20	43656719	43658319	1601	*	6.27231	6.63827	5.78075	0.712908	1.44e-05	0.00021057
chr18	46104106	46105706	1601	*	6.83637	7.15543	6.42609	0.634491	1.44e-05	0.000210885
chr6	107491270	107492870	1601	*	7.21614	7.50359	6.85681	0.577874	1.44e-05	0.000210997
chr5	139647682	139650225	2544	*	6.94245	7.26634	6.52413	0.638944	1.46e-05	0.000212177
chr20	63829189	63830789	1601	*	6.64037	6.97913	6.19682	0.669074	1.46e-05	0.000212177
chr17	38852333	38854788	2456	*	7.53927	7.81599	7.19656	0.557517	1.46e-05	0.000212368
chr11	20386529	20389288	2760	*	7.06108	7.37073	6.66626	0.617591	1.46e-05	0.000212368
chr11	94768736	94770336	1601	*	7.07029	7.38121	6.67342	0.619643	1.47e-05	0.000213195
chr12	47772854	47774454	1601	*	5.97699	6.37258	5.43017	0.761189	1.48e-05	0.000215293
chr12	42588203	42589803	1601	*	6.30396	6.68941	5.77642	0.746528	1.49e-05	0.000216077
chr6	73516373	73520642	4270	*	8.11127	8.36306	7.80605	0.510649	1.49e-05	0.000216422
chr1	46130194	46131794	1601	*	8.05894	8.34424	7.70294	0.57336	1.5e-05	0.000216422
chr4	17811507	17813107	1601	*	7.68402	7.96687	7.33184	0.569586	1.5e-05	0.000216998
chr6	36680302	36681902	1601	*	5.71543	6.13557	5.1202	0.799237	1.5e-05	0.000217037
chr10	68955096	68957805	2710	*	7.59042	7.86968	7.2438	0.561688	1.51e-05	0.000217896
chr9	19378386	19381504	3119	*	8.04266	8.33199	7.68035	0.580891	1.51e-05	0.000217896
chr3	170868714	170870314	1601	*	7.1823	7.47675	6.81193	0.58964	1.52e-05	0.000217896
chr17	17722395	17725443	3049	*	6.4065	6.77084	5.91787	0.70686	1.52e-05	0.000217896
chr11	67583761	67585361	1601	*	6.03834	6.42727	5.50422	0.748703	1.52e-05	0.000218154
chr9	136438056	136440499	2444	*	6.45241	6.79866	5.99589	0.678627	1.53e-05	0.000218915
chr10	119078921	119081893	2973	*	7.91849	8.18226	7.59546	0.534142	1.54e-05	0.000220094
chr9	112378369	112381448	3080	*	7.57932	7.87405	7.2085	0.592137	1.55e-05	0.000221178
chr4	52658162	52660969	2808	*	6.84751	7.17431	6.42433	0.645458	1.56e-05	0.000223071
chr5	40798284	40799884	1601	*	6.72339	7.05485	6.29233	0.653259	1.57e-05	0.000223771
chr22	32204160	32205760	1601	*	5.19693	5.67406	4.47914	0.883463	1.57e-05	0.000223771
chr4	16896566	16898166	1601	*	7.267	7.56375	6.89296	0.593336	1.58e-05	0.000225542
chr12	62933758	62935358	1601	*	6.59701	6.9278	6.16708	0.653899	1.6e-05	0.000226977
chr4	88157143	88159866	2724	*	6.86268	7.20022	6.42125	0.664222	1.6e-05	0.000226977
chr14	58426587	58429181	2595	*	7.97338	8.24122	7.64422	0.541915	1.6e-05	0.000227027
chr3	170357987	170360864	2878	*	7.50962	7.79649	7.15118	0.57554	1.6e-05	0.00022758
chr2	109614421	109616021	1601	*	6.00499	6.39224	5.47405	0.745596	1.62e-05	0.000228955
chr18	810485	812085	1601	*	7.51181	7.7955	7.15833	0.572171	1.63e-05	0.000230091
chr22	43185734	43187334	1601	*	6.12983	6.51003	5.61211	0.73567	1.64e-05	0.000231385
chr1	173474825	173479164	4340	*	7.69131	7.9693	7.34664	0.559634	1.64e-05	0.000231508
chr8	118108744	118110344	1601	*	7.20984	7.49727	6.85051	0.576861	1.65e-05	0.000233289
chr15	56241569	56243169	1601	*	7.70086	7.96501	7.37725	0.533799	1.66e-05	0.000233324
chr16	22296096	22298731	2636	*	7.20938	7.51196	6.82604	0.600896	1.67e-05	0.000234819
chr13	94548154	94550742	2589	*	6.78012	7.11964	6.33527	0.669923	1.67e-05	0.00023483
chr12	21655921	21657521	1601	*	7.37303	7.65918	7.01571	0.572793	1.69e-05	0.000237763
chr10	75399726	75405136	5411	*	7.67908	7.938	7.36329	0.523848	1.7e-05	0.000238535
chr6	27591449	27593972	2524	*	7.3677	7.67969	6.96908	0.620168	1.71e-05	0.000239769
chr17	19507621	19509221	1601	*	5.77162	6.18259	5.19476	0.779375	1.71e-05	0.000239769
chr21	44873415	44875015	1601	*	5.57338	6.00436	4.95601	0.812432	1.72e-05	0.000241111
chrX	41083533	41086482	2950	*	6.54069	6.90473	6.0526	0.707874	1.74e-05	0.000243187
chr6	33619737	33622556	2820	*	6.42685	6.78571	5.94808	0.694735	1.75e-05	0.000244056
chr7	87876801	87878401	1601	*	7.65831	7.93035	7.32276	0.546849	1.77e-05	0.000246482
chr6	28135696	28138062	2367	*	7.51616	7.79492	7.17031	0.559283	1.77e-05	0.000246482
chr13	83880981	83883635	2655	*	7.48419	7.76544	7.13449	0.566704	1.79e-05	0.000248615
chr6	142943934	142947826	3893	*	7.10239	7.40651	6.71655	0.607013	1.81e-05	0.000251442
chr12	63779666	63781266	1601	*	6.80939	7.12665	6.4021	0.630075	1.81e-05	0.000251442
chr9	130681242	130682842	1601	*	5.03751	5.52937	4.28543	0.896438	1.81e-05	0.000251442
chr10	11018334	11019934	1601	*	6.54681	6.89781	6.08199	0.6861	1.84e-05	0.000255018
chr11	18395028	18397371	2344	*	6.37074	6.72229	5.90495	0.685869	1.85e-05	0.000255658
chr17	45059940	45062568	2629	*	7.42574	7.71156	7.06895	0.572739	1.85e-05	0.000256115
chr1	228734334	228736884	2551	*	6.89978	7.22138	6.4853	0.636411	1.86e-05	0.000257416
chr8	100719500	100721100	1601	*	7.28475	7.57369	6.92307	0.57914	1.88e-05	0.000259271
chr17	28725132	28726732	1601	*	5.80188	6.20881	5.233	0.776006	1.88e-05	0.000259271
chr2	171158322	171159922	1601	*	7.21867	7.52949	6.82194	0.616572	1.9e-05	0.000261938
chr1	11058631	11061450	2820	*	6.87331	7.18328	6.478	0.615526	1.91e-05	0.000262187
chr6	89816865	89819824	2960	*	7.22401	7.51749	6.85518	0.58661	1.92e-05	0.00026327
chr3	64687929	64690388	2460	*	6.77388	7.1046	6.34409	0.650477	1.93e-05	0.000265144
chr10	12195323	12196923	1601	*	7.30199	7.60453	6.91871	0.602637	1.95e-05	0.000266705
chr10	119593224	119598274	5051	*	8.33035	8.58192	8.02544	0.510037	1.96e-05	0.000268343
chr10	86757386	86758986	1601	*	7.74387	8.02413	7.3957	0.563962	1.97e-05	0.000269812
chr10	50622115	50626206	4092	*	7.7075	7.98982	7.35616	0.564058	2e-05	0.000273185
chr13	93225821	93227421	1601	*	6.59752	6.92614	6.17127	0.649079	2.01e-05	0.000274291
chrX	49040849	49043360	2512	*	6.73612	7.07186	6.29777	0.659191	2.01e-05	0.000274291
chr6	147506416	147509654	3239	*	6.7874	7.10521	6.3792	0.628319	2.04e-05	0.000278112
chr21	15062778	15064378	1601	*	7.60019	7.89217	7.23373	0.58279	2.05e-05	0.000278684
chr10	58267804	58270793	2990	*	7.46203	7.73564	7.12408	0.549745	2.07e-05	0.000280919
chr17	7307820	7309420	1601	*	6.34913	6.70244	5.88023	0.687652	2.08e-05	0.000283016
chr1	112954238	112955838	1601	*	7.59465	7.87168	7.25147	0.556596	2.12e-05	0.00028766
chr11	67239908	67241508	1601	*	6.94127	7.24207	6.56078	0.59844	2.12e-05	0.000287684
chr8	89901096	89904207	3112	*	7.46151	7.75562	7.09168	0.587586	2.14e-05	0.000288994
chr19	44845607	44849879	4273	*	7.44184	7.71224	7.10879	0.543931	2.15e-05	0.000290451
chr19	53868264	53869864	1601	*	6.19331	6.56755	5.68664	0.721403	2.15e-05	0.000290589
chr3	61559954	61565098	5145	*	7.80897	8.08107	7.47333	0.545628	2.16e-05	0.000291308
chr1	156703219	156706133	2915	*	6.54679	6.87827	6.11569	0.652889	2.18e-05	0.000293513
chr7	105010788	105014248	3461	*	8.33613	8.58648	8.03302	0.505366	2.21e-05	0.000298191
chr3	32400609	32402209	1601	*	5.42712	5.87191	4.78075	0.823911	2.22e-05	0.000298253
chr3	149968653	149971510	2858	*	7.81527	8.07878	7.49264	0.53087	2.25e-05	0.000301427
chr17	58005536	58008700	3165	*	7.93529	8.20296	7.60639	0.538646	2.25e-05	0.000301427
chr16	19716777	19719588	2812	*	7.55711	7.82665	7.22538	0.542385	2.25e-05	0.000301427
chr3	112333267	112334867	1601	*	7.36748	7.64762	7.0195	0.56262	2.25e-05	0.000301427
chr21	26843860	26845460	1601	*	6.46395	6.83208	5.96848	0.712641	2.25e-05	0.000301427
chr19	45692289	45693889	1601	*	6.04802	6.44865	5.49144	0.761664	2.25e-05	0.000301427
chr20	34954729	34956329	1601	*	6.10809	6.48339	5.59948	0.721822	2.26e-05	0.000302029
chr14	51240176	51241776	1601	*	7.19884	7.51992	6.78521	0.635297	2.27e-05	0.00030316
chr1	236795204	236796804	1601	*	6.96143	7.28671	6.54081	0.638209	2.27e-05	0.00030316
chr11	61815315	61818257	2943	*	7.23409	7.51632	6.88289	0.564217	2.28e-05	0.000304213
chr2	85539705	85541305	1601	*	7.6058	7.87899	7.26852	0.548837	2.3e-05	0.00030502
chr15	44427773	44429373	1601	*	7.41089	7.68681	7.06942	0.554018	2.3e-05	0.00030502
chr9	128321450	128324052	2603	*	7.49829	7.78346	7.1425	0.570591	2.29e-05	0.00030502
chr3	196500893	196502493	1601	*	7.45136	7.77375	7.03556	0.634689	2.29e-05	0.00030502
chr4	82898969	82900569	1601	*	7.6909	7.9954	7.30445	0.603766	2.3e-05	0.000305075
chr2	39435225	39436825	1601	*	7.43714	7.72185	7.08207	0.569029	2.31e-05	0.000306148
chr10	114525429	114527029	1601	*	7.21434	7.51031	6.84156	0.587858	2.32e-05	0.000307542
chr1	228646301	228649003	2703	*	6.53321	6.87182	6.08993	0.66406	2.34e-05	0.000309549
chr18	49491093	49492693	1601	*	7.09001	7.3852	6.71846	0.586884	2.35e-05	0.000310229
chr1	42765133	42766733	1601	*	6.87871	7.21649	6.43685	0.661911	2.35e-05	0.00031024
chr11	106076113	106079196	3084	*	7.84999	8.11559	7.52421	0.534272	2.36e-05	0.000311071
chr6	2999194	3000794	1601	*	5.87847	6.27485	5.33012	0.756153	2.36e-05	0.000311071
chr14	76761698	76764373	2676	*	6.87118	7.19457	6.4537	0.635991	2.37e-05	0.000311608
chr5	154444690	154446290	1601	*	6.71297	7.0324	6.30208	0.632198	2.37e-05	0.000311641
chr10	38009394	38012032	2639	*	6.70857	7.02795	6.29777	0.628528	2.38e-05	0.000312342
chr17	44501577	44503177	1601	*	7.45898	7.73873	7.11161	0.560671	2.43e-05	0.000318888
chr5	134003150	134006095	2946	*	7.32958	7.62967	6.95022	0.595681	2.44e-05	0.000319963
chr5	43065421	43067021	1601	*	6.86845	7.19629	6.4435	0.645279	2.45e-05	0.000320509
chr12	70241446	70243046	1601	*	7.25137	7.54255	6.88618	0.579853	2.46e-05	0.000321617
chr2	202910994	202913929	2936	*	7.5983	7.87669	7.25303	0.556834	2.46e-05	0.000321625
chr10	110006488	110008088	1601	*	5.68442	6.10749	5.08327	0.792292	2.47e-05	0.000322997
chr1	53325257	53328018	2762	*	6.81975	7.13202	6.42068	0.619135	2.48e-05	0.000323695
chr22	40346215	40347815	1601	*	7.04615	7.34796	6.66403	0.5988	2.52e-05	0.000327503
chr6	72621152	72624434	3283	*	6.80529	7.12861	6.38793	0.636533	2.51e-05	0.000327503
chr9	42126901	42128501	1601	*	5.85213	6.25236	5.29633	0.758004	2.52e-05	0.00032829
chr3	47779942	47782986	3045	*	8.03762	8.2969	7.72132	0.521465	2.54e-05	0.000329881
chr18	21363227	21366262	3036	*	7.80563	8.06544	7.48852	0.523368	2.54e-05	0.000329881
chr2	175166124	175167724	1601	*	7.43549	7.71077	7.095	0.553338	2.55e-05	0.000330194
chr7	117872094	117874665	2572	*	6.68658	7.00461	6.27801	0.627978	2.56e-05	0.00033135
chr16	3020027	3021627	1601	*	5.49184	5.93372	4.85162	0.821496	2.56e-05	0.000331635
chr7	101243870	101245470	1601	*	6.30865	6.66799	5.82903	0.694162	2.57e-05	0.000331774
chr4	133151114	133152714	1601	*	6.40017	6.74469	5.94667	0.673431	2.57e-05	0.000331962
chr7	114082134	114083734	1601	*	5.5446	5.97369	4.93111	0.798931	2.58e-05	0.00033323
chr3	174440127	174441727	1601	*	6.65198	6.97737	6.23114	0.638548	2.61e-05	0.000337017
chr4	74932438	74935007	2570	*	6.46498	6.81673	5.99884	0.684715	2.65e-05	0.000340904
chr9	121651174	121653679	2506	*	6.53192	6.86742	6.09398	0.656349	2.65e-05	0.000341212
chr4	102501298	102503354	2057	*	6.66595	6.99086	6.24594	0.63731	2.7e-05	0.000347483
chr8	23067285	23070132	2848	*	7.55346	7.83226	7.20756	0.558071	2.71e-05	0.000348319
chr3	13281598	13284268	2671	*	6.47683	6.8104	6.04216	0.6533	2.73e-05	0.000350634
chr9	116153085	116154685	1601	*	5.53399	5.96415	4.9183	0.801499	2.74e-05	0.000351437
chr4	163494778	163496378	1601	*	7.34596	7.62924	6.99313	0.56667	2.75e-05	0.000351934
chr6	2766276	2767876	1601	*	7.3054	7.5974	6.93891	0.582179	2.78e-05	0.000355763
chr3	105366466	105370390	3925	*	7.25003	7.55658	6.86026	0.604972	2.78e-05	0.000355763
chr3	37861839	37863439	1601	*	6.29573	6.64941	5.82617	0.687827	2.8e-05	0.0003581
chr7	112451246	112452846	1601	*	7.26424	7.56351	6.88618	0.592847	2.81e-05	0.000358367
chr15	73993684	73996069	2386	*	6.68299	6.99973	6.27655	0.623981	2.81e-05	0.000358782
chr6	7107321	7108921	1601	*	6.25001	6.6079	5.77297	0.690503	2.82e-05	0.000358909
chr14	34981011	34984374	3364	*	7.89958	8.16744	7.57038	0.537805	2.83e-05	0.000360358
chr15	56917993	56921180	3188	*	7.82068	8.07638	7.50968	0.515289	2.85e-05	0.000362069
chr6	159727795	159729395	1601	*	7.83049	8.09696	7.50339	0.534429	2.86e-05	0.000362069
chr16	22373048	22375922	2875	*	6.97375	7.26967	6.60103	0.586605	2.86e-05	0.000362069
chr5	102755065	102756665	1601	*	6.44435	6.79469	5.98066	0.682103	2.86e-05	0.000362069
chr8	55771742	55776204	4463	*	8.49838	8.76058	8.1777	0.527493	2.87e-05	0.000363291
chr8	42841554	42844544	2991	*	7.47992	7.75395	7.14135	0.547885	2.88e-05	0.00036356
chr7	106282989	106284589	1601	*	6.90557	7.23004	6.48627	0.635958	2.87e-05	0.00036356
chr19	17291862	17293462	1601	*	4.83764	5.34999	4.03585	0.910021	2.88e-05	0.00036356
chr3	45688046	45690777	2732	*	7.83196	8.08828	7.52004	0.515843	2.89e-05	0.000364535
chr5	136132783	136135195	2413	*	7.20552	7.4904	6.85019	0.568358	2.89e-05	0.000364535
chr10	29734228	29737165	2938	*	7.10208	7.38775	6.74551	0.57015	2.89e-05	0.000364535
chr2	37322946	37325801	2856	*	7.38889	7.6623	7.05127	0.548363	2.97e-05	0.000373082
chr11	62611158	62612758	1601	*	5.4787	5.90851	4.86373	0.800169	2.97e-05	0.000373328
chr8	89983017	89985272	2256	*	7.02158	7.31159	6.65821	0.576372	2.98e-05	0.000373452
chr12	14364987	14367198	2212	*	7.39354	7.67865	7.03786	0.566763	2.98e-05	0.000374186
chr10	87094907	87096507	1601	*	6.06315	6.43686	5.55745	0.717731	3e-05	0.000375575
chr17	2398670	2402236	3567	*	7.11548	7.40235	6.75704	0.5699	3.02e-05	0.000376652
chr1	197773732	197775332	1601	*	6.44281	6.78525	5.99293	0.663368	3.02e-05	0.000376652
chr13	24162729	24164882	2154	*	6.4855	6.83761	6.01871	0.681875	3.02e-05	0.000376652
chr10	103967645	103970692	3048	*	7.97852	8.22494	7.68115	0.497572	3.04e-05	0.000378722
chr18	3453860	3455876	2017	*	6.83805	7.1584	6.42565	0.629499	3.06e-05	0.000381135
chr2	199455910	199458659	2750	*	6.75885	7.07122	6.35961	0.614151	3.09e-05	0.000384494
chr5	171386540	171388140	1601	*	5.88268	6.28657	5.31977	0.759982	3.09e-05	0.000384851
chr14	81320274	81321874	1601	*	5.87555	6.26585	5.33882	0.740411	3.11e-05	0.000386035
chr15	96340538	96344181	3644	*	7.14793	7.43196	6.79394	0.566739	3.13e-05	0.000388638
chr4	153344823	153346423	1601	*	7.05735	7.372	6.65436	0.62108	3.13e-05	0.000388638
chr11	107564746	107566346	1601	*	6.46757	6.82211	5.99648	0.685132	3.15e-05	0.000389659
chr12	56686185	56687785	1601	*	7.30526	7.58237	6.96195	0.554342	3.16e-05	0.000390245
chr2	165572533	165574133	1601	*	7.24292	7.53623	6.87436	0.58198	3.16e-05	0.000390245
chr6	7908812	7910412	1601	*	5.92979	6.34178	5.3509	0.774508	3.18e-05	0.000392593
chr12	121801639	121804189	2551	*	7.5737	7.82901	7.26329	0.512419	3.22e-05	0.00039652
chr4	148442163	148445001	2839	*	6.67401	6.99505	6.26044	0.632161	3.22e-05	0.00039652
chr6	1609286	1610886	1601	*	5.52236	5.94807	4.91581	0.791596	3.22e-05	0.00039652
chr13	112894397	112895997	1601	*	5.59074	6.00621	5.00491	0.776954	3.26e-05	0.00040107
chr18	3593911	3595511	1601	*	6.07984	6.45326	5.57467	0.713381	3.28e-05	0.000402315
chr16	2473575	2476271	2697	*	6.5115	6.84707	6.07344	0.65197	3.29e-05	0.000403478
chr6	83064532	83066132	1601	*	6.6792	7.01884	6.23415	0.662279	3.31e-05	0.000405291
chr2	119678819	119680419	1601	*	6.64921	6.97574	6.22646	0.639291	3.32e-05	0.00040604
chr10	86399615	86401215	1601	*	5.62445	6.0436	5.03124	0.778158	3.33e-05	0.000406615
chr7	30025597	30028092	2496	*	7.61022	7.88396	7.27209	0.547079	3.35e-05	0.00040888
chr17	76500258	76501858	1601	*	5.18846	5.65941	4.48472	0.847317	3.36e-05	0.000410273
chr2	61017642	61019242	1601	*	7.40115	7.69385	7.03354	0.577483	3.37e-05	0.000410877
chr10	60571430	60573030	1601	*	6.68388	7.00448	6.27103	0.628127	3.39e-05	0.000413114
chr5	16934226	16935826	1601	*	6.79491	7.10863	6.39346	0.616137	3.42e-05	0.000416186
chr6	27686558	27688817	2260	*	6.44338	6.7809	6.00197	0.655052	3.42e-05	0.000416186
chr5	88882174	88884683	2510	*	7.27311	7.57026	6.89844	0.589168	3.44e-05	0.000417506
chr7	151027822	151029422	1601	*	5.81245	6.20751	5.26663	0.74352	3.44e-05	0.000417506
chr3	193592688	193594288	1601	*	7.04842	7.35893	6.65222	0.610073	3.45e-05	0.000418497
chr15	64092772	64094968	2197	*	6.93723	7.24439	6.54647	0.605176	3.47e-05	0.000420405
chr21	33540910	33544914	4005	*	8.46517	8.73279	8.13635	0.535497	3.47e-05	0.000420452
chr4	109432553	109436999	4447	*	7.99782	8.27187	7.6592	0.548602	3.48e-05	0.000420476
chr6	13485129	13488013	2885	*	7.02584	7.31541	6.66318	0.575199	3.48e-05	0.000420592
chr3	173396153	173397753	1601	*	6.65286	6.97638	6.23516	0.634835	3.49e-05	0.000420592
chr2	241734368	241735968	1601	*	5.66959	6.08714	5.07959	0.77945	3.49e-05	0.000420592
chr1	241638479	241640750	2272	*	7.34225	7.63025	6.98204	0.570453	3.51e-05	0.000422699
chr10	71212510	71214110	1601	*	5.92874	6.33244	5.36617	0.757289	3.51e-05	0.000422699
chr3	159762840	159766278	3439	*	7.20721	7.49122	6.85323	0.564063	3.52e-05	0.000422814
chr4	105146589	105148189	1601	*	7.04556	7.34112	6.67342	0.587014	3.52e-05	0.000422814
chr9	127898246	127899846	1601	*	5.94723	6.32519	5.43366	0.720094	3.53e-05	0.00042408
chr6	27139342	27142072	2731	*	7.55517	7.8371	7.20441	0.561718	3.56e-05	0.000426525
chr17	74431231	74432831	1601	*	5.80604	6.20047	5.26142	0.744135	3.56e-05	0.000426721
chr19	8209102	8210702	1601	*	5.46749	5.91511	4.81508	0.823787	3.58e-05	0.000428762
chr2	199910125	199913210	3086	*	7.58942	7.86077	7.25494	0.543106	3.6e-05	0.000430312
chr10	58263838	58266622	2785	*	7.58562	7.87392	7.22495	0.572359	3.6e-05	0.000430668
chr2	208264992	208267876	2885	*	7.60883	7.87445	7.28301	0.53151	3.61e-05	0.000431022
chr2	178477348	178479615	2268	*	7.05223	7.3489	6.67833	0.586215	3.61e-05	0.000431022
chr8	103413491	103415091	1601	*	7.35425	7.64817	6.98472	0.582678	3.62e-05	0.000431267
chr8	29348836	29350436	1601	*	6.98877	7.28073	6.62234	0.57784	3.64e-05	0.000433904
chr1	30906708	30908839	2132	*	6.1901	6.54456	5.71917	0.681426	3.69e-05	0.000438608
chr2	110211612	110213212	1601	*	6.64852	6.97375	6.22797	0.63694	3.69e-05	0.00043935
chr14	81434557	81437619	3063	*	7.21369	7.49184	6.86878	0.554159	3.71e-05	0.000440249
chr3	195440989	195442589	1601	*	6.86278	7.16467	6.48054	0.596518	3.71e-05	0.000440381
chr6	10886034	10888046	2013	*	6.38576	6.75183	5.89401	0.700972	3.74e-05	0.000443142
chr7	139108502	139110102	1601	*	6.14185	6.49767	5.66849	0.684762	3.78e-05	0.000447486
chr19	41261854	41266318	4465	*	7.57237	7.83642	7.24892	0.52992	3.81e-05	0.000449878
chr2	215434647	215437486	2840	*	7.08108	7.38045	6.70289	0.593668	3.81e-05	0.000449878
chr17	75269272	75272328	3057	*	6.79284	7.10219	6.39852	0.608039	3.8e-05	0.000449878
chr5	149730216	149733230	3015	*	6.7107	7.02761	6.30399	0.623598	3.8e-05	0.000449878
chr15	41401512	41403112	1601	*	6.51245	6.83786	6.0916	0.63649	3.81e-05	0.000449878
chr11	57459035	57460635	1601	*	5.37206	5.82257	4.71343	0.821004	3.83e-05	0.000451363
chr2	171432932	171435921	2990	*	7.68207	7.93652	7.37293	0.50996	3.86e-05	0.000454723
chr18	21599131	21600731	1601	*	6.74982	7.06698	6.34269	0.617863	3.87e-05	0.000454723
chr18	11981481	11984209	2729	*	6.8872	7.2017	6.48446	0.618959	3.86e-05	0.000454723
chr20	62793900	62795500	1601	*	4.96824	5.45981	4.21685	0.870868	3.92e-05	0.000460318
chr19	10652765	10656216	3452	*	7.71869	8.00764	7.35701	0.573898	3.94e-05	0.000462442
chr9	136544461	136547391	2931	*	6.85623	7.15808	6.47405	0.595306	3.95e-05	0.000462503
chr8	123157331	123158931	1601	*	6.71111	7.02557	6.30843	0.618715	3.96e-05	0.000462644
chr21	39348930	39350530	1601	*	5.41323	5.85472	4.77387	0.805912	3.95e-05	0.000462644
chr14	51093954	51095554	1601	*	6.25839	6.60285	5.80499	0.665511	3.99e-05	0.000466865
chr7	23471374	23472974	1601	*	7.72021	7.99945	7.37361	0.556846	4.02e-05	0.000469377
chr12	76082156	76086206	4051	*	7.99533	8.23374	7.70956	0.481413	4.04e-05	0.000469995
chr5	176535287	176538552	3266	*	7.50479	7.78001	7.16437	0.548205	4.04e-05	0.000469995
chr1	92297676	92300466	2791	*	7.71418	7.98891	7.37452	0.548496	4.03e-05	0.000469995
chr9	76391970	76395522	3553	*	7.32294	7.6023	6.97618	0.555233	4.05e-05	0.000469995
chr20	17570356	17571956	1601	*	7.07926	7.3887	6.6848	0.605853	4.04e-05	0.000469995
chr9	32551594	32553194	1601	*	6.83705	7.17898	6.38806	0.661449	4.09e-05	0.000474197
chr3	5187724	5189324	1601	*	6.75953	7.06427	6.3727	0.599252	4.18e-05	0.000485058
chr4	78057705	78059305	1601	*	6.86464	7.16445	6.48573	0.593607	4.21e-05	0.000487645
chr19	56537487	56541222	3736	*	7.14963	7.43981	6.78599	0.574005	4.24e-05	0.000490682
chr8	91068829	91071498	2670	*	7.55936	7.84896	7.19664	0.571637	4.27e-05	0.00049395
chr3	32819503	32821103	1601	*	7.56456	7.81711	7.25822	0.507342	4.27e-05	0.000494086
chr3	179323357	179324957	1601	*	7.2623	7.55976	6.88714	0.586418	4.28e-05	0.000494487
chr15	49619786	49622507	2722	*	7.79399	8.04575	7.4888	0.505426	4.29e-05	0.000495431
chr5	91383450	91385050	1601	*	6.79485	7.09903	6.40891	0.600319	4.3e-05	0.000495431
chr2	191245186	191247683	2498	*	7.05641	7.3389	6.70481	0.55985	4.3e-05	0.000495834
chr2	23385450	23387050	1601	*	6.0705	6.43882	5.57467	0.700463	4.31e-05	0.000495972
chr9	128683448	128685048	1601	*	5.99628	6.3686	5.49312	0.707585	4.35e-05	0.000500457
chr15	55740250	55741850	1601	*	8.06854	8.31637	7.76912	0.498055	4.38e-05	0.000503073
chr19	36572044	36574985	2942	*	7.90438	8.15731	7.59747	0.507134	4.4e-05	0.000504957
chr6	36441862	36444580	2719	*	7.17501	7.45592	6.82584	0.558858	4.41e-05	0.000506171
chr17	4938717	4941207	2491	*	7.25409	7.53918	6.89844	0.565988	4.42e-05	0.000506372
chr9	83977945	83983849	5905	*	8.88449	9.12381	8.5974	0.481841	4.43e-05	0.000506466
chr4	169620762	169622362	1601	*	7.26235	7.55612	6.89306	0.579434	4.43e-05	0.000506466
chr12	6340675	6342275	1601	*	6.68308	6.98935	6.29378	0.601674	4.43e-05	0.000506466
chr11	102109022	102113047	4026	*	8.07238	8.34204	7.74046	0.536907	4.44e-05	0.000506682
chr5	82276923	82279615	2693	*	7.4862	7.7536	7.1577	0.533031	4.45e-05	0.000507485
chr5	84381941	84386005	4065	*	7.07283	7.36435	6.70708	0.575432	4.46e-05	0.000509154
chr5	81970711	81973503	2793	*	6.91207	7.22087	6.51867	0.603481	4.48e-05	0.000510504
chr17	72122475	72125617	3143	*	6.99464	7.28612	6.62895	0.576957	4.49e-05	0.000511034
chr4	115112450	115114050	1601	*	6.72905	7.04761	6.31962	0.623143	4.49e-05	0.000511034
chr8	66923877	66925477	1601	*	7.06651	7.35662	6.703	0.572232	4.5e-05	0.000511485
chr9	33289447	33291777	2331	*	6.86914	7.18052	6.4715	0.611883	4.5e-05	0.000511485
chr6	27601207	27604059	2853	*	6.55047	6.88146	6.1202	0.643564	4.54e-05	0.000515547
chr6	137867051	137869638	2588	*	6.47819	6.82913	6.01347	0.67122	4.55e-05	0.000515848
chr22	31345486	31348172	2687	*	6.62376	6.93811	6.22126	0.614595	4.56e-05	0.000516038
chr8	6405630	6408141	2512	*	6.84356	7.15563	6.4448	0.6123	4.56e-05	0.000516505
chr16	68263421	68265963	2543	*	6.81776	7.12846	6.42125	0.606832	4.58e-05	0.000517323
chr20	32762819	32764419	1601	*	6.77933	7.09086	6.38147	0.611392	4.58e-05	0.000517323
chr22	31342774	31344374	1601	*	6.37292	6.70996	5.93234	0.65077	4.58e-05	0.000517323
chr6	27678915	27680515	1601	*	6.05811	6.43038	5.55505	0.708385	4.61e-05	0.000519832
chr2	74506387	74507987	1601	*	5.94537	6.32564	5.42754	0.714817	4.62e-05	0.000521255
chr1	244653632	244655232	1601	*	7.33337	7.62238	6.97158	0.572031	4.64e-05	0.000522252
chr9	36189579	36192684	3106	*	7.49253	7.75256	7.17509	0.519947	4.66e-05	0.000523912
chr1	32240256	32241856	1601	*	5.60506	6.03819	4.98323	0.788982	4.7e-05	0.000527788
chr2	189784366	189785966	1601	*	6.9437	7.24825	6.55717	0.59849	4.71e-05	0.000528464
chr3	194136058	194137658	1601	*	7.17965	7.46478	6.82394	0.564005	4.72e-05	0.000529001
chr18	5895838	5897438	1601	*	6.97152	7.27327	6.58948	0.594622	4.72e-05	0.000529001
chr8	69833237	69834837	1601	*	6.37421	6.71019	5.93543	0.651582	4.73e-05	0.000529154
chr17	41917336	41918936	1601	*	6.81509	7.1228	6.42345	0.603416	4.78e-05	0.00053534
chr13	87672661	87676049	3389	*	7.22543	7.5082	6.87339	0.560257	4.8e-05	0.000536817
chr14	59482777	59485847	3071	*	7.76088	8.01671	7.44969	0.511503	4.87e-05	0.000543075
chr1	63774233	63775833	1601	*	6.60577	6.92341	6.19785	0.620167	4.86e-05	0.000543075
chr16	90019378	90020978	1601	*	5.31661	5.75514	4.68348	0.801755	4.88e-05	0.000543793
chr16	87392218	87393818	1601	*	6.19714	6.55395	5.72203	0.681008	4.91e-05	0.000547467
chr2	235671138	235674593	3456	*	7.2528	7.54137	6.89169	0.569125	4.95e-05	0.000550808
chr3	122495234	122496834	1601	*	6.16093	6.52983	5.66403	0.699274	4.95e-05	0.000550984
chr11	75399161	75400761	1601	*	7.19678	7.49278	6.82394	0.583199	4.96e-05	0.000551818
chr11	125902199	125904784	2586	*	6.65693	6.97122	6.25452	0.614733	4.97e-05	0.000552407
chr4	184473629	184475919	2291	*	6.87528	7.17738	6.4927	0.592986	4.99e-05	0.000554022
chr17	48994427	48999873	5447	*	8.45531	8.68059	8.18824	0.455468	5.02e-05	0.000556392
chr15	82044783	82047524	2742	*	6.72651	7.03684	6.33059	0.609468	5.02e-05	0.000556392
chr4	114923202	114924802	1601	*	5.42605	5.8821	4.7554	0.81748	5.05e-05	0.000559118
chr19	9404748	9409845	5098	*	7.51864	7.77937	7.20016	0.521759	5.08e-05	0.000561609
chr15	99248416	99252764	4349	*	8.4337	8.67778	8.13974	0.491375	5.09e-05	0.000561971
chr14	50666162	50667762	1601	*	6.99918	7.30255	6.61454	0.595914	5.09e-05	0.000561971
chr6	83429423	83431023	1601	*	5.67479	6.08127	5.10679	0.75682	5.1e-05	0.000561971
chr2	197497761	197499361	1601	*	7.33463	7.61569	6.98523	0.5591	5.1e-05	0.00056229
chr17	48999918	49001518	1601	*	7.90738	8.14856	7.61762	0.485409	5.13e-05	0.000564614
chr15	68818918	68820518	1601	*	6.86487	7.16535	6.48488	0.592377	5.13e-05	0.000564614
chr2	177262355	177263955	1601	*	7.40905	7.68675	7.06484	0.551131	5.16e-05	0.000567052
chr11	8681553	8685210	3658	*	8.05278	8.31726	7.72867	0.527713	5.18e-05	0.000567391
chr11	62838487	62841399	2913	*	7.22978	7.52913	6.85159	0.589221	5.17e-05	0.000567391
chr1	28235492	28237092	1601	*	6.3482	6.69541	5.89	0.667984	5.17e-05	0.000567391
chr12	130714327	130716937	2611	*	6.05475	6.42563	5.55425	0.702256	5.18e-05	0.000567423
chr1	51236753	51238353	1601	*	7.19701	7.47316	6.85518	0.549102	5.2e-05	0.000569048
chr1	205629927	205633066	3140	*	7.39097	7.66568	7.05135	0.544736	5.21e-05	0.000569845
chr15	90870366	90873169	2804	*	6.61812	6.92934	6.22075	0.607494	5.21e-05	0.000569845
chr18	2654418	2656018	1601	*	6.12608	6.47774	5.66008	0.674023	5.22e-05	0.000570333
chr5	76402188	76404306	2119	*	6.35385	6.68685	5.92018	0.646525	5.27e-05	0.00057454
chr12	79688171	79689771	1601	*	7.351	7.6182	7.02278	0.533655	5.3e-05	0.000578291
chr19	40424201	40427223	3023	*	6.78591	7.09751	6.38793	0.611057	5.32e-05	0.000579675
chr2	197704287	197707305	3019	*	7.62543	7.9071	7.27509	0.557226	5.33e-05	0.000579932
chr17	79842936	79844536	1601	*	5.19505	5.65924	4.50647	0.835218	5.34e-05	0.000580737
chr2	101149721	101151321	1601	*	6.00703	6.37039	5.52019	0.690211	5.37e-05	0.000583122
chr9	124860822	124862422	1601	*	6.5484	6.86401	6.14383	0.615928	5.37e-05	0.00058314
chr3	141875084	141876684	1601	*	5.98196	6.35028	5.48615	0.700731	5.39e-05	0.000584534
chr11	11620962	11622562	1601	*	6.09517	6.44854	5.62617	0.676274	5.39e-05	0.00058478
chr5	43513532	43516189	2658	*	7.76125	8.0293	7.43176	0.532614	5.41e-05	0.000585111
chr20	37526083	37529277	3195	*	7.4314	7.6893	7.11714	0.515697	5.43e-05	0.000587776
chr17	72119531	72122228	2698	*	6.97214	7.28793	6.56728	0.6169	5.45e-05	0.000588536
chr3	123583552	123586666	3115	*	7.6695	7.93829	7.3389	0.532862	5.48e-05	0.000591481
chr1	236142646	236144246	1601	*	6.40209	6.73398	5.97029	0.641871	5.49e-05	0.000592571
chr10	74151125	74152725	1601	*	7.00152	7.2875	6.64447	0.564374	5.53e-05	0.000596169
chr8	126556628	126558912	2285	*	6.40575	6.74554	5.96044	0.654699	5.55e-05	0.000597137
chr3	50155031	50156631	1601	*	6.16876	6.53951	5.66849	0.699802	5.55e-05	0.000597137
chr8	30726250	30728394	2145	*	6.84251	7.13682	6.47235	0.579055	5.56e-05	0.000598203
chr12	124992522	124995547	3026	*	7.08079	7.36969	6.71917	0.570057	5.59e-05	0.000600954
chr10	103191511	103193111	1601	*	6.57868	6.89465	6.17353	0.616573	5.6e-05	0.000600954
chr5	178940165	178941765	1601	*	5.58524	5.99914	5.00256	0.762888	5.6e-05	0.000600954
chr5	109690608	109692208	1601	*	7.20737	7.51871	6.80981	0.609378	5.61e-05	0.000601352
chr19	57476614	57478780	2167	*	6.7584	7.0731	6.35533	0.614051	5.62e-05	0.000601791
chr12	46370079	46374066	3988	*	8.1777	8.40773	7.90391	0.464612	5.62e-05	0.000601913
chr14	58239374	58240974	1601	*	6.64949	6.96578	6.2438	0.618503	5.63e-05	0.000601913
chr12	30750357	30751957	1601	*	5.51649	5.93298	4.92863	0.764035	5.66e-05	0.000604568
chr13	48233351	48234951	1601	*	7.37111	7.64189	7.03748	0.539833	5.71e-05	0.000608429
chr4	98259846	98261446	1601	*	6.29252	6.63584	5.84113	0.657255	5.7e-05	0.000608429
chr16	1963265	1966670	3406	*	7.41928	7.69907	7.07184	0.552676	5.72e-05	0.000609791
chr5	149344258	149346964	2707	*	7.25938	7.54267	6.90652	0.560067	5.81e-05	0.000617624
chr16	22195213	22196813	1601	*	5.98118	6.34953	5.4853	0.699444	5.8e-05	0.000617624
chr3	53253827	53256274	2448	*	7.29741	7.57646	6.95113	0.551223	5.82e-05	0.000618238
chr9	111481785	111483385	1601	*	6.50107	6.83051	6.07344	0.63755	5.83e-05	0.00061916
chr12	108559897	108563877	3981	*	8.33298	8.58619	8.02567	0.50635	5.85e-05	0.000621228
chr16	66604032	66607048	3017	*	6.64958	6.95848	6.256	0.602115	5.89e-05	0.000624846
chr8	124726261	124727861	1601	*	7.05577	7.34836	6.68835	0.578776	5.92e-05	0.000625549
chr1	151144372	151146955	2584	*	6.8923	7.19206	6.51347	0.586928	5.91e-05	0.000625549
chr16	1609100	1611987	2888	*	7.00814	7.30931	6.62705	0.59035	5.91e-05	0.000625549
chr16	3500373	3501973	1601	*	6.18075	6.53776	5.70528	0.677171	5.94e-05	0.000627841
chr7	106110646	106112246	1601	*	7.13937	7.41919	6.7919	0.551759	5.95e-05	0.000628059
chr7	148982276	148984917	2642	*	7.23353	7.5025	6.90265	0.533459	5.97e-05	0.000629962
chr22	36026689	36028289	1601	*	6.88809	7.186	6.51223	0.583303	6e-05	0.000631855
chr2	27032090	27033690	1601	*	6.4212	6.74927	5.99589	0.63535	6e-05	0.000631855
chr3	155871513	155873113	1601	*	7.33944	7.60844	7.00852	0.534342	6.01e-05	0.000632804
chr2	105744979	105746579	1601	*	6.62465	6.93986	6.22075	0.614023	6.05e-05	0.000636069
chr2	182864342	182866529	2188	*	6.29986	6.63468	5.86308	0.64722	6.07e-05	0.000636977
chr11	75813769	75816923	3155	*	7.4129	7.67866	7.08688	0.528021	6.08e-05	0.000637796
chr2	11746653	11748253	1601	*	6.65407	6.96844	6.25155	0.61007	6.08e-05	0.000637796
chr1	153962626	153964657	2032	*	6.80401	7.12045	6.39808	0.616018	6.1e-05	0.000638547
chr7	107166739	107171297	4559	*	7.69613	7.96066	7.37195	0.527623	6.14e-05	0.000642713
chrX	10156639	10158239	1601	*	5.90693	6.29296	5.37829	0.72271	6.15e-05	0.000642713
chr4	15680234	15683331	3098	*	8.28028	8.52494	7.98548	0.491603	6.22e-05	0.000650307
chr11	130070708	130072308	1601	*	7.14023	7.41502	6.80049	0.546081	6.25e-05	0.000652266
chr6	26401723	26403323	1601	*	5.92909	6.32094	5.38941	0.731324	6.25e-05	0.000652266
chr7	42886905	42889432	2528	*	6.48397	6.81249	6.05788	0.637125	6.26e-05	0.00065241
chr13	50129761	50131361	1601	*	5.37329	5.80316	4.75819	0.780746	6.31e-05	0.000657476
chr2	66435419	66437019	1601	*	7.69375	7.96903	7.35326	0.54649	6.33e-05	0.000657495
chr1	28504914	28506514	1601	*	6.58427	6.9177	6.14985	0.641093	6.32e-05	0.000657495
chr22	24952431	24954031	1601	*	6.2184	6.55906	5.77159	0.652591	6.32e-05	0.000657495
chr6	24720819	24722419	1601	*	6.06851	6.43124	5.5828	0.684552	6.35e-05	0.00065982
chr1	93845947	93848771	2825	*	7.02759	7.31702	6.66515	0.569052	6.37e-05	0.000660593
chr13	24160765	24162365	1601	*	7.12494	7.42282	6.74913	0.585326	6.39e-05	0.000660593
chr2	96536182	96538761	2580	*	6.32415	6.65742	5.89	0.642106	6.38e-05	0.000660593
chr10	93893776	93895376	1601	*	6.27383	6.61807	5.82084	0.658085	6.37e-05	0.000660593
chr4	25861346	25862946	1601	*	6.02898	6.40156	5.52536	0.698749	6.38e-05	0.000660593
chr6	5003586	5005186	1601	*	5.76084	6.15511	5.21654	0.73497	6.39e-05	0.000660593
chr1	109619567	109621167	1601	*	6.45684	6.79312	6.01755	0.645521	6.43e-05	0.000663858
chr5	107668283	107669883	1601	*	7.49524	7.77336	7.15038	0.549434	6.46e-05	0.000666269
chr22	41833479	41835079	1601	*	7.30184	7.58112	6.95519	0.551981	6.48e-05	0.000667475
chr1	183805115	183806715	1601	*	7.00452	7.30096	6.63098	0.580602	6.48e-05	0.000667482
chr14	20608974	20611291	2318	*	7.03567	7.31341	6.69139	0.548737	6.51e-05	0.000669499
chr4	145178469	145180069	1601	*	6.93633	7.23204	6.56397	0.580368	6.62e-05	0.000680695
chr7	29562812	29565362	2551	*	6.82327	7.11838	6.45185	0.579184	6.64e-05	0.00068185
chr11	47592040	47594790	2751	*	6.37763	6.70975	5.94545	0.641585	6.65e-05	0.000683093
chr1	211576633	211578233	1601	*	7.28324	7.56646	6.93049	0.558634	6.66e-05	0.000683417
chr17	39153297	39154897	1601	*	6.41244	6.74245	5.98383	0.635787	6.68e-05	0.000684752
chr10	94544771	94547488	2718	*	7.71639	7.97746	7.39741	0.52012	6.7e-05	0.000685552
chr6	27824498	27826098	1601	*	6.99532	7.31942	6.57664	0.627633	6.69e-05	0.000685552
chr15	45704784	45706384	1601	*	4.80275	5.29698	4.04502	0.861332	6.7e-05	0.000685845
chr15	52019867	52021467	1601	*	7.40461	7.69248	7.04462	0.566007	6.74e-05	0.000689468
chr5	126593339	126594939	1601	*	6.96039	7.27346	6.55998	0.610895	6.77e-05	0.000690866
chr16	68843057	68844657	1601	*	5.97911	6.36228	5.45585	0.716186	6.78e-05	0.000691221
chr9	92292484	92294851	2368	*	7.71815	7.99164	7.3804	0.541277	6.79e-05	0.000691425
chr18	34976731	34978331	1601	*	6.65407	6.96883	6.2509	0.613197	6.79e-05	0.000691425
chr17	40317696	40319296	1601	*	6.05087	6.40932	5.57284	0.683096	6.81e-05	0.000692676
chr15	77420403	77422003	1601	*	6.9833	7.28223	6.60581	0.584794	6.84e-05	0.000695166
chr2	241685742	241688790	3049	*	7.59132	7.86386	7.25501	0.540977	6.87e-05	0.000697618
chr2	218710713	218712313	1601	*	6.96078	7.24244	6.61045	0.556351	6.87e-05	0.000697618
chr10	100348313	100349913	1601	*	7.27648	7.56312	6.9184	0.563241	6.9e-05	0.000700316
chr2	174334646	174336246	1601	*	6.42129	6.758	5.98126	0.646131	6.95e-05	0.000704413
chr3	181713763	181715363	1601	*	7.95586	8.20656	7.65224	0.501158	7e-05	0.000709017
chr18	48539200	48541697	2498	*	6.70515	7.01142	6.31584	0.596669	7.04e-05	0.000711773
chr17	43831739	43833339	1601	*	5.4642	5.87713	4.88343	0.757665	7.05e-05	0.000712178
chr22	40951658	40953258	1601	*	6.47401	6.7907	6.06765	0.61471	7.11e-05	0.000718464
chr6	45376391	45379323	2933	*	7.35505	7.62028	7.02982	0.52761	7.15e-05	0.000721754
chr3	112635999	112637599	1601	*	6.58443	6.89872	6.18203	0.608787	7.21e-05	0.000726798
chr10	22228162	22230935	2774	*	7.8131	8.07884	7.48712	0.52824	7.24e-05	0.000729305
chr16	1612928	1614528	1601	*	6.57697	6.89612	6.16655	0.618734	7.24e-05	0.000729305
chr11	9574862	9576462	1601	*	7.74654	7.99546	7.44552	0.496442	7.25e-05	0.000729864
chr15	89333383	89336254	2872	*	6.92686	7.21606	6.56477	0.569358	7.26e-05	0.0007299
chr1	100038560	100040160	1601	*	7.4731	7.72252	7.17135	0.497892	7.37e-05	0.000740867
chr9	4298056	4299656	1601	*	6.46881	6.78689	6.06015	0.618569	7.42e-05	0.000744766
chr14	91508073	91511969	3897	*	8.24876	8.50123	7.94254	0.503558	7.43e-05	0.000745013
chr13	49690126	49691726	1601	*	6.63555	6.95573	6.22343	0.617681	7.43e-05	0.000745013
chr2	37230129	37232852	2724	*	7.88077	8.12121	7.59208	0.482074	7.47e-05	0.000748294
chr2	154697838	154699438	1601	*	5.55073	5.95331	4.99037	0.74288	7.51e-05	0.000752251
chr1	93177728	93181985	4258	*	8.03162	8.29551	7.70842	0.524399	7.56e-05	0.000755808
chr12	32502036	32503636	1601	*	7.56951	7.84662	7.22621	0.548209	7.57e-05	0.000755808
chr10	70381427	70383027	1601	*	5.97388	6.34193	5.47855	0.691877	7.56e-05	0.000755808
chr21	34074022	34075622	1601	*	7.37086	7.64889	7.02615	0.547463	7.6e-05	0.000757101
chr10	63629224	63631994	2771	*	6.62968	6.94202	6.23049	0.609455	7.59e-05	0.000757101
chr22	30606672	30608272	1601	*	5.9061	6.27491	5.40936	0.692917	7.6e-05	0.000757101
chr1	67052117	67054684	2568	*	7.53021	7.79305	7.20858	0.523256	7.66e-05	0.000761704
chr4	39698903	39700503	1601	*	7.68263	7.95015	7.35395	0.531382	7.65e-05	0.000761704
chr10	5691632	5693796	2165	*	6.20884	6.5497	5.76168	0.651603	7.66e-05	0.000761704
chr7	152024673	152027078	2406	*	6.73999	7.05239	6.34069	0.608884	7.7e-05	0.000764789
chr10	27997174	27998774	1601	*	6.11495	6.47022	5.64258	0.673203	7.72e-05	0.000766249
chr6	34235446	34237882	2437	*	6.43287	6.77136	5.98978	0.65067	7.73e-05	0.000766587
chr6	41638237	41640882	2646	*	6.66719	6.97427	6.27655	0.596945	7.74e-05	0.000767163
chr6	34790806	34793186	2381	*	6.99272	7.28766	6.62157	0.57759	7.77e-05	0.000769481
chr4	73259014	73260614	1601	*	7.05766	7.34219	6.70289	0.559204	7.79e-05	0.000771129
chr22	45162735	45164335	1601	*	5.82414	6.20922	5.29729	0.715724	7.81e-05	0.000771881
chr2	28566323	28567923	1601	*	5.1362	5.59069	4.46895	0.805406	7.83e-05	0.000774106
chr17	41687642	41690662	3021	*	7.24388	7.50996	6.91737	0.528811	7.84e-05	0.000774122
chr12	29783755	29785355	1601	*	5.73152	6.1328	5.17369	0.736584	7.85e-05	0.000774421
chr11	46277417	46279017	1601	*	5.62462	6.02159	5.07512	0.732278	7.86e-05	0.000775404
chr7	23530054	23531654	1601	*	7.48782	7.74645	7.17248	0.514596	7.89e-05	0.000777078
chr1	7960238	7962954	2717	*	7.61717	7.88267	7.29154	0.528288	7.94e-05	0.0007807
chr1	77681764	77684713	2950	*	7.46339	7.74885	7.10715	0.561988	7.94e-05	0.0007807
chr10	124915601	124917201	1601	*	6.73204	7.03134	6.35395	0.584322	7.93e-05	0.0007807
chr7	26197728	26199328	1601	*	8.07691	8.3421	7.75175	0.52589	7.99e-05	0.000784676
chr13	37868238	37869838	1601	*	6.83509	7.13929	6.44913	0.595943	8e-05	0.000785168
chr11	65501094	65502694	1601	*	8.14043	8.38574	7.84468	0.490794	8.02e-05	0.000786808
chr2	174339025	174340625	1601	*	5.91299	6.29056	5.40018	0.70781	8.03e-05	0.000787255
chr6	16128454	16132153	3700	*	7.32762	7.61359	6.97059	0.563572	8.05e-05	0.000788413
chr9	97981880	97986375	4496	*	7.32793	7.60304	6.9877	0.543347	8.08e-05	0.000790795
chr22	17367543	17371916	4374	*	7.95365	8.19202	7.66794	0.478106	8.1e-05	0.000791735
chr5	2749343	2750943	1601	*	6.90115	7.18827	6.54231	0.562453	8.1e-05	0.000791735
chr10	27152953	27158072	5120	*	8.39739	8.6219	8.13139	0.451946	8.12e-05	0.000793441
chr19	14073147	14074747	1601	*	5.75682	6.1451	5.22394	0.717057	8.14e-05	0.000794731
chr8	22693025	22694625	1601	*	5.23071	5.68528	4.56329	0.80439	8.18e-05	0.000797906
chrX	129653688	129655288	1601	*	5.61012	6.01027	5.05448	0.734199	8.2e-05	0.000799225
chr11	131909464	131911973	2510	*	6.4231	6.75158	5.99707	0.630254	8.24e-05	0.000802133
chr1	47995972	47997572	1601	*	5.73373	6.12359	5.19785	0.723093	8.29e-05	0.000807158
chr1	24745777	24747377	1601	*	6.92964	7.22859	6.55211	0.585928	8.32e-05	0.000808805
chr16	1378341	1379941	1601	*	5.76942	6.15145	5.24827	0.711963	8.32e-05	0.000808805
chr12	123384288	123385888	1601	*	6.79008	7.07937	6.42784	0.567921	8.33e-05	0.000808953
chr13	91346405	91350764	4360	*	8.17866	8.41037	7.90249	0.464498	8.38e-05	0.000810466
chr4	173167410	173171210	3801	*	7.47142	7.7388	7.14295	0.530098	8.37e-05	0.000810466
chr1	23959742	23961342	1601	*	7.25762	7.5383	6.90882	0.552733	8.36e-05	0.000810466
chr3	143118573	143121951	3379	*	6.80369	7.10805	6.41746	0.595731	8.38e-05	0.000810466
chr5	113293755	113295355	1601	*	6.42303	6.74645	6.0055	0.622272	8.37e-05	0.000810466
chr19	48644441	48646701	2261	*	5.86179	6.23967	5.3484	0.70464	8.36e-05	0.000810466
chr8	15539686	15541826	2141	*	6.94612	7.24762	6.56449	0.586194	8.42e-05	0.00081321
chr2	46296809	46299433	2625	*	6.34631	6.68867	5.89655	0.650947	8.43e-05	0.000814331
chr6	89146083	89147683	1601	*	6.18393	6.52197	5.74164	0.6453	8.47e-05	0.000817339
chr9	86097718	86099318	1601	*	7.06035	7.33677	6.7181	0.54433	8.49e-05	0.000819008
chr9	74950320	74953424	3105	*	6.93371	7.23969	6.54486	0.594309	8.56e-05	0.000824487
chr12	120528148	120530310	2163	*	6.56589	6.88673	6.15267	0.616429	8.57e-05	0.000825337
chr4	128060024	128061624	1601	*	5.57051	5.97277	5.01077	0.737921	8.59e-05	0.000826393
chr10	73996843	73999877	3035	*	7.22988	7.4988	6.89908	0.533592	8.64e-05	0.000829788
chr4	128285790	128287390	1601	*	7.25943	7.52991	6.92627	0.536112	8.64e-05	0.000829788
chr17	13141395	13142995	1601	*	6.1094	6.46024	5.64485	0.6647	8.69e-05	0.000834195
chr16	714754	716943	2190	*	6.13459	6.47732	5.68421	0.653972	8.71e-05	0.00083563
chr10	102133563	102135163	1601	*	6.65826	6.97456	6.25254	0.608351	8.73e-05	0.000836937
chr13	112690220	112692766	2547	*	7.05052	7.32825	6.70625	0.547385	8.76e-05	0.000838644
chr12	7970597	7972197	1601	*	5.67255	6.06351	5.13457	0.720619	8.79e-05	0.000840947
chr4	133147799	133150225	2427	*	7.0879	7.38822	6.70817	0.583381	8.8e-05	0.000841187
chr2	74440386	74441986	1601	*	5.23572	5.66785	4.61597	0.776962	8.8e-05	0.000841187
chr10	22339437	22341037	1601	*	6.32709	6.65712	5.89844	0.632639	8.85e-05	0.000844906
chr21	39181795	39183395	1601	*	6.81653	7.12485	6.42389	0.598423	8.86e-05	0.000844964
chr4	82373062	82375738	2677	*	7.65461	7.92488	7.32175	0.534706	9e-05	0.000857367
chr1	90717585	90719185	1601	*	5.85869	6.23289	5.3521	0.698439	8.99e-05	0.000857367
chr3	32568974	32572063	3090	*	7.72216	7.96849	7.42493	0.492968	9.01e-05	0.000857633
chr8	100908355	100909955	1601	*	5.71665	6.10693	5.17995	0.720979	9.03e-05	0.000859526
chr14	105019522	105022394	2873	*	7.44127	7.69018	7.14028	0.495979	9.05e-05	0.00086036
chr17	17590690	17592908	2219	*	7.02198	7.29644	6.68274	0.541592	9.08e-05	0.000862071
chr7	100827312	100828912	1601	*	5.76873	6.14491	5.25847	0.702155	9.08e-05	0.000862071
chr3	44338371	44339971	1601	*	6.75261	7.05163	6.37498	0.583122	9.11e-05	0.000864229
chr6	4773070	4774670	1601	*	6.5684	6.89316	6.14863	0.627636	9.13e-05	0.000865843
chr7	56033075	56034675	1601	*	6.26437	6.62134	5.78897	0.675101	9.18e-05	0.000870239
chr15	42548166	42549766	1601	*	6.63872	6.95646	6.23064	0.611075	9.2e-05	0.000871431
chr20	31738171	31740976	2806	*	7.98904	8.23308	7.69515	0.487473	9.27e-05	0.000877087
chr13	36998165	37000483	2319	*	7.27785	7.54508	6.94961	0.52824	9.29e-05	0.000877262
chr12	68611264	68612864	1601	*	7.20471	7.48439	6.85746	0.552217	9.29e-05	0.000877262
chr6	114341829	114343429	1601	*	5.9098	6.27272	5.42376	0.683095	9.28e-05	0.000877262
chr6	34143998	34145598	1601	*	5.53605	5.95351	4.94625	0.756011	9.31e-05	0.00087865
chr1	74197912	74199512	1601	*	6.20566	6.55338	5.74657	0.658998	9.44e-05	0.000890019
chr12	110742594	110744194	1601	*	6.52793	6.85839	6.09856	0.632182	9.47e-05	0.000891899
chr1	201739132	201740732	1601	*	6.18918	6.524	5.75239	0.639497	9.52e-05	0.000896854
chr4	39457828	39460285	2458	*	7.72482	8.00118	7.38266	0.543952	9.53e-05	0.000896966
chr9	89312077	89313677	1601	*	7.82168	8.08834	7.49431	0.528724	9.55e-05	0.000898248
chr7	56050291	56052845	2555	*	7.25925	7.53976	6.9107	0.552838	9.56e-05	0.000898624
chr1	51420990	51422590	1601	*	6.18119	6.53018	5.71989	0.661767	9.57e-05	0.00089882
chr2	174337366	174338966	1601	*	6.65219	6.95493	6.26859	0.587168	9.63e-05	0.000903451
chr7	102285646	102288543	2898	*	6.74349	7.04116	6.368	0.578254	9.64e-05	0.000903742
chr10	3171402	3173002	1601	*	6.26666	6.60714	5.82017	0.647761	9.67e-05	0.000904841
chr5	43039463	43041448	1986	*	6.37777	6.72749	5.91518	0.66166	9.68e-05	0.000904841
chr10	100345416	100347016	1601	*	6.08257	6.43894	5.60825	0.668715	9.68e-05	0.000904841
chr10	93062858	93064458	1601	*	5.16901	5.61802	4.51359	0.791239	9.66e-05	0.000904841
chr12	71664364	71665964	1601	*	7.46888	7.74123	7.13287	0.538212	9.71e-05	0.000907327
chr8	28495628	28497228	1601	*	7.76585	8.04233	7.42352	0.543478	9.72e-05	0.000907327
chr7	44796968	44798568	1601	*	7.10933	7.38092	6.77446	0.533785	9.75e-05	0.000910259
chr3	23917578	23919178	1601	*	7.27136	7.54198	6.93799	0.534064	9.77e-05	0.00091069
chr16	75432641	75434241	1601	*	6.32853	6.6583	5.90034	0.632106	9.84e-05	0.000916646
chr11	118251399	118252999	1601	*	5.94372	6.32276	5.42815	0.705344	9.84e-05	0.000916646
chr14	64704597	64706197	1601	*	6.42416	6.75397	5.99589	0.631487	9.89e-05	0.000920777
chr3	119293844	119296703	2860	*	6.71384	7.01003	6.34069	0.57768	9.92e-05	0.000922545
chr4	48777796	48779396	1601	*	7.1924	7.46731	6.85247	0.542819	9.96e-05	0.000923849
chr5	159093796	159096613	2818	*	6.22348	6.56137	5.78144	0.642539	9.95e-05	0.000923849
chr22	43923115	43924715	1601	*	5.64995	6.03887	5.11586	0.715628	9.96e-05	0.000923849
chr13	32427220	32428820	1601	*	5.41253	5.82893	4.82484	0.753486	9.94e-05	0.000923849
chr4	108619939	108621539	1601	*	7.0538	7.34127	6.69442	0.563306	9.98e-05	0.000924777
chr10	118044973	118048057	3085	*	7.44572	7.71258	7.11803	0.526146	9.99e-05	0.000924981
chr10	97713795	97715395	1601	*	5.57209	5.96835	5.02394	0.7276	9.99e-05	0.000924981
chr8	120444602	120446202	1601	*	7.39307	7.66599	7.05618	0.53891	0.000100055	0.000925513
chr5	43482362	43485021	2660	*	7.46917	7.72025	7.16498	0.498683	0.000100163	0.000925883
chr19	12790987	12794061	3075	*	6.66301	6.97303	6.26761	0.597848	0.000100375	0.000927205
chr13	39035630	39037230	1601	*	7.76931	8.03036	7.45034	0.517589	0.000100477	0.000927519
chr17	69325717	69327317	1601	*	6.0431	6.39166	5.58256	0.660215	0.000101042	0.000932104
chr20	23419421	23422152	2732	*	6.81159	7.09737	6.45486	0.559977	0.000101812	0.000938574
chr19	14417983	14419583	1601	*	6.20016	6.53394	5.76515	0.636488	0.000102261	0.000942072
chr17	30599686	30602920	3235	*	6.76849	7.06362	6.39705	0.577079	0.000102333	0.000942104
chr17	51166331	51167931	1601	*	6.07725	6.42447	5.61904	0.658914	0.000102571	0.000943657
chr5	103118592	103121782	3191	*	8.10452	8.34437	7.81667	0.479973	0.000102706	0.000944256
chr16	2046541	2049046	2506	*	7.08273	7.35465	6.74738	0.53616	0.000102829	0.000944749
chr6	15248579	15250179	1601	*	6.22626	6.56217	5.7876	0.640951	0.00010311	0.000946085
chr1	10795039	10796639	1601	*	5.64164	6.02979	5.10898	0.716014	0.000103113	0.000946085
chr6	28207291	28208891	1601	*	6.01368	6.37649	5.52782	0.680085	0.000104083	0.000953694
chr1	36322328	36323928	1601	*	5.33254	5.76365	4.71487	0.769261	0.000104742	0.000959094
chr1	161538939	161540539	1601	*	5.63466	6.0226	5.10241	0.713511	0.000104958	0.00096042
chr2	39437125	39438725	1601	*	6.44854	6.77123	6.03222	0.619856	0.000105342	0.000963292
chr5	173917675	173919275	1601	*	6.66131	6.96967	6.26859	0.596449	0.000105449	0.000963624
chr2	135984024	135985624	1601	*	6.87107	7.15793	6.51264	0.559535	0.000105569	0.000964072
chr3	149128546	149131943	3398	*	7.368	7.63339	7.04253	0.524828	0.000105931	0.000965985
chr10	112182778	112184882	2105	*	7.11859	7.38967	6.78452	0.534894	0.000105992	0.000965985
chr6	26571522	26573122	1601	*	5.77245	6.15276	5.25452	0.704403	0.00010587	0.000965985
chr3	101849512	101851112	1601	*	6.63183	6.93885	6.24131	0.595056	0.000106249	0.000967683
chr1	235502624	235505680	3057	*	7.65878	7.94119	7.30731	0.553321	0.000106374	0.000968178
chr10	100998130	101002160	4031	*	7.25702	7.52167	6.93265	0.523411	0.000106612	0.000969692
chr1	150234396	150235996	1601	*	6.75974	7.05879	6.38205	0.579149	0.000106887	0.000971544
chr19	57319353	57322092	2740	*	7.09404	7.37356	6.74703	0.549374	0.000107277	0.000974435
chr1	23020210	23021810	1601	*	7.36043	7.63833	7.01592	0.547909	0.000107454	0.000975395
chr11	102450912	102454032	3121	*	7.83363	8.07572	7.54257	0.481994	0.000107668	0.000976035
chr12	98513655	98515255	1601	*	7.23064	7.50883	6.88567	0.546735	0.000107654	0.000976035
chr12	66234943	66236543	1601	*	5.76293	6.16461	5.20431	0.730791	0.000108046	0.000978814
chr15	48330274	48331874	1601	*	6.63088	6.94241	6.233	0.603984	0.000108428	0.000980967
chr5	11384755	11386355	1601	*	5.18996	5.63326	4.54675	0.785102	0.00010836	0.000980967
chr15	25436746	25440232	3487	*	7.94467	8.17759	7.66676	0.46718	0.000108631	0.000982031
chr14	51652389	51653989	1601	*	7.10868	7.41007	6.72725	0.58531	0.00010869	0.000982031
chr9	124770266	124772603	2338	*	6.1624	6.49932	5.72203	0.64156	0.00010894	0.000983637
chr1	184051412	184053012	1601	*	7.17454	7.45709	6.82284	0.553025	0.000109594	0.000988891
chr2	61886965	61888565	1601	*	7.45796	7.71648	7.14276	0.512797	0.000110186	0.000993572
chr11	34358084	34359684	1601	*	5.79942	6.16856	5.30208	0.687326	0.000111623	0.00100586
chr4	55544780	55546380	1601	*	6.83632	7.13112	6.46541	0.574966	0.000111976	0.00100838
chr6	133568638	133570238	1601	*	4.9305	5.41496	4.19579	0.829901	0.000112106	0.00100888
chr10	124091171	124094163	2993	*	6.60583	6.91968	6.20416	0.605667	0.000112293	0.00100989
chr19	2163995	2165595	1601	*	6.47362	6.79417	6.06088	0.61555	0.000112473	0.00101085
chr5	65720779	65725162	4384	*	7.62504	7.89294	7.29577	0.52813	0.000112724	0.00101177
chr9	13277851	13279451	1601	*	6.3514	6.68064	5.9241	0.630245	0.000112667	0.00101177
chr7	105015197	105016797	1601	*	7.85586	8.09802	7.56469	0.48235	0.000113126	0.00101446
chr16	18788972	18790572	1601	*	7.2336	7.49066	6.92058	0.50794	0.000113173	0.00101446
chr2	184597901	184599501	1601	*	6.17047	6.50531	5.73364	0.635798	0.000113272	0.00101468
chr14	41606282	41607882	1601	*	6.44275	6.76092	6.03394	0.613879	0.000114036	0.00102085
chr4	82430657	82432257	1601	*	6.88892	7.182	6.52072	0.56944	0.000114138	0.0010211
chr11	8869609	8871209	1601	*	6.49554	6.8227	6.07176	0.62564	0.000114612	0.00102466
chr15	64841320	64843588	2269	*	6.35135	6.67418	5.93481	0.619601	0.000114735	0.00102509
chr17	2594024	2595624	1601	*	7.34093	7.61181	7.00714	0.530779	0.000115	0.00102678
chr5	54309016	54311783	2768	*	7.41732	7.67036	7.11024	0.501468	0.000115108	0.00102707
chr6	165660809	165664850	4042	*	7.47456	7.72373	7.17319	0.49686	0.000115285	0.00102798
chr12	113184049	113186946	2898	*	6.94933	7.2238	6.61007	0.540188	0.000115423	0.00102854
chr12	56723503	56726512	3010	*	7.81825	8.05994	7.52775	0.482172	0.000116524	0.00103766
chr3	49020451	49022972	2522	*	7.05439	7.35104	6.68054	0.577055	0.00011662	0.00103784
chr6	151450832	151453970	3139	*	7.87804	8.11992	7.58726	0.482649	0.000117143	0.00104182
chrX	72275537	72277137	1601	*	7.26563	7.53768	6.93008	0.535338	0.000117941	0.00104823
chr1	95071675	95073861	2187	*	6.8333	7.13879	6.44523	0.59142	0.000118059	0.00104859
chr19	36138985	36141290	2306	*	6.52569	6.84426	6.11624	0.611678	0.000118634	0.00105232
chr2	86199112	86202127	3016	*	7.53937	7.80846	7.20832	0.530818	0.000118896	0.00105279
chr22	24270820	24272420	1601	*	6.93895	7.22761	6.57771	0.563498	0.000118869	0.00105279
chr17	28811195	28812795	1601	*	6.22071	6.56311	5.7709	0.647137	0.000118919	0.00105279
chr13	113205832	113211286	5455	*	8.29803	8.53988	8.0073	0.481581	0.000119397	0.00105634
chr3	16264865	16266465	1601	*	6.85416	7.13833	6.49993	0.553441	0.000119944	0.00106046
chrX	46574996	46576596	1601	*	5.45455	5.86392	4.88087	0.74089	0.000120018	0.00106046
chr3	169146062	169147662	1601	*	6.54687	6.85321	6.15743	0.591423	0.000120248	0.0010618
chr11	62854808	62857404	2597	*	7.99038	8.23314	7.69835	0.483244	0.000120563	0.00106389
chr1	23341946	23343546	1601	*	7.94252	8.17427	7.66626	0.462754	0.000120914	0.0010663
chr5	141876932	141878532	1601	*	6.88668	7.18707	6.50684	0.580881	0.000121672	0.0010716
chr20	38433709	38435309	1601	*	7.05626	7.32524	6.72536	0.529109	0.000121856	0.00107252
chr17	28948536	28952787	4252	*	7.90478	8.13567	7.62977	0.460787	0.000123208	0.00108372
chr1	15616256	15619053	2798	*	7.32994	7.61426	6.97548	0.555805	0.000123464	0.00108527
chr17	28744064	28746599	2536	*	7.01888	7.29347	6.67943	0.539418	0.000123692	0.00108657
chr7	2632108	2633708	1601	*	6.64122	6.93771	6.26761	0.574093	0.000124097	0.00108943
chr5	133049548	133053451	3904	*	8.10482	8.33447	7.83157	0.458423	0.000124426	0.00109059
chr6	35468153	35469753	1601	*	6.76241	7.05048	6.4021	0.562508	0.00012447	0.00109059
chr21	39312528	39315444	2917	*	6.74446	7.0395	6.37316	0.572704	0.000124375	0.00109059
chr1	151058119	151061799	3681	*	7.92324	8.1874	7.59961	0.521842	0.000124609	0.00109111
chr8	33484090	33486522	2433	*	7.03825	7.3234	6.68249	0.55752	0.000124762	0.00109175
chr4	56386853	56388453	1601	*	7.10915	7.37693	6.78007	0.527052	0.000125159	0.00109452
chr17	72030273	72031873	1601	*	4.99086	5.45371	4.30523	0.798154	0.000125343	0.00109542
chr8	80484852	80489259	4408	*	8.39655	8.63031	8.11745	0.466904	0.000125638	0.0010973
chr5	64768047	64769647	1601	*	7.46798	7.73227	7.14418	0.520919	0.000125903	0.00109891
chr5	181246106	181250056	3951	*	7.62387	7.86577	7.33308	0.481165	0.000127269	0.00111012
chr13	97222089	97223689	1601	*	7.23466	7.52415	6.8721	0.564289	0.000127731	0.00111344
chrX	41331328	41336595	5268	*	7.99448	8.2252	7.71971	0.460146	0.00012795	0.00111392
chr9	114153690	114156415	2726	*	6.52921	6.85783	6.10295	0.626011	0.000127947	0.00111392
chr5	179059238	179061345	2108	*	6.43951	6.75597	6.03354	0.604413	0.00012814	0.00111486
chr5	54517262	54518862	1601	*	5.78064	6.15991	5.26467	0.696495	0.000128308	0.00111561
chrX	14871520	14874524	3005	*	7.1222	7.39677	6.78281	0.538699	0.000128391	0.00111562
chr4	112230305	112233781	3477	*	7.96388	8.19463	7.68907	0.459972	0.00012909	0.00111955
chr20	49186588	49188188	1601	*	6.71893	7.01716	6.34255	0.580727	0.000129013	0.00111955
chr10	70477690	70480550	2861	*	6.43064	6.74463	6.02875	0.600638	0.000130236	0.00112877
chr11	95228719	95230319	1601	*	7.45857	7.73594	7.11488	0.544265	0.000130411	0.00112957
chr13	40663791	40665391	1601	*	6.4725	6.77986	6.08143	0.59266	0.000130651	0.00113092
chr2	63049295	63051739	2445	*	6.42082	6.74221	6.00667	0.613936	0.000130804	0.00113153
chr8	26291723	26293323	1601	*	6.93414	7.22149	6.57494	0.561393	0.000131057	0.00113228
chr19	5689628	5691228	1601	*	6.02948	6.39639	5.53622	0.679685	0.00013099	0.00113228
chr3	113947488	113949088	1601	*	5.60729	5.99874	5.06839	0.715133	0.000131314	0.00113378
chr5	150448504	150450104	1601	*	7.32896	7.58178	7.0222	0.500015	0.000131411	0.0011339
chr8	93738952	93740552	1601	*	7.48841	7.76438	7.14685	0.541784	0.000131692	0.00113561
chr14	47673618	47677291	3674	*	7.26327	7.54206	6.91737	0.546802	0.000131975	0.00113661
chr7	50791289	50792889	1601	*	6.87475	7.17783	6.4906	0.584543	0.000131933	0.00113661
chrX	81200949	81203247	2299	*	6.76583	7.06521	6.38761	0.577726	0.000132379	0.00113937
chr5	137751646	137753246	1601	*	7.38215	7.6428	7.06379	0.513472	0.000132646	0.00114094
chr1	93679283	93682466	3184	*	7.27025	7.52869	6.95519	0.509351	0.000133006	0.00114188
chr19	13114287	13117858	3572	*	7.19451	7.46313	6.86415	0.527223	0.000132962	0.00114188
chr19	14529439	14531039	1601	*	6.66446	6.96374	6.2864	0.581089	0.000132973	0.00114188
chr9	38618647	38620247	1601	*	6.08315	6.43373	5.61904	0.660481	0.000133348	0.00114408
chr3	196740317	196741917	1601	*	7.4213	7.71589	7.0507	0.57102	0.000133715	0.00114581
chr5	79511712	79513312	1601	*	7.47128	7.73576	7.14719	0.520208	0.000133923	0.00114685
chr19	925052	927229	2178	*	6.63415	6.9341	6.25501	0.578784	0.000134405	0.00115026
chr13	99606345	99607945	1601	*	5.8177	6.1825	5.32825	0.678845	0.000136601	0.00116758
chr10	97291274	97292874	1601	*	6.47944	6.79412	6.07641	0.60284	0.000136703	0.00116772
chr11	46916377	46917977	1601	*	6.74136	7.03741	6.36846	0.573064	0.00013699	0.00116944
chr5	80408202	80409802	1601	*	7.52026	7.77688	7.20789	0.506052	0.000137132	0.00116992
chr6	47308086	47310602	2517	*	6.91373	7.20918	6.54178	0.572138	0.000138264	0.00117884
chr17	42015983	42018742	2760	*	7.56426	7.81739	7.25706	0.50024	0.000139581	0.00118932
chr19	44050815	44053248	2434	*	7.12891	7.39917	6.79608	0.528985	0.000139749	0.00119001
chr19	5621564	5624597	3034	*	7.65758	7.90494	7.35885	0.489931	0.000141021	0.00119934
chr17	16438916	16440516	1601	*	7.15351	7.41853	6.82859	0.521504	0.000141278	0.00120077
chr5	72956247	72957847	1601	*	6.85167	7.13889	6.4927	0.557734	0.000143029	0.0012149
chr12	67650067	67651667	1601	*	7.20657	7.4697	6.88449	0.519371	0.000143547	0.00121778
chr6	34390352	34391952	1601	*	7.20026	7.46786	6.87146	0.524623	0.000143547	0.00121778
chr9	136726709	136729572	2864	*	7.04295	7.31092	6.71357	0.526532	0.000144529	0.00122527
chr19	49360620	49364158	3539	*	6.67324	6.99924	6.2514	0.621471	0.00014461	0.00122527
chr14	104689198	104690798	1601	*	5.86204	6.22014	5.38463	0.667022	0.000144988	0.0012277
chr8	38230545	38232953	2409	*	6.86333	7.17437	6.46626	0.597957	0.000145261	0.00122925
chr21	46227124	46228724	1601	*	7.14153	7.42026	6.79574	0.544475	0.000145516	0.00123065
chr4	26861482	26863082	1601	*	7.13824	7.4165	6.79316	0.546228	0.000146298	0.0012365
chr6	138985962	138987562	1601	*	7.27892	7.53756	6.96356	0.509299	0.000147031	0.00124114
chr6	44246040	44248660	2621	*	7.43633	7.71354	7.09287	0.540601	0.000147027	0.00124114
chr7	92526992	92529733	2742	*	7.80719	8.04599	7.52087	0.475002	0.000148023	0.00124649
chr15	75638689	75641624	2936	*	7.45061	7.70496	7.14161	0.503838	0.000147908	0.00124649
chr12	107091725	107094527	2803	*	7.31615	7.58726	6.98204	0.53004	0.00014803	0.00124649
chr5	180801578	180803178	1601	*	6.14084	6.48619	5.6859	0.646819	0.00014793	0.00124649
chr10	30057149	30059645	2497	*	6.57263	6.88098	6.17995	0.59347	0.000148339	0.00124755
chr3	57555070	57556670	1601	*	6.06654	6.41571	5.60492	0.655628	0.000148317	0.00124755
chr22	20436582	20438182	1601	*	5.92028	6.28689	5.42754	0.677186	0.000149301	0.00125486
chr6	110980567	110983487	2921	*	7.81988	8.05258	7.54231	0.464052	0.00014992	0.00125929
chr10	92573154	92575571	2418	*	7.10021	7.36419	6.77687	0.518614	0.000150421	0.00126272
chr1	151540039	151541639	1601	*	6.4431	6.7565	6.04216	0.601324	0.000150582	0.0012633
chr12	89706583	89711019	4437	*	7.70831	7.9413	7.43032	0.464024	0.000150803	0.00126437
chr17	67376264	67379072	2809	*	7.12819	7.38907	6.80947	0.514748	0.000151649	0.00127068
chr16	2963580	2965180	1601	*	5.34614	5.76266	4.75819	0.742249	0.0001521	0.00127368
chr1	161019690	161021290	1601	*	6.20212	6.53286	5.77228	0.628261	0.000153687	0.00128617
chr2	127525144	127527954	2811	*	7.43619	7.72973	7.06726	0.566828	0.000154436	0.00129164
chr17	18858066	18859666	1601	*	6.87345	7.15348	6.52565	0.546657	0.000154733	0.00129334
chr11	119016957	119020805	3849	*	7.93629	8.16435	7.66528	0.455185	0.000155999	0.00130311
chr20	41137536	41139136	1601	*	6.74389	7.04676	6.36007	0.583257	0.000156278	0.00130438
chr11	47215080	47216680	1601	*	6.15389	6.48749	5.71917	0.627817	0.000156342	0.00130438
chr20	17969292	17970892	1601	*	7.70798	7.97805	7.37543	0.530024	0.000156702	0.00130659
chr6	56953292	56956402	3111	*	6.9271	7.21721	6.56357	0.563313	0.000156818	0.00130675
chr5	3594557	3596157	1601	*	5.69876	6.07899	5.18099	0.694733	0.000157315	0.00131009
chr9	124768474	124770074	1601	*	7.00124	7.27315	6.66589	0.530402	0.000157468	0.00131056
chr2	159616052	159617652	1601	*	7.2141	7.47507	6.89528	0.511976	0.000158031	0.00131365
chr17	7842113	7843713	1601	*	6.27264	6.61415	5.82437	0.638796	0.000157988	0.00131365
chr7	30593820	30596802	2983	*	8.02131	8.25871	7.73699	0.471378	0.000158205	0.00131429
chr1	47312618	47315421	2804	*	7.20812	7.46491	6.8955	0.507232	0.000159424	0.0013236
chr19	55598574	55600651	2078	*	6.20582	6.53251	5.78281	0.619958	0.000159761	0.0013256
chr5	149549008	149550608	1601	*	7.52316	7.77159	7.22285	0.492155	0.000160148	0.00132719
chr22	20115697	20119132	3436	*	7.55197	7.80639	7.24288	0.50199	0.000160063	0.00132719
chr20	542511	544111	1601	*	6.55421	6.85014	6.18151	0.571769	0.000160264	0.00132734
chr10	79069195	79071915	2721	*	7.22707	7.49692	6.89486	0.527731	0.000160543	0.00132884
chr6	96835683	96837283	1601	*	6.87	7.15319	6.51731	0.551415	0.00016085	0.00132977
chrX	50813132	50814732	1601	*	5.28804	5.70246	4.70433	0.740437	0.000160841	0.00132977
chr6	125779745	125781345	1601	*	6.75735	7.05441	6.38282	0.574239	0.000161886	0.00133753
chr16	57801237	57802837	1601	*	5.66816	6.0464	5.1541	0.694222	0.000162118	0.00133863
chr2	86103396	86107280	3885	*	8.24258	8.45598	7.99205	0.428466	0.000162391	0.00133997
chr8	99012117	99013717	1601	*	7.00392	7.30802	6.61812	0.58244	0.000162477	0.00133997
chr14	20411647	20414334	2688	*	6.82645	7.11634	6.46327	0.560501	0.000162739	0.00134131
chr9	88387270	88390414	3145	*	7.50519	7.7617	7.19298	0.508357	0.000163815	0.00134937
chr14	20453789	20456656	2868	*	7.91041	8.13996	7.6373	0.457469	0.000164081	0.00135074
chr2	216497775	216500700	2926	*	7.98105	8.22327	7.6898	0.480284	0.000164217	0.00135104
chrX	38803971	38805571	1601	*	5.3827	5.78536	4.82217	0.723035	0.000164412	0.00135183
chr5	160310710	160313658	2949	*	7.33673	7.59954	7.01513	0.513354	0.00016457	0.00135231
chr6	95576009	95579188	3180	*	7.9444	8.1687	7.6787	0.448599	0.000164787	0.00135328
chr6	26199582	26201182	1601	*	6.6311	6.92946	6.25452	0.575621	0.000165145	0.00135459
chr9	98056114	98057714	1601	*	6.09693	6.45745	5.6152	0.670025	0.000165062	0.00135459
chr3	184249367	184250967	1601	*	5.94106	6.29618	5.46895	0.659584	0.000165382	0.00135571
chr19	50328990	50331354	2365	*	5.66851	6.05092	5.14666	0.694858	0.000166666	0.0013646
chr7	44795230	44796830	1601	*	5.72352	6.09168	5.22797	0.677828	0.000166899	0.00136517
chr10	117375054	117376654	1601	*	5.80068	6.19422	5.25778	0.708819	0.000167296	0.00136729
chr4	73222144	73223744	1601	*	6.55805	6.85312	6.1867	0.570154	0.000167589	0.00136886
chr2	206085281	206087532	2252	*	7.54356	7.80785	7.21974	0.51905	0.000168164	0.00137274
chr11	67118591	67121622	3032	*	7.84886	8.09729	7.54855	0.490908	0.000169513	0.00138292
chr5	91378842	91383218	4377	*	8.8955	9.10739	8.64704	0.425068	0.000170349	0.00138807
chr11	65887290	65889601	2312	*	6.55899	6.8645	6.17091	0.58439	0.000170284	0.00138807
chr19	49812308	49814754	2447	*	6.28576	6.62668	5.83849	0.639518	0.000170985	0.00139243
chr14	88384628	88386755	2128	*	6.9533	7.22928	6.61173	0.538406	0.000171861	0.00139872
chr11	120337196	120338796	1601	*	7.5188	7.7609	7.22772	0.479981	0.000172211	0.00140073
chr5	139294323	139295923	1601	*	7.46039	7.71786	7.14676	0.508541	0.000172317	0.00140076
chr2	196169772	196171372	1601	*	6.92497	7.21155	6.567	0.554546	0.000172761	0.00140353
chr1	193121664	193123264	1601	*	7.13617	7.40075	6.81193	0.517488	0.000173026	0.00140472
chr11	90221090	90222690	1601	*	7.18092	7.47337	6.81371	0.56372	0.000173114	0.00140472
chr14	99600522	99605766	5245	*	7.80667	8.03371	7.53711	0.452242	0.00017496	0.00141885
chrX	15334024	15336725	2702	*	6.73977	7.02598	6.38237	0.556643	0.000175604	0.00142323
chr4	52712551	52714151	1601	*	6.79041	7.07732	6.43192	0.556965	0.000176314	0.00142559
chr1	236603555	236605155	1601	*	6.70632	7.00678	6.32637	0.578709	0.000176243	0.00142559
chr19	18279508	18281988	2481	*	6.46275	6.77258	6.06765	0.59535	0.000176154	0.00142559
chr1	25618267	25619867	1601	*	5.41866	5.82246	4.85593	0.719925	0.000176295	0.00142559
chr18	499001	500601	1601	*	5.82843	6.19656	5.33294	0.680151	0.000176594	0.00142701
chr1	42681149	42682749	1601	*	6.46682	6.77594	6.07288	0.591636	0.000176707	0.00142707
chr2	190881589	190883189	1601	*	7.13715	7.4153	6.79224	0.541216	0.000177636	0.00143372
chr19	38898492	38901394	2903	*	7.20496	7.4661	6.88586	0.512356	0.000177989	0.00143572
chr5	40796443	40798043	1601	*	6.92146	7.20006	6.57585	0.542894	0.000178302	0.00143739
chr17	34979407	34982214	2808	*	7.20754	7.4648	6.89423	0.506179	0.000178572	0.00143872
chr12	84910963	84913863	2901	*	7.1044	7.37577	6.76986	0.530748	0.000180798	0.00145579
chr1	111138961	111141824	2864	*	7.65063	7.89489	7.35641	0.48578	0.000180968	0.0014563
chr12	98643023	98644623	1601	*	6.85082	7.13007	6.50422	0.542048	0.000181082	0.00145636
chr1	84478730	84480330	1601	*	6.89207	7.18212	6.52863	0.561498	0.000181338	0.00145755
chr4	108166403	108169359	2957	*	6.90095	7.17472	6.56277	0.532878	0.000181797	0.00146039
chr19	51985888	51987488	1601	*	6.30565	6.63693	5.8749	0.625651	0.00018223	0.001463
chr16	18983639	18985239	1601	*	5.57541	5.97701	5.01697	0.715947	0.000182829	0.00146694
chr11	34053176	34054776	1601	*	7.39142	7.64544	7.08291	0.499442	0.000183373	0.00146957
chr1	244863454	244865676	2223	*	6.86428	7.1435	6.51772	0.54199	0.000183289	0.00146957
chr1	193059874	193061474	1601	*	7.48555	7.73894	7.17796	0.501123	0.000183891	0.00147286
chr7	99407528	99410124	2597	*	7.75887	8.00452	7.46263	0.485869	0.000184284	0.00147514
chr5	142109177	142110777	1601	*	7.01258	7.3158	6.62819	0.581115	0.000184868	0.00147895
chr7	16464419	16466019	1601	*	6.49158	6.80778	6.08605	0.602605	0.000185125	0.00148013
chr9	34047297	34049904	2608	*	7.58307	7.82969	7.28543	0.488996	0.000185861	0.00148469
chr22	29265637	29268378	2742	*	7.11045	7.37471	6.78668	0.518288	0.000186022	0.00148469
chr1	227563368	227564968	1601	*	6.92722	7.21013	6.57494	0.550118	0.00018593	0.00148469
chr5	34914191	34917209	3019	*	8.2307	8.45176	7.96953	0.441018	0.000186617	0.00148857
chr2	80302658	80304258	1601	*	5.45765	5.85129	4.91456	0.709258	0.000187067	0.001491
chr10	67836761	67838361	1601	*	5.49778	5.89264	4.95235	0.712494	0.000187142	0.001491
chr12	54417368	54418968	1601	*	6.06816	6.40959	5.62004	0.638538	0.000188022	0.00149714
chr8	60679330	60681838	2509	*	7.3707	7.61699	7.07352	0.48619	0.000188393	0.00149921
chr14	32075231	32076831	1601	*	6.49032	6.78848	6.11406	0.574508	0.000188859	0.00150117
chr1	113388984	113390584	1601	*	5.92349	6.28157	5.4461	0.662801	0.000188781	0.00150117
chr8	42538952	42541529	2578	*	7.3235	7.57459	7.0193	0.494593	0.000189122	0.00150226
chr12	56151370	56153815	2446	*	6.63181	6.92649	6.26108	0.5655	0.000189328	0.00150226
chr10	65570411	65572588	2178	*	6.6317	6.9333	6.24991	0.579842	0.000189254	0.00150226
chr4	102759915	102761515	1601	*	6.55434	6.86388	6.15971	0.589128	0.000189596	0.00150274
chr10	101818123	101819723	1601	*	6.41308	6.72864	6.00861	0.599156	0.000189609	0.00150274
chr2	202377673	202379273	1601	*	8.01999	8.26056	7.73111	0.477584	0.000189823	0.00150356
chr12	104286747	104288347	1601	*	7.19331	7.46222	6.86253	0.525789	0.000190376	0.00150707
chr16	7302849	7305326	2478	*	6.23654	6.56789	5.80566	0.627492	0.000191044	0.00151148
chr3	72997508	72999108	1601	*	7.41895	7.67612	7.10578	0.505274	0.000191978	0.00151798
chr11	133954599	133958033	3435	*	6.96078	7.24336	6.60902	0.547109	0.000192968	0.00152493
chr10	14172903	14174503	1601	*	6.64094	6.93407	6.27265	0.56325	0.000193276	0.00152647
chr1	74730789	74734836	4048	*	7.64191	7.90052	7.3266	0.508458	0.000194104	0.00152947
chr5	38556699	38558299	1601	*	6.74675	7.04037	6.3777	0.568848	0.000193889	0.00152947
chr5	109740126	109742392	2267	*	6.22692	6.55871	5.7953	0.625342	0.000193792	0.00152947
chr8	143951581	143954497	2917	*	6.03949	6.37347	5.60414	0.627808	0.000194094	0.00152947
chr8	43092261	43095092	2832	*	7.14837	7.41778	6.81683	0.524038	0.00019703	0.00155163
chr11	68902763	68904363	1601	*	7.2328	7.48933	6.92058	0.505408	0.000197573	0.001555
chr1	201538578	201540178	1601	*	5.95506	6.3006	5.49981	0.644996	0.000198896	0.00156361
chr8	91040510	91042110	1601	*	5.66984	6.04367	5.16393	0.681739	0.000198798	0.00156361
chr9	16869331	16871936	2606	*	6.51159	6.81166	6.13225	0.577335	0.000199146	0.00156409
chr18	711264	712864	1601	*	6.18182	6.51315	5.75099	0.622406	0.000199188	0.00156409
chr19	45405434	45407812	2379	*	7.04703	7.33211	6.69139	0.553382	0.000200125	0.00157055
chr15	34223794	34226177	2384	*	7.06461	7.34387	6.71799	0.545061	0.000201482	0.00157784
chr3	32816862	32818462	1601	*	6.50618	6.81139	6.11858	0.583275	0.000201518	0.00157784
chr5	143401590	143404108	2519	*	6.41749	6.75673	5.97311	0.638635	0.000201318	0.00157784
chr10	133634	135234	1601	*	6.77433	7.06388	6.41171	0.556333	0.000202371	0.00158361
chr15	92900537	92902137	1601	*	8.1456	8.40615	7.82738	0.512534	0.000202915	0.00158604
chr13	25167927	25169527	1601	*	6.29458	6.61174	5.88746	0.601158	0.000202847	0.00158604
chr7	149147476	149149906	2431	*	6.86504	7.14049	6.52429	0.535673	0.000203178	0.00158719
chr2	84969272	84970872	1601	*	7.30267	7.55558	6.9958	0.500294	0.000203623	0.00158895
chr4	87006629	87008229	1601	*	6.7169	7.00186	6.36145	0.550188	0.000203636	0.00158895
chr2	99488158	99489758	1601	*	6.77703	7.06949	6.4098	0.566387	0.000204034	0.00159114
chr19	49487685	49489285	1601	*	7.31999	7.59341	6.98234	0.531233	0.000204491	0.00159379
chr2	196924435	196926035	1601	*	7.86497	8.08814	7.60084	0.445434	0.000205079	0.00159746
chr4	73068153	73069753	1601	*	7.05547	7.32127	6.72938	0.519233	0.000205479	0.00159966
chr1	77979183	77980783	1601	*	7.17412	7.44888	6.83443	0.53396	0.000206188	0.00160426
chr7	151875902	151877502	1601	*	5.96136	6.30368	5.51169	0.639022	0.000206572	0.00160633
chr19	16075930	16078275	2346	*	6.77472	7.06301	6.41406	0.554934	0.000206884	0.00160784
chr16	21158263	21159863	1601	*	5.29529	5.72499	4.68054	0.751213	0.000207047	0.00160819
chr7	104206605	104209149	2545	*	7.55655	7.81867	7.23598	0.512715	0.000207712	0.00161152
chr10	73743363	73744963	1601	*	7.07153	7.36877	6.69671	0.570514	0.000207594	0.00161152
chr20	34110438	34113425	2988	*	7.53127	7.78557	7.22235	0.500696	0.000208206	0.00161443
chr3	51940570	51942170	1601	*	6.38264	6.68769	5.9953	0.582613	0.000208496	0.00161576
chr10	78028403	78030003	1601	*	6.39466	6.70266	6.00256	0.58592	0.000208967	0.00161848
chr15	69451642	69454732	3091	*	7.66635	7.93459	7.33658	0.524212	0.000209474	0.00162149
chr7	17938494	17940094	1601	*	6.99134	7.28468	6.62272	0.564493	0.000210297	0.00162646
chr7	152924897	152926497	1601	*	5.21768	5.65105	4.59535	0.75506	0.000210356	0.00162646
chr7	124763254	124766285	3032	*	6.77611	7.05409	6.43148	0.538734	0.000210586	0.00162732
chr16	70286898	70289790	2893	*	6.83175	7.10609	6.4927	0.532803	0.000211378	0.00163252
chr3	32392224	32393824	1601	*	6.40223	6.70935	6.01154	0.58572	0.000211753	0.00163356
chr5	177471848	177473448	1601	*	6.29958	6.61271	5.89908	0.596009	0.000211882	0.00163363
chr1	223845844	223847444	1601	*	5.73899	6.11395	5.23099	0.680828	0.00021266	0.0016387
chr16	84616318	84617918	1601	*	7.19823	7.45292	6.88873	0.499568	0.000213303	0.00164272
chr3	31533584	31535184	1601	*	7.54852	7.79902	7.24519	0.491626	0.000213464	0.00164303
chr8	141306211	141307811	1601	*	6.19572	6.52431	5.76952	0.618161	0.000213742	0.00164424
chr20	63895222	63896822	1601	*	6.59341	6.90321	6.19836	0.590876	0.000214482	0.00164866
chr13	49113089	49114689	1601	*	5.5603	5.94164	5.04044	0.692452	0.000214559	0.00164866
chr8	124537996	124540478	2483	*	7.72126	7.96481	7.42806	0.482949	0.000214931	0.00165059
chr11	122655182	122657418	2237	*	6.25081	6.5715	5.83783	0.604367	0.000215193	0.00165167
chr2	45649493	45653976	4484	*	7.51294	7.77036	7.19939	0.506678	0.000215781	0.00165526
chr3	120596120	120597720	1601	*	6.86621	7.15208	6.50933	0.550439	0.000216687	0.00166127
chr12	7960292	7961892	1601	*	6.22015	6.55076	5.79054	0.620209	0.00021695	0.00166234
chr21	37364820	37367711	2892	*	7.01944	7.27888	6.70289	0.508813	0.000217103	0.00166259
chr8	130441997	130443597	1601	*	6.64142	6.93424	6.27362	0.562529	0.000217579	0.0016653
chr3	66037712	66040188	2477	*	6.86756	7.1443	6.52483	0.538406	0.000218393	0.00167059
chr6	104958253	104959853	1601	*	7.98007	8.21091	7.70511	0.458844	0.000218985	0.00167417
chr1	25429015	25432676	3662	*	7.3351	7.59442	7.01871	0.506359	0.000220127	0.00168195
chr17	4364232	4367282	3051	*	6.71561	7.00218	6.35763	0.555821	0.000220744	0.00168573
chr3	177195250	177196850	1601	*	7.41309	7.67824	7.08799	0.5179	0.000220892	0.00168591
chr14	102083217	102088533	5317	*	7.76767	8.00991	7.47637	0.477724	0.000221648	0.00169073
chr5	181169590	181171190	1601	*	5.4762	5.88136	4.9108	0.714173	0.000221986	0.00169236
chr5	102865719	102867319	1601	*	7.02921	7.30369	6.68993	0.533804	0.000222126	0.00169248
chr22	50626888	50629200	2313	*	6.12469	6.45152	5.70144	0.616518	0.000223064	0.00169678
chr19	48965299	48966899	1601	*	6.15757	6.49626	5.71415	0.631849	0.000223765	0.00170116
chr7	100118400	100120670	2271	*	7.09505	7.36848	6.75739	0.532913	0.000224516	0.00170592
chr2	174681276	174684335	3060	*	6.64601	6.94143	6.27411	0.564766	0.00022484	0.00170743
chr19	17555471	17557071	1601	*	6.36921	6.68993	5.95619	0.602758	0.000225065	0.00170819
chr16	29790618	29792218	1601	*	7.11411	7.38374	6.78223	0.522683	0.00022611	0.00171516
chr6	26332249	26333849	1601	*	6.19721	6.52626	5.77021	0.615771	0.00022737	0.00172376
chr1	248838204	248839804	1601	*	6.12577	6.45454	5.69926	0.615387	0.000228844	0.00173397
chr10	95560192	95561792	1601	*	6.04765	6.37902	5.61674	0.621612	0.000229708	0.00173955
chr15	89893032	89895244	2213	*	7.17036	7.43243	6.84986	0.513648	0.000229978	0.00174062
chr6	13613947	13616831	2885	*	7.69835	7.94115	7.40624	0.480631	0.000230186	0.00174123
chr15	67541385	67542985	1601	*	6.76351	7.05399	6.39942	0.559445	0.000230662	0.00174386
chr13	60395362	60398995	3634	*	7.51567	7.75932	7.22235	0.479684	0.000231138	0.00174458
chr13	110561360	110562960	1601	*	5.95997	6.32893	5.46297	0.669232	0.000231142	0.00174458
chr4	4865400	4867000	1601	*	5.61345	5.99184	5.09911	0.682849	0.000230889	0.00174458
chr13	41311849	41313449	1601	*	7.53349	7.77229	7.24718	0.472145	0.000231927	0.00174954
chr15	63503361	63504961	1601	*	5.87135	6.22326	5.40491	0.648343	0.00023329	0.00175885
chr10	100653800	100656370	2571	*	6.27259	6.58754	5.8691	0.597679	0.000233827	0.00176192
chr16	23508953	23510553	1601	*	6.51744	6.81426	6.1433	0.567179	0.000234264	0.00176423
chr10	132305953	132307553	1601	*	5.91043	6.25459	5.45757	0.63703	0.000234474	0.00176484
chr3	81760049	81761649	1601	*	6.68333	6.97266	6.32104	0.558862	0.000234742	0.00176588
chr1	154973480	154976051	2572	*	7.19878	7.47213	6.86124	0.530649	0.000235748	0.00177247
chr2	37924372	37926642	2271	*	6.93114	7.21885	6.57137	0.553536	0.000236202	0.00177419
chr3	148990544	148993175	2632	*	6.48053	6.77848	6.1046	0.570692	0.000236238	0.00177419
chr5	124744977	124750521	5545	*	8.94767	9.15217	8.70931	0.40955	0.000236493	0.00177513
chr1	22451510	22453110	1601	*	6.42014	6.72768	6.02875	0.583449	0.000237075	0.00177754
chr4	140153038	140155330	2293	*	7.0184	7.29972	6.6686	0.543949	0.000237307	0.0017783
chr19	10230034	10231634	1601	*	5.5878	5.98109	5.04537	0.700344	0.000238249	0.00178437
chr11	64305670	64307270	1601	*	5.66347	6.03037	5.17023	0.669602	0.000238653	0.00178642
chr1	214549697	214551297	1601	*	6.57992	6.87541	6.20789	0.564172	0.000239352	0.00179067
chr7	5528373	5531832	3460	*	7.41887	7.67131	7.1127	0.497284	0.000239685	0.00179218
chr17	72591569	72593169	1601	*	6.23985	6.56177	5.82484	0.606855	0.000241163	0.00180224
chr22	49960872	49962472	1601	*	5.98321	6.32601	5.53272	0.637731	0.000241438	0.0018033
chr11	14644909	14646509	1601	*	7.39619	7.63977	7.10295	0.480527	0.000241965	0.00180625
chr12	108856253	108857853	1601	*	6.58527	6.87601	6.22075	0.559916	0.000242725	0.00181093
chr14	32934986	32936586	1601	*	7.48451	7.74383	7.16813	0.507701	0.000243552	0.00181544
chr1	94236077	94237677	1601	*	6.42209	6.73155	6.02759	0.584779	0.000243596	0.00181544
chr1	152106386	152107986	1601	*	5.40356	5.80787	4.83981	0.715593	0.000243808	0.00181602
chr3	138915130	138916730	1601	*	5.34576	5.75561	4.77111	0.718289	0.00024452	0.00182033
chr13	100087833	100092043	4211	*	7.98935	8.23047	7.69968	0.475637	0.000244909	0.00182124
chr9	100473053	100477002	3950	*	7.54062	7.77244	7.26427	0.458573	0.000245511	0.00182471
chr1	84078252	84079852	1601	*	6.80324	7.08384	6.45456	0.540872	0.00024567	0.0018249
chr7	40132954	40136068	3115	*	7.70049	7.93988	7.41333	0.472106	0.000246644	0.00182898
chr4	140151260	140152860	1601	*	6.11593	6.45524	5.67146	0.635017	0.000246582	0.00182898
chr19	38974702	38976302	1601	*	5.63473	6.00912	5.12778	0.681415	0.000246756	0.00182898
chr18	48408968	48410568	1601	*	5.52786	5.91086	5.00491	0.690355	0.000246418	0.00182898
chr6	35494851	35498727	3877	*	6.95936	7.23929	6.61173	0.541911	0.000247304	0.00183204
chr20	4149145	4150745	1601	*	6.34555	6.6618	5.93993	0.596914	0.000247521	0.00183265
chr2	26344770	26347650	2881	*	7.85354	8.0876	7.57401	0.463802	0.000248146	0.00183558
chr13	109784668	109786268	1601	*	5.6007	5.97836	5.08772	0.681749	0.000248187	0.00183558
chr2	60549251	60550851	1601	*	5.84779	6.19733	5.38553	0.646882	0.000248627	0.00183785
chr6	71289243	71290843	1601	*	6.47638	6.77631	6.09729	0.572116	0.000248903	0.00183889
chr16	85169695	85171295	1601	*	5.11906	5.54344	4.51524	0.737668	0.00024917	0.00183986
chr6	118894784	118896384	1601	*	7.32756	7.59302	7.00197	0.517645	0.000250014	0.00184509
chr17	7560782	7563394	2613	*	6.96244	7.22878	6.63554	0.519519	0.000250308	0.00184626
chr10	30783924	30785524	1601	*	5.20942	5.63402	4.60515	0.735891	0.000250896	0.00184959
chr16	68022690	68024290	1601	*	6.82754	7.10778	6.4794	0.540687	0.00025228	0.00185879
chr10	79443870	79445470	1601	*	5.65232	6.02427	5.14985	0.672202	0.00025249	0.00185933
chr5	75053206	75054806	1601	*	5.9923	6.3361	5.54003	0.64142	0.000252827	0.0018608
chr19	42252701	42255379	2679	*	6.87206	7.14197	6.53975	0.526013	0.0002535	0.00186476
chr9	7797329	7799806	2478	*	6.82217	7.09811	6.48066	0.534227	0.000254406	0.0018694
chr5	62402499	62404996	2498	*	7.20565	7.45593	6.90265	0.492148	0.000254896	0.00187199
chr12	62258945	62262050	3106	*	7.84021	8.06518	7.57356	0.446953	0.000257245	0.00188822
chr16	1826735	1828335	1601	*	6.61187	6.92938	6.20416	0.599974	0.000257481	0.00188894
chr2	189762160	189763760	1601	*	6.86124	7.15699	6.4888	0.564479	0.00025783	0.00189047
chr1	6624949	6626549	1601	*	6.16761	6.48754	5.75589	0.602959	0.000258819	0.00189671
chr4	182142736	182144850	2115	*	6.46556	6.7654	6.08661	0.572209	0.000260209	0.00190587
chr19	44756892	44758492	1601	*	5.33384	5.7456	4.7554	0.717744	0.000260926	0.00191009
chr2	186484802	186487999	3198	*	8.16983	8.40173	7.89339	0.461006	0.000261137	0.00191061
chr15	52567206	52568806	1601	*	7.53534	7.7825	7.23691	0.488337	0.000261414	0.0019108
chr9	131275713	131278352	2640	*	5.99662	6.33423	5.55505	0.626938	0.000261443	0.0019108
chr5	139651930	139653530	1601	*	5.2696	5.68375	4.68641	0.727567	0.000262862	0.00192013
chr10	73729244	73731762	2519	*	7.07013	7.33845	6.74023	0.521494	0.000263212	0.00192166
chr10	21512332	21513932	1601	*	8.17234	8.39525	7.90857	0.443599	0.000263717	0.00192432
chr9	83706024	83709369	3346	*	7.90052	8.13859	7.61525	0.470533	0.000263953	0.001925
chr15	51829712	51831312	1601	*	6.75538	7.03454	6.40891	0.540474	0.000264442	0.00192754
chr1	38003939	38005539	1601	*	5.96741	6.30879	5.51936	0.633018	0.000264971	0.00193036
chr12	51950300	51953478	3179	*	7.30407	7.55031	7.00696	0.484988	0.000265552	0.00193253
chr2	181456262	181457862	1601	*	5.72669	6.09329	5.234	0.666474	0.00026593	0.00193425
chr8	43055139	43059035	3897	*	7.71732	7.9463	7.44502	0.454888	0.000266587	0.00193799
chr1	100036927	100038527	1601	*	7.17194	7.45803	6.81471	0.551055	0.000267682	0.00194491
chr7	88218761	88221499	2739	*	7.15111	7.42246	6.81662	0.52827	0.000268112	0.00194699
chr1	161116085	161119442	3358	*	7.59492	7.8521	7.28172	0.502922	0.000268437	0.00194712
chr1	155859602	155861634	2033	*	6.27312	6.59595	5.85658	0.605299	0.00026835	0.00194712
chr7	102433257	102434857	1601	*	5.83019	6.18125	5.36526	0.646309	0.000268558	0.00194712
chr14	60979839	60982546	2708	*	7.69207	7.92577	7.41304	0.461914	0.0002697	0.00195435
chr15	101293909	101296486	2578	*	7.70509	7.94364	7.41914	0.471335	0.000270081	0.00195535
chr14	20331664	20334334	2671	*	7.61657	7.86108	7.32198	0.483064	0.000270125	0.00195535
chr13	102400769	102402369	1601	*	6.68869	6.97165	6.33635	0.547188	0.000271562	0.00196471
chr2	171687819	171689419	1601	*	7.37552	7.6281	7.06914	0.49699	0.000272641	0.00196821
chr14	63726212	63727812	1601	*	7.11675	7.38218	6.79122	0.517172	0.000272657	0.00196821
chr2	66573797	66576420	2624	*	6.51598	6.81835	6.13296	0.575437	0.00027222	0.00196821
chr17	21284723	21286323	1601	*	6.21864	6.53188	5.81796	0.593102	0.000272666	0.00196821
chr1	61049549	61051149	1601	*	5.56501	5.94441	5.04879	0.680269	0.000272769	0.00196821
chr22	38699188	38701991	2804	*	7.39877	7.63777	7.11215	0.471576	0.000274691	0.00198015
chr3	168250169	168251769	1601	*	7.45301	7.69657	7.15981	0.480343	0.000275005	0.00198015
chr15	41971190	41972790	1601	*	6.03386	6.36864	5.59714	0.620927	0.00027486	0.00198015
chr19	30374365	30375965	1601	*	5.58563	5.96134	5.07624	0.679126	0.000274752	0.00198015
chr9	111895538	111898570	3033	*	7.43491	7.67417	7.14791	0.472087	0.000276141	0.00198414
chr7	44489907	44491507	1601	*	7.03618	7.29911	6.7144	0.513035	0.000276072	0.00198414
chr6	25278677	25280277	1601	*	6.17703	6.49874	5.76237	0.604893	0.000276062	0.00198414
chr7	148884073	148885673	1601	*	5.60849	5.98181	5.1035	0.674372	0.000275944	0.00198414
chr2	205685262	205686862	1601	*	5.7144	6.07584	5.23099	0.660225	0.000277632	0.00199275
chr10	100008381	100009981	1601	*	7.19411	7.46033	6.86739	0.520521	0.000278101	0.00199401
chr17	41810824	41812424	1601	*	6.29906	6.60597	5.90872	0.583641	0.000277981	0.00199401
chr4	112817503	112819103	1601	*	6.11948	6.45199	5.68664	0.618475	0.000280119	0.00200742
chr6	41786429	41788622	2194	*	6.86259	7.14534	6.51057	0.545618	0.000280322	0.00200782
chr14	30559532	30561132	1601	*	7.46023	7.71396	7.15216	0.498206	0.000281496	0.00201517
chr20	41027270	41030875	3606	*	7.78226	8.01274	7.50782	0.455086	0.000281985	0.00201655
chr4	186721897	186723497	1601	*	7.41867	7.67171	7.11161	0.494987	0.000281978	0.00201655
chr4	87388088	87391641	3554	*	7.58419	7.83256	7.28398	0.487865	0.000282839	0.00202159
chr7	123749146	123750746	1601	*	7.36092	7.62126	7.04302	0.509001	0.000283405	0.00202354
chr11	117327571	117329171	1601	*	6.28507	6.60628	5.87123	0.601251	0.000283408	0.00202354
chr22	31748634	31750234	1601	*	7.02555	7.30099	6.6848	0.531813	0.000284536	0.00202849
chr15	74780993	74783885	2893	*	6.79754	7.07705	6.45055	0.537825	0.000284549	0.00202849
chr2	42046552	42048152	1601	*	5.64204	6.01497	5.13779	0.674778	0.00028441	0.00202849
chr15	55735358	55736958	1601	*	7.13433	7.38647	6.82859	0.492791	0.000285484	0.00203309
chr5	180351708	180354423	2716	*	6.32083	6.63797	5.91374	0.596621	0.000285493	0.00203309
chr1	165697341	165698941	1601	*	6.44887	6.75223	6.06427	0.576542	0.000287201	0.00204419
chr2	23925328	23928431	3104	*	7.82614	8.05105	7.55958	0.445836	0.000288296	0.00205091
chr12	11650178	11651778	1601	*	7.4322	7.69143	7.11596	0.507163	0.000288678	0.00205148
chr15	63505021	63506621	1601	*	7.02523	7.2924	6.69708	0.518273	0.000288581	0.00205148
chr11	59754111	59757145	3035	*	6.91762	7.19485	6.57415	0.537452	0.000289069	0.00205307
chr16	2250248	2251848	1601	*	6.11783	6.45554	5.67612	0.627259	0.000289203	0.00205307
chr1	223712524	223714124	1601	*	6.54134	6.83384	6.17405	0.56078	0.000290693	0.00206257
chr11	16604030	16609990	5961	*	8.09354	8.32781	7.81372	0.46379	0.000291181	0.00206388
chr6	125748099	125749699	1601	*	5.9593	6.30282	5.50755	0.633467	0.000291138	0.00206388
chr10	102393773	102395373	1601	*	5.93942	6.27978	5.49312	0.627642	0.000291957	0.00206831
chr19	506880	508480	1601	*	6.00654	6.34327	5.56648	0.623891	0.000292393	0.00207032
chr11	46242442	46244042	1601	*	5.65705	6.02271	5.16603	0.662651	0.000293054	0.00207392
chr1	147242102	147244817	2716	*	7.46898	7.70745	7.18314	0.468783	0.000293335	0.00207483
chr10	32053987	32055587	1601	*	7.69751	7.92633	7.42543	0.453515	0.000293816	0.00207702
chr5	142023911	142026136	2226	*	6.50285	6.79429	6.13725	0.557933	0.00029395	0.00207702
chr4	139554129	139557126	2998	*	7.30498	7.55159	7.00735	0.483666	0.000294189	0.00207763
chr6	63571261	63572861	1601	*	6.01224	6.3691	5.53703	0.649392	0.000294679	0.00208002
chr1	71079159	71082332	3174	*	7.85969	8.1007	7.57018	0.473296	0.000294991	0.00208114
chr6	150866038	150867638	1601	*	6.32668	6.62832	5.94484	0.573367	0.000296436	0.00209025
chr9	8855706	8857306	1601	*	7.62193	7.87205	7.31915	0.489419	0.000297772	0.0020975
chr1	67685635	67687235	1601	*	6.77716	7.04711	6.4448	0.523378	0.000297723	0.0020975
chr15	65790294	65793456	3163	*	7.46863	7.70599	7.18436	0.468775	0.000298018	0.00209815
chr9	14322366	14323966	1601	*	5.94741	6.29446	5.48951	0.642124	0.000299408	0.00210684
chr17	39199891	39201491	1601	*	6.68831	6.96581	6.34441	0.537727	0.000300074	0.00211044
chr11	9459201	9460801	1601	*	6.8129	7.0941	6.46327	0.54218	0.000300509	0.0021124
chr10	117004240	117006460	2221	*	6.29538	6.60078	5.90747	0.579094	0.000300719	0.00211279
chr17	19237947	19239547	1601	*	6.77275	7.04483	6.43715	0.528352	0.00030093	0.00211318
chr7	16646362	16647962	1601	*	7.08777	7.34441	6.77539	0.502158	0.000301839	0.00211847
chr2	24791946	24793546	1601	*	6.46649	6.7616	6.09508	0.562261	0.000302023	0.00211867
chr9	137588925	137591778	2854	*	6.93075	7.19082	6.61327	0.507227	0.000304595	0.00213561
chr4	124710459	124712059	1601	*	7.24663	7.49735	6.943	0.491602	0.000306639	0.00214884
chr2	159613914	159615514	1601	*	7.69062	7.9295	7.40417	0.471828	0.000307238	0.00215131
chr9	91360728	91362328	1601	*	6.58689	6.87406	6.22797	0.551919	0.000307307	0.00215131
chr14	49631997	49633597	1601	*	7.1099	7.37546	6.78418	0.516011	0.000307589	0.00215217
chr5	138179268	138180868	1601	*	7.17231	7.43563	6.84996	0.509917	0.000307848	0.00215288
chr3	129438670	129441575	2906	*	7.77228	8.00443	7.49549	0.458695	0.000309545	0.00216363
chr4	38662236	38666351	4116	*	8.16322	8.39583	7.88576	0.459885	0.000310191	0.00216704
chr1	200301545	200303145	1601	*	5.82578	6.18283	5.35025	0.650482	0.000311396	0.00217434
chr3	9398180	9401027	2848	*	8.04672	8.27567	7.77446	0.450891	0.000311867	0.00217652
chr1	64965019	64966619	1601	*	6.5385	6.82312	6.18358	0.546593	0.000312962	0.00218192
chr13	42039201	42042238	3038	*	7.06747	7.32231	6.75774	0.497837	0.000313835	0.00218603
chr2	64767052	64768652	1601	*	6.05797	6.40343	5.60282	0.633534	0.000313872	0.00218603
chr16	23147215	23150613	3399	*	7.00213	7.26862	6.67501	0.515585	0.000314337	0.00218814
chrX	38801377	38802977	1601	*	6.42292	6.73406	6.02568	0.585388	0.000315305	0.00219376
chr4	185127116	185129712	2597	*	6.18555	6.52218	5.74565	0.62722	0.000315933	0.00219701
chr11	103108392	103112263	3872	*	7.37067	7.61309	7.07912	0.477983	0.000318531	0.00221395
chr10	14836775	14839832	3058	*	7.30111	7.54263	7.01086	0.475582	0.000319878	0.00222217
chr3	138833453	138836059	2607	*	7.10473	7.3673	6.78349	0.510096	0.000321214	0.00223031
chr2	43225200	43228023	2824	*	7.18124	7.4504	6.85009	0.521792	0.000323467	0.00224481
chr2	74177121	74178721	1601	*	7.24579	7.50418	6.9308	0.502004	0.000324209	0.00224767
chr10	99912644	99914244	1601	*	6.88126	7.16283	6.53108	0.541604	0.000324664	0.00224968
chr20	36605568	36607168	1601	*	6.75239	7.04006	6.3927	0.548578	0.000325261	0.00225267
chr10	6580220	6581820	1601	*	6.09894	6.43047	5.66775	0.616808	0.000326001	0.0022555
chr15	96356537	96358137	1601	*	5.57135	5.95049	5.05562	0.678857	0.000325876	0.0022555
chr1	203127251	203128851	1601	*	5.37764	5.77197	4.83321	0.694199	0.00032662	0.00225864
chr19	52027354	52028954	1601	*	7.21381	7.47203	6.89908	0.50462	0.000327225	0.00226167
chr19	44303766	44305366	1601	*	6.61272	6.8985	6.256	0.549247	0.000327498	0.00226197
chr10	17615899	17618326	2428	*	6.42823	6.73933	6.03106	0.585076	0.000327601	0.00226197
chr6	41920171	41923144	2974	*	7.97429	8.19657	7.71141	0.441806	0.00032831	0.00226521
chr11	65856590	65859588	2999	*	7.07144	7.32536	6.76307	0.496477	0.000328401	0.00226521
chr10	32958256	32959856	1601	*	6.90298	7.17531	6.567	0.523487	0.000329199	0.00226955
chr16	78099185	78100785	1601	*	6.0988	6.419	5.68664	0.598121	0.000331432	0.0022836
chrX	155069740	155071340	1601	*	6.05703	6.39197	5.62004	0.617313	0.000331572	0.0022836
chr3	69540791	69543308	2518	*	6.64956	6.94221	6.28204	0.556534	0.000333265	0.00229294
chr2	201257644	201259244	1601	*	5.44896	5.83208	4.92577	0.684862	0.0003331	0.00229294
chr20	298535	300135	1601	*	7.35916	7.60505	7.06258	0.482069	0.000333935	0.00229639
chr19	50050487	50052087	1601	*	5.64975	6.01254	5.16393	0.656227	0.000334222	0.00229721
chr3	107522269	107526513	4245	*	7.59918	7.8268	7.32879	0.449874	0.000335181	0.00230146
chr6	158996995	159001335	4341	*	7.4351	7.68498	7.13269	0.48755	0.00033508	0.00230146
chr11	64230010	64231610	1601	*	5.69093	6.04904	5.2135	0.651565	0.000335348	0.00230146
chr14	34460339	34463510	3172	*	7.63968	7.89848	7.32408	0.502129	0.000336254	0.00230651
chr13	52010481	52013571	3091	*	7.97153	8.1983	7.70234	0.449882	0.000337412	0.00231213
chr11	86066781	86068381	1601	*	7.57461	7.8406	7.24825	0.514689	0.000337261	0.00231213
chr19	47111996	47114406	2411	*	6.38443	6.69132	5.99411	0.57941	0.000338607	0.00231915
chr8	12752811	12756765	3955	*	7.40654	7.66119	7.09709	0.496282	0.000338883	0.00231987
chr11	78573265	78575878	2614	*	7.36333	7.5982	7.08263	0.461442	0.000339064	0.00231993
chr6	87407305	87408905	1601	*	6.37199	6.69172	5.96062	0.595114	0.000339403	0.00231993
chr17	42608023	42610634	2612	*	7.36791	7.60224	7.08799	0.461499	0.000341066	0.00232897
chr3	79017449	79019049	1601	*	7.14841	7.40026	6.8431	0.493869	0.000340986	0.00232897
chr12	103930941	103932541	1601	*	7.50852	7.73842	7.23491	0.453394	0.000342335	0.00233423
chr5	160398502	160400102	1601	*	7.15121	7.40192	6.84757	0.488019	0.00034307	0.00233423
chr3	15857898	15859498	1601	*	6.98458	7.24446	6.66738	0.504949	0.000342703	0.00233423
chr2	219596766	219599177	2412	*	7.06789	7.32903	6.74878	0.509774	0.000342655	0.00233423
chr10	80078083	80080220	2138	*	6.8359	7.11095	6.49576	0.5283	0.000343208	0.00233423
chr14	20680646	20682690	2045	*	6.89522	7.18391	6.53394	0.551544	0.000343147	0.00233423
chr1	107963298	107966343	3046	*	6.74657	7.03711	6.38237	0.555854	0.000342124	0.00233423
chr12	65828109	65829709	1601	*	6.27079	6.57822	5.87959	0.579609	0.000342451	0.00233423
chr2	183077757	183079893	2137	*	6.73052	7.01583	6.37452	0.547997	0.000343554	0.00233541
chr12	55816450	55819230	2781	*	7.72803	7.9603	7.45105	0.456769	0.000344094	0.00233792
chr2	33597638	33600555	2918	*	7.17244	7.42929	6.85974	0.502554	0.000345773	0.00234815
chr6	100879674	100882479	2806	*	7.6497	7.89242	7.3577	0.477116	0.000348395	0.00236362
chr1	52054479	52056079	1601	*	7.29671	7.5488	6.99106	0.492486	0.000348746	0.00236362
chr10	96044108	96045708	1601	*	7.27602	7.53291	6.96326	0.499714	0.000348662	0.00236362
chr19	58401052	58403985	2934	*	7.01962	7.29645	6.67674	0.53503	0.000348493	0.00236362
chr2	202031955	202033555	1601	*	6.32088	6.63072	5.92577	0.587035	0.000349206	0.00236557
chr1	151197394	151200374	2981	*	7.27678	7.52835	6.97188	0.490287	0.000349593	0.00236584
chr15	62058964	62061576	2613	*	6.97096	7.2347	6.64798	0.509234	0.000349528	0.00236584
chr8	94435256	94436856	1601	*	7.30048	7.56019	6.98353	0.503638	0.000350291	0.0023682
chr3	112085744	112088222	2479	*	6.25192	6.57288	5.83849	0.596448	0.000350199	0.0023682
chr18	46096772	46098372	1601	*	7.182	7.435	6.875	0.494127	0.000350595	0.00236908
chr11	76207139	76209576	2438	*	6.21377	6.52936	5.80924	0.589302	0.000352761	0.00238253
chr12	101876589	101878979	2391	*	6.05788	6.38145	5.64008	0.60423	0.000353573	0.00238448
chr10	5976960	5978560	1601	*	5.70908	6.07726	5.2135	0.663395	0.000353244	0.00238448
chr5	93806785	93808385	1601	*	5.57593	5.94942	5.07063	0.668613	0.000353438	0.00238448
chr8	124473032	124474632	1601	*	7.28926	7.54268	6.98165	0.492444	0.000354647	0.00239053
chr3	97970987	97972587	1601	*	5.75358	6.10647	5.28543	0.641578	0.000354919	0.00239118
chr2	163734660	163736260	1601	*	7.5023	7.75199	7.20016	0.488592	0.000355664	0.00239501
chr14	70908323	70909923	1601	*	7.08966	7.35488	6.76446	0.514309	0.000356133	0.0023958
chr6	116253619	116255219	1601	*	6.98966	7.25729	6.66083	0.519363	0.000356513	0.00239718
chr6	37695467	37698312	2846	*	6.59819	6.89222	6.22848	0.561131	0.000357221	0.00240075
chr4	47913069	47915795	2727	*	7.11119	7.38122	6.77869	0.521358	0.000358237	0.0024056
chr1	26994020	26995620	1601	*	5.86601	6.20877	5.41556	0.632802	0.000358472	0.0024056
chr7	100825614	100827214	1601	*	6.57205	6.86848	6.19852	0.56079	0.00035865	0.0024056
chr12	120687676	120689276	1601	*	7.01575	7.27839	6.69442	0.50746	0.000359703	0.00240947
chr7	112206073	112207673	1601	*	6.68419	6.97338	6.32213	0.551394	0.000359934	0.00240947
chr1	8817549	8819149	1601	*	6.39461	6.6993	6.00784	0.573486	0.000359403	0.00240947
chr11	108496642	108498928	2287	*	6.2337	6.55512	5.8195	0.600367	0.000359797	0.00240947
chr5	16935856	16937456	1601	*	5.98263	6.31441	5.55103	0.612833	0.000361121	0.00241623
chr6	122789272	122790872	1601	*	6.41345	6.7183	6.02644	0.57571	0.000361535	0.00241662
chr7	137343337	137344937	1601	*	6.1218	6.44332	5.70745	0.596201	0.00036147	0.00241662
chr2	230864238	230867431	3194	*	6.76328	7.03056	6.43497	0.518394	0.000362086	0.00241912
chr15	58986615	58989344	2730	*	7.61154	7.84136	7.33805	0.452367	0.000362884	0.00242326
chr8	17497220	17498820	1601	*	6.2972	6.60217	5.90998	0.577263	0.0003632	0.00242418
chr1	26035005	26036605	1601	*	5.54852	5.92973	5.02893	0.674911	0.000364665	0.00243277
chr17	29567242	29569803	2562	*	6.48931	6.80166	6.0901	0.584926	0.000364912	0.00243322
chr9	37463394	37464994	1601	*	7.32487	7.57281	7.02528	0.483216	0.000365639	0.00243688
chr18	21243279	21244879	1601	*	7.56262	7.80349	7.27331	0.472763	0.000366234	0.00243965
chr8	28489241	28491662	2422	*	7.02956	7.30619	6.687	0.532097	0.000367118	0.00244434
chr7	84195878	84197478	1601	*	6.05873	6.38191	5.6416	0.603435	0.000367319	0.00244449
chr16	24540410	24542010	1601	*	7.68213	7.91842	7.39942	0.465171	0.000367854	0.00244685
chr1	93079851	93081451	1601	*	7.52311	7.77399	7.21923	0.49043	0.000368072	0.0024471
chr16	1771518	1774669	3152	*	7.16268	7.40902	6.86545	0.482511	0.000368678	0.00244938
chr2	151826644	151828244	1601	*	7.09528	7.35712	6.77515	0.50764	0.000368774	0.00244938
chr4	102343202	102344802	1601	*	6.38226	6.68109	6.00491	0.565616	0.000368983	0.00244957
chr22	25403845	25405445	1601	*	5.79901	6.15002	5.33415	0.638006	0.000370348	0.00245743
chr3	15859758	15861358	1601	*	5.62809	6.00299	5.1202	0.668118	0.000370887	0.00245982
chr17	56832207	56835159	2953	*	6.80165	7.07536	6.46357	0.528239	0.000373025	0.00247159
chr6	111604997	111606597	1601	*	5.42711	5.8155	4.89401	0.682401	0.000373022	0.00247159
chr7	155297961	155300712	2752	*	7.9331	8.18945	7.62113	0.49799	0.000373662	0.0024746
chr19	35000611	35002211	1601	*	6.33166	6.6398	5.93931	0.578173	0.000374062	0.00247605
chr1	150364854	150366454	1601	*	7.64947	7.90288	7.34185	0.494647	0.000374436	0.00247732
chr1	11261305	11263805	2501	*	6.85886	7.13652	6.51471	0.534988	0.000374909	0.00247924
chr7	22853810	22855410	1601	*	5.28909	5.6839	4.74375	0.694308	0.000375348	0.00248094
chr5	53478824	53480424	1601	*	6.22396	6.55146	5.79958	0.607104	0.000376114	0.0024848
chr1	179026099	179027699	1601	*	6.90531	7.17465	6.57387	0.517122	0.000377267	0.00249121
chr2	219551334	219552934	1601	*	5.44829	5.82754	4.93234	0.67475	0.000378054	0.00249519
chr2	101698599	101700199	1601	*	7.5321	7.76537	7.2537	0.458724	0.000378351	0.00249594
chr1	46300472	46305624	5153	*	8.12188	8.3458	7.8567	0.442525	0.000378986	0.00249835
chr1	89523426	89526167	2742	*	6.86041	7.12007	6.54352	0.50347	0.000379083	0.00249835
chr10	114630230	114632739	2510	*	6.85642	7.1192	6.53488	0.507787	0.000379953	0.00250287
chr11	118789387	118793509	4123	*	7.79751	8.03529	7.51264	0.467063	0.000380706	0.00250662
chr6	21593161	21594761	1601	*	6.67885	6.96342	6.32401	0.54283	0.000380912	0.00250676
chr9	101397299	101398899	1601	*	7.07587	7.33155	6.76491	0.496068	0.000382343	0.00251496
chr1	79006787	79008387	1601	*	5.67209	6.04886	5.16076	0.668757	0.000382772	0.00251658
chr4	185809975	185811575	1601	*	7.37876	7.62338	7.08402	0.478286	0.000383277	0.00251868
chr3	115623244	115624844	1601	*	6.09661	6.41607	5.68568	0.598444	0.000384793	0.00252742
chr3	52237744	52240348	2605	*	6.71514	6.99238	6.37165	0.532769	0.000387391	0.00254326
chr2	231464115	231465715	1601	*	5.96834	6.30678	5.52536	0.620532	0.000388057	0.0025464
chr9	95509473	95511073	1601	*	6.49629	6.78742	6.13118	0.556083	0.00038849	0.00254801
chrX	120558721	120560321	1601	*	7.01757	7.28141	6.69442	0.512578	0.000388841	0.00254909
chr18	35239991	35242474	2484	*	7.48692	7.72414	7.20288	0.465506	0.00038906	0.0025493
chr11	125624967	125627506	2540	*	7.46445	7.70458	7.17622	0.471252	0.000389904	0.0025536
chr3	195269316	195272666	3351	*	7.17892	7.42267	6.88545	0.47703	0.000392283	0.00256794
chr7	129948761	129951875	3115	*	7.84305	8.06198	7.58485	0.433602	0.000393801	0.00257665
chr13	80340859	80343388	2530	*	7.03138	7.31408	6.67943	0.539367	0.000394313	0.00257875
chr14	23284527	23287894	3368	*	7.3247	7.57015	7.02875	0.479607	0.000394575	0.00257923
chr15	74460152	74463939	3788	*	8.01685	8.24838	7.74093	0.455812	0.000395479	0.0025839
chr7	151341585	151343185	1601	*	6.93765	7.19368	6.62617	0.49799	0.000396002	0.00258607
chr20	47784034	47786854	2821	*	6.23716	6.56637	5.80991	0.608313	0.000396283	0.00258667
chr12	12695951	12697551	1601	*	5.95955	6.29924	5.51442	0.621555	0.000396679	0.00258801
chr7	26202776	26204376	1601	*	7.92951	8.14052	7.68225	0.419408	0.000399734	0.00260544
chr3	53160758	53162358	1601	*	5.21394	5.61817	4.65035	0.698168	0.000399585	0.00260544
chr20	5608998	5610598	1601	*	7.15325	7.40201	6.85247	0.486839	0.000400275	0.00260772
chr1	16366673	16368273	1601	*	6.56707	6.85246	6.21095	0.54531	0.000400735	0.00260947
chr5	149551061	149552661	1601	*	6.33367	6.63888	5.94606	0.575185	0.000401643	0.00261414
chr12	121804638	121807360	2723	*	6.8488	7.11047	6.52892	0.50605	0.000402451	0.00261814
chr1	156212313	156214270	1958	*	6.46447	6.75411	6.10169	0.553332	0.00040317	0.00262157
chr19	39412081	39414837	2757	*	7.27632	7.51651	6.988	0.470988	0.000404455	0.00262867
chr8	94261321	94262921	1601	*	5.65524	6.02474	5.15727	0.663527	0.000406176	0.00263734
chr19	56402952	56407044	4093	*	7.78647	8.0104	7.52128	0.440778	0.000407617	0.00264346
chr5	7868010	7870620	2611	*	7.46627	7.69806	7.18996	0.455815	0.000407628	0.00264346
chr7	112204078	112205678	1601	*	7.0005	7.27119	6.66701	0.521211	0.000407896	0.00264346
chr14	104794120	104795720	1601	*	6.05128	6.375	5.63326	0.600144	0.000407741	0.00264346
chr1	236394485	236396957	2473	*	6.60911	6.91219	6.22495	0.571034	0.000409089	0.00264867
chr12	6828320	6830384	2065	*	6.24444	6.55074	5.85508	0.57498	0.000408981	0.00264867
chr3	132417630	132419230	1601	*	7.07583	7.35284	6.73269	0.53028	0.000410189	0.0026541
chr9	128455791	128457391	1601	*	6.01077	6.3348	5.59222	0.600738	0.000410317	0.0026541
chr8	57994740	57996340	1601	*	6.72261	6.99134	6.39211	0.517504	0.000410656	0.00265503
chr6	127267311	127268911	1601	*	7.31387	7.56429	7.01066	0.488436	0.000411152	0.00265571
chrX	21839348	21840948	1601	*	6.45163	6.74877	6.07697	0.561882	0.000410991	0.00265571
chr17	44944634	44947466	2833	*	7.73103	7.94792	7.47567	0.427489	0.000413326	0.00266849
chr19	3983988	3987585	3598	*	7.56557	7.79208	7.29673	0.446664	0.000413971	0.00267139
chr5	76714793	76717770	2978	*	7.37709	7.64248	7.05164	0.512896	0.00041499	0.0026739
chr8	35236011	35237611	1601	*	5.94945	6.27985	5.52019	0.609596	0.000415	0.0026739
chr2	137964276	137965876	1601	*	5.88132	6.22349	5.43192	0.626581	0.000414578	0.0026739
chr14	104800299	104801899	1601	*	5.49722	5.87542	4.98323	0.666915	0.000415342	0.0026739
chr1	31788151	31789751	1601	*	5.24422	5.63921	4.69853	0.688733	0.000415201	0.0026739
chr1	210232503	210234103	1601	*	6.12164	6.44666	5.70144	0.601516	0.000418454	0.00269139
chr14	37197606	37199550	1945	*	5.97837	6.30668	5.55264	0.606453	0.000419118	0.00269439
chr17	50706421	50708948	2528	*	7.28253	7.52449	6.99165	0.472105	0.000420578	0.0027025
chr3	116443026	116446062	3037	*	7.87174	8.09308	7.61018	0.437211	0.000422403	0.00271277
chr14	20630918	20632518	1601	*	6.96653	7.23558	6.63554	0.519421	0.000422575	0.00271277
chr18	22169166	22171338	2173	*	6.17969	6.49354	5.778	0.585455	0.00042379	0.00271928
chr6	125956489	125958089	1601	*	6.43342	6.72639	6.0654	0.554896	0.000424332	0.00272148
chr9	120875436	120877514	2079	*	5.99433	6.33109	5.55425	0.618264	0.000425683	0.00272886
chr8	61712623	61714223	1601	*	7.28842	7.52799	7.00099	0.468872	0.000427582	0.00273975
chr5	180859641	180861241	1601	*	6.6871	6.96501	6.34255	0.533731	0.000429182	0.00274871
chr6	28211847	28214075	2229	*	6.28827	6.60431	5.88299	0.586698	0.000430041	0.00275068
chr19	56508440	56510040	1601	*	6.02643	6.37405	5.56752	0.62995	0.000429785	0.00275068
chr17	28719432	28721032	1601	*	6.57017	6.85189	6.21974	0.538517	0.000431725	0.0027598
chr16	71894294	71897247	2954	*	7.65611	7.88843	7.37906	0.457846	0.000431977	0.00276011
chrX	108440803	108442403	1601	*	7.24383	7.4834	6.9564	0.468413	0.00043244	0.00276133
chr15	60477836	60480228	2393	*	7.27895	7.52444	6.98294	0.477905	0.000434455	0.00277204
[truncated: 3,978 more rows]
