# Supplementary material for: l-2-Hydroxyglutarate impairs neuronal differentiation through epigenetic activation of MYC expression
Source: J Clin Invest. 2026 Mar 17;136(9):e197010. doi: 10.1172/JCI197010 (PMC13132370; doi:10.1172/JCI197010)
Supplement: Supporting data values [file jci-136-197010-s263.xlsx]

## Sheet: Figure1B
patient	compoundName	mean	note
GMDP-2-001	2-HYDROXYGLUTARIC	10.1724
GMDP-2-003	2-HYDROXYGLUTARIC	10.0015
GMDP-2-004	2-HYDROXYGLUTARIC	11.3045
GMDP-2-005	2-HYDROXYGLUTARIC	11.2322
GMDP-2-006	2-HYDROXYGLUTARIC	11.3145
GMDP-2-011	2-HYDROXYGLUTARIC	10.9409
GMDP-2-012	2-HYDROXYGLUTARIC	11.196
GMDP-2-013	2-HYDROXYGLUTARIC	10.7448
GMDP-2-016	2-HYDROXYGLUTARIC	10.934
GMDP-2-018	2-HYDROXYGLUTARIC	11.3466
GMDP-2-019	2-HYDROXYGLUTARIC	10.7863
GMDP-2-020	2-HYDROXYGLUTARIC	10.8976
GMDP-2-021	2-HYDROXYGLUTARIC	9.92553
GMDP-2-022	2-HYDROXYGLUTARIC	10.1025
GMDP-2-026	2-HYDROXYGLUTARIC	11.0522
GMDP-2-031	2-HYDROXYGLUTARIC	10.0596
GMDP-2-034	2-HYDROXYGLUTARIC	10.0863
GMDP-2-035	2-HYDROXYGLUTARIC	11.4218
GMDP-2-037	2-HYDROXYGLUTARIC	9.94056
GMDP-2-038	2-HYDROXYGLUTARIC	10.5091
GMDP-2-044	2-HYDROXYGLUTARIC	10.6592
GMDP-2-046	2-HYDROXYGLUTARIC	10.7904
GMDP-2-048	2-HYDROXYGLUTARIC	9.72485
GMDP-2-052	2-HYDROXYGLUTARIC	10.2688
GMDP-2-053	2-HYDROXYGLUTARIC	11.3165
GMDP-2-054	2-HYDROXYGLUTARIC	10.059
GMDP-2-055	2-HYDROXYGLUTARIC	11.0319
GMDP-2-057	2-HYDROXYGLUTARIC	10.3158
GMDP-2-058	2-HYDROXYGLUTARIC	10.8654
GMDP-2-060	2-HYDROXYGLUTARIC	10.4946
GMDP-2-061	2-HYDROXYGLUTARIC	10.2672
GMDP-2-064	2-HYDROXYGLUTARIC	11.0019
GMDP-2-068	2-HYDROXYGLUTARIC	10.8745
GMDP-2-075	2-HYDROXYGLUTARIC	10.8863
GMDP-2-077	2-HYDROXYGLUTARIC	11.067
GMDP-2-079	2-HYDROXYGLUTARIC	10.7816
GMDP-2-082	2-HYDROXYGLUTARIC	11.1077
GMDP-2-087	2-HYDROXYGLUTARIC	11.2589
GMDP-2-090	2-HYDROXYGLUTARIC	10.6107
GMDP-2-095	2-HYDROXYGLUTARIC	10.383
GMDP-2-099	2-HYDROXYGLUTARIC	9.83644
GMDP-2-100	2-HYDROXYGLUTARIC	11.1306
GMDP-2-101	2-HYDROXYGLUTARIC	10.7004
GMDP-2-102	2-HYDROXYGLUTARIC	9.50995
GMDP-2-103	2-HYDROXYGLUTARIC	9.81579
GMDP-2-105	2-HYDROXYGLUTARIC	11.4932
GMDP-2-111	2-HYDROXYGLUTARIC	10.8244
GMDP-2-113	2-HYDROXYGLUTARIC	11.5448
GMDP-2-119	2-HYDROXYGLUTARIC	10.2407
GMDP-2-125	2-HYDROXYGLUTARIC	10.8516
GMDP-2-126	2-HYDROXYGLUTARIC	9.90062
GMDP-2-127	2-HYDROXYGLUTARIC	10.7821
GMDP-2-128	2-HYDROXYGLUTARIC	9.75877
GMDP-2-129	2-HYDROXYGLUTARIC	10.9916
GMDP-2-130	2-HYDROXYGLUTARIC	11.0012
GMDP-2-131	2-HYDROXYGLUTARIC	10.313
GMDP-2-131-4	2-HYDROXYGLUTARIC	11.0828
GMDP-2-134	2-HYDROXYGLUTARIC	10.9842
GMDP-2-138	2-HYDROXYGLUTARIC	11.3242
GMDP-2-139	2-HYDROXYGLUTARIC	10.946
GMDP-2-140	2-HYDROXYGLUTARIC	12.0268
GMDP-2-142	2-HYDROXYGLUTARIC	10.8291
GMDP-2-143	2-HYDROXYGLUTARIC	10.6963
GMDP-2-144	2-HYDROXYGLUTARIC	10.8209
GMDP-2-146	2-HYDROXYGLUTARIC	10.4982
GMDP-2-151	2-HYDROXYGLUTARIC	11.1832
GMDP-2-153	2-HYDROXYGLUTARIC	10.9337
GMDP-2-155	2-HYDROXYGLUTARIC	10.5061
GMDP-2-158	2-HYDROXYGLUTARIC	10.7912
GMDP-2-162	2-HYDROXYGLUTARIC	10.2482
GMDP-2-169	2-HYDROXYGLUTARIC	10.5403
GMDP-2-170	2-HYDROXYGLUTARIC	9.8935
GMDP-2-172	2-HYDROXYGLUTARIC	10.7209
GMDP-2-173	2-HYDROXYGLUTARIC	11.1023
GMDP-2-175	2-HYDROXYGLUTARIC	10.8475
GMDP-2-176	2-HYDROXYGLUTARIC	10.3158
GMDP-2-177	2-HYDROXYGLUTARIC	9.63829
GMDP-2-178	2-HYDROXYGLUTARIC	11.1461
GMDP-2-179	2-HYDROXYGLUTARIC	11.069
GMDP-2-180	2-HYDROXYGLUTARIC	10.4662
GMDP-2-181	2-HYDROXYGLUTARIC	10.5882
GMDP-2-182	2-HYDROXYGLUTARIC	10.961
GMDP-2-183	2-HYDROXYGLUTARIC	10.5851
GMDP-2-184	2-HYDROXYGLUTARIC	10.6277
GMDP-2-185	2-HYDROXYGLUTARIC	11.0205
GMDP-2-186	2-HYDROXYGLUTARIC	10.7981
GMDP-2-187	2-HYDROXYGLUTARIC	11.1625
GMDP-2-188	2-HYDROXYGLUTARIC	10.6353
GMDP-3-0003-1	2-HYDROXYGLUTARIC	11.1298
GMDP-3-0004-1	2-HYDROXYGLUTARIC	11.172
GMDP-3-0032-1	2-HYDROXYGLUTARIC	10.0349
GMDP-3-0050-1	2-HYDROXYGLUTARIC	10.2544
GMDP-3-0067-1	2-HYDROXYGLUTARIC	9.96323
GMDP-3-0067-2	2-HYDROXYGLUTARIC	10.5416
GMDP-3-0067-3	2-HYDROXYGLUTARIC	10.6415
GMDP-3-0086-1	2-HYDROXYGLUTARIC	10.303
GMDP-3-0086-2	2-HYDROXYGLUTARIC	10.8448
GMDP-3-0086-3	2-HYDROXYGLUTARIC	11.28
GMDP-3-0086-4	2-HYDROXYGLUTARIC	10.5089
GMDP-3-0086-5	2-HYDROXYGLUTARIC	9.71611
GMDP-3-0086-6	2-HYDROXYGLUTARIC	9.86293
GMDP-3-0086-7	2-HYDROXYGLUTARIC	10.712
GMDP-3-0086-8	2-HYDROXYGLUTARIC	11.2426
GMDP-3-0109-1	2-HYDROXYGLUTARIC	10.7705
GMDP-3-0110-1	2-HYDROXYGLUTARIC	10.6402
GMDP-3-0110-2	2-HYDROXYGLUTARIC	10.3917
GMDP-3-0110-3	2-HYDROXYGLUTARIC	11.1923
GMDP-3-0111-1	2-HYDROXYGLUTARIC	10.1344
GMDP-3-0112-1	2-HYDROXYGLUTARIC	10.8928
GMDP-3-0113-1	2-HYDROXYGLUTARIC	11.6468
GMDP-3-0114-1	2-HYDROXYGLUTARIC	10.7069
GMDP-3-0114-2	2-HYDROXYGLUTARIC	9.82692
GMDP-3-0114-3	2-HYDROXYGLUTARIC	11.1027
GMDP-3-0114-4	2-HYDROXYGLUTARIC	10.6222
GMDP-3-0114-5	2-HYDROXYGLUTARIC	9.56021
GMDP-3-0115-1	2-HYDROXYGLUTARIC	9.77348
GMDP-3-0115-2	2-HYDROXYGLUTARIC	10.9004
GMDP-3-0115-3	2-HYDROXYGLUTARIC	11.1769
GMDP-3-0117-1	2-HYDROXYGLUTARIC	10.8309
GMDP-3-0117-2	2-HYDROXYGLUTARIC	9.7862
GMDP-3-0117-3	2-HYDROXYGLUTARIC	10.5158
GMDP-3-0117-4	2-HYDROXYGLUTARIC	10.7493
GMDP-3-0118-1	2-HYDROXYGLUTARIC	10.8307
GMDP-3-0118-2	2-HYDROXYGLUTARIC	10.8385
GMDP-3-0118-3	2-HYDROXYGLUTARIC	10.4721
GMDP-3-0119-1	2-HYDROXYGLUTARIC	11.185
GMDP-3-0120-1	2-HYDROXYGLUTARIC	11.0543
GMDP-3-0121-1	2-HYDROXYGLUTARIC	11.0342
GMDP-3-0122-1	2-HYDROXYGLUTARIC	10.6254
GMDP-3-0123-1	2-HYDROXYGLUTARIC	10.5654
GMDP-3-0123-2	2-HYDROXYGLUTARIC	10.5158
GMDP-3-0123-3	2-HYDROXYGLUTARIC	11.1467
GMDP-3-0124-1	2-HYDROXYGLUTARIC	10.9991
GMDP-3-0124-2	2-HYDROXYGLUTARIC	10.8822
GMDP-3-0124-3	2-HYDROXYGLUTARIC	10.8917
GMDP-3-0125-1	2-HYDROXYGLUTARIC	9.58423
GMDP-3-0125-3	2-HYDROXYGLUTARIC	10.4953
GMDP-3-0126-1	2-HYDROXYGLUTARIC	10.6777
GMDP-3-0127-1	2-HYDROXYGLUTARIC	10.0465
GMDP-3-0127-3	2-HYDROXYGLUTARIC	10.2719
GMDP-3-0128-1	2-HYDROXYGLUTARIC	10.7361
GMDP-3-0128-2	2-HYDROXYGLUTARIC	11.0513
GMDP-3-0128-3	2-HYDROXYGLUTARIC	9.65885
GMDP-3-0129-1	2-HYDROXYGLUTARIC	10.9109
GMDP-3-0129-3	2-HYDROXYGLUTARIC	10.5313
GMDP-3-0130-1	2-HYDROXYGLUTARIC	11.1873
GMDP-3-0130-3	2-HYDROXYGLUTARIC	11.5968
GMDP-3-0131-1	2-HYDROXYGLUTARIC	10.2634
GMDP-3-0131-2	2-HYDROXYGLUTARIC	9.96395
GMDP-3-0131-3	2-HYDROXYGLUTARIC	11.0514
GMDP-3-0132-1	2-HYDROXYGLUTARIC	10.7534
GMDP-3-0132-2	2-HYDROXYGLUTARIC	9.98205
GMDP-3-0132-3	2-HYDROXYGLUTARIC	10.8154
GMDP-3-0133-1	2-HYDROXYGLUTARIC	10.6154
GMDP-3-0133-2	2-HYDROXYGLUTARIC	11.3533
GMDP-3-0133-3	2-HYDROXYGLUTARIC	11.8686
GMDP-3-0133-4	2-HYDROXYGLUTARIC	10.9119
GMDP-3-0134-1	2-HYDROXYGLUTARIC	11.0021
GMDP-3-0134-2	2-HYDROXYGLUTARIC	11.5741
GMDP-3-0134-3	2-HYDROXYGLUTARIC	10.9597
GMDP-3-0135-1	2-HYDROXYGLUTARIC	11.1584
GMDP-3-0136-1	2-HYDROXYGLUTARIC	9.46998
GMDP-4-0001-1	2-HYDROXYGLUTARIC	10.8724
GMDP-4-0001-3	2-HYDROXYGLUTARIC	11.2816
GMDP-4-0001-4	2-HYDROXYGLUTARIC	11.4207
GMDP-4-0002-1	2-HYDROXYGLUTARIC	9.88666
GMDP-4-0002-3	2-HYDROXYGLUTARIC	11.0063
GMDP-4-0003-1	2-HYDROXYGLUTARIC	11.1378
GMDP-4-0003-2	2-HYDROXYGLUTARIC	10.7911
GMDP-4-0003-3	2-HYDROXYGLUTARIC	9.8067
GMDP-4-0004-1	2-HYDROXYGLUTARIC	10.5745
GMDP-4-0004-2	2-HYDROXYGLUTARIC	10.9045
GMDP-4-0004-4	2-HYDROXYGLUTARIC	10.5203
GMDP-4-0005-1	2-HYDROXYGLUTARIC	10.9149
GMDP-4-0005-2	2-HYDROXYGLUTARIC	10.3228
GMDP-4-0005-3	2-HYDROXYGLUTARIC	10.897
GMDP-4-0005-4	2-HYDROXYGLUTARIC	10.1289
GMDP-4-0005-5	2-HYDROXYGLUTARIC	11.2609
GMDP-4-0006-1	2-HYDROXYGLUTARIC	10.3579
GMDP-4-0006-2	2-HYDROXYGLUTARIC	11.0792
GMDP-4-0006-3	2-HYDROXYGLUTARIC	10.0325
GMDP-4-0007-1	2-HYDROXYGLUTARIC	11.316
GMDP-4-0007-2	2-HYDROXYGLUTARIC	11.368
GMDP-4-0007-3	2-HYDROXYGLUTARIC	11.4778
GMDP-4-0008-1	2-HYDROXYGLUTARIC	11.3428
GMDP-4-0008-2	2-HYDROXYGLUTARIC	11.019
GMDP-4-0008-3	2-HYDROXYGLUTARIC	11.1743
GMDP-4-0009-1	2-HYDROXYGLUTARIC	10.991
GMDP-4-0009-2	2-HYDROXYGLUTARIC	10.9388
GMDP-4-0009-3	2-HYDROXYGLUTARIC	11.047
GMDP-4-0010-1	2-HYDROXYGLUTARIC	11.2052
GMDP-4-0010-2	2-HYDROXYGLUTARIC	10.5597
GMDP-4-0010-3	2-HYDROXYGLUTARIC	9.99344
GMDP-4-0011-1	2-HYDROXYGLUTARIC	10.2294
GMDP-4-0011-2	2-HYDROXYGLUTARIC	11.4246
GMDP-4-0011-3	2-HYDROXYGLUTARIC	10.9635
GMDP-4-0012-1	2-HYDROXYGLUTARIC	10.07
GMDP-4-0012-2	2-HYDROXYGLUTARIC	10.1119
GMDP-4-0012-3	2-HYDROXYGLUTARIC	9.83742
GMDP-4-0013-1	2-HYDROXYGLUTARIC	10.9332
GMDP-4-0013-2	2-HYDROXYGLUTARIC	11.4712
GMDP-4-0013-3	2-HYDROXYGLUTARIC	11.5226
GMDP-4-0014-1	2-HYDROXYGLUTARIC	10.761
GMDP-4-0014-2	2-HYDROXYGLUTARIC	11.4879
GMDP-4-0014-3	2-HYDROXYGLUTARIC	11.0557
GMDP-4-0015-1	2-HYDROXYGLUTARIC	10.6727
GMDP-4-0015-2	2-HYDROXYGLUTARIC	11.4935
GMDP-4-0015-3	2-HYDROXYGLUTARIC	9.96469
GMDP-4-0016-1	2-HYDROXYGLUTARIC	11.0107
GMDP-4-0016-2	2-HYDROXYGLUTARIC	10.9397
GMDP-4-0016-3	2-HYDROXYGLUTARIC	10.0667
GMDP-4-0017-1	2-HYDROXYGLUTARIC	10.9701
GMDP-4-0017-2	2-HYDROXYGLUTARIC	11.082
GMDP-4-0017-3	2-HYDROXYGLUTARIC	11.0139
GMDP-4-0018-1	2-HYDROXYGLUTARIC	10.5195
GMDP-4-0018-2	2-HYDROXYGLUTARIC	10.8877
GMDP-4-0018-3	2-HYDROXYGLUTARIC	10.9338
GMDP-4-0019-1	2-HYDROXYGLUTARIC	10.7106
GMDP-4-0020-1	2-HYDROXYGLUTARIC	11.1089
GMDP-4-0020-2	2-HYDROXYGLUTARIC	11.009
GMDP-4-0020-3	2-HYDROXYGLUTARIC	9.77338
GMDP-4-0021-1	2-HYDROXYGLUTARIC	9.46193
GMDP-4-0021-2	2-HYDROXYGLUTARIC	11.0561
GMDP-4-0021-3	2-HYDROXYGLUTARIC	9.94549
GMDP-4-0022-1	2-HYDROXYGLUTARIC	10.2963
GMDP-4-0022-2	2-HYDROXYGLUTARIC	11.3375
GMDP-4-0023-1	2-HYDROXYGLUTARIC	10.259
GMDP-4-0023-2	2-HYDROXYGLUTARIC	10.9931
GMDP-4-0023-3	2-HYDROXYGLUTARIC	10.9469
GMDP-4-0024-1	2-HYDROXYGLUTARIC	11.0069
GMDP-4-0024-2	2-HYDROXYGLUTARIC	10.9231
GMDP-4-0024-3	2-HYDROXYGLUTARIC	10.9331
GMDP-4-0025-1	2-HYDROXYGLUTARIC	10.454
GMDP-4-0025-3	2-HYDROXYGLUTARIC	10.7085
GMDP-4-0026-1	2-HYDROXYGLUTARIC	10.7345
GMDP-4-0026-2	2-HYDROXYGLUTARIC	10.9492
GMDP-4-0026-3	2-HYDROXYGLUTARIC	10.9313
GMDP-4-0027-1	2-HYDROXYGLUTARIC	11.3545
GMDP-4-0027-2	2-HYDROXYGLUTARIC	11.4178
GMDP-4-0027-3	2-HYDROXYGLUTARIC	11.1521
GMDP-4-0028-1	2-HYDROXYGLUTARIC	10.4115
GMDP-4-0028-2	2-HYDROXYGLUTARIC	10.7815
GMDP-4-0028-3	2-HYDROXYGLUTARIC	10.666
GMDP-4-0029-1	2-HYDROXYGLUTARIC	15.3541	L-2HGA patient
GMDP-4-0029-2	2-HYDROXYGLUTARIC	11.3836	parent of L-2HGA patients
GMDP-4-0029-3	2-HYDROXYGLUTARIC	10.7559	parent of L-2HGA patients
GMDP-4-0029-4	2-HYDROXYGLUTARIC	14.1268	L-2HGA patient
GMDP-4-0030-1	2-HYDROXYGLUTARIC	10.6622
GMDP-4-0030-2	2-HYDROXYGLUTARIC	11.0249
GMDP-4-0030-3	2-HYDROXYGLUTARIC	11.0323
GMDP-4-0030-4	2-HYDROXYGLUTARIC	10.6482
GMDP-4-0031-1	2-HYDROXYGLUTARIC	10.6724
GMDP-4-0031-2	2-HYDROXYGLUTARIC	10.6603
GMDP-4-0031-3	2-HYDROXYGLUTARIC	11.1197
GMDP-4-0031-4	2-HYDROXYGLUTARIC	10.6345
GMDP-4-0032-1	2-HYDROXYGLUTARIC	10.8783
GMDP-4-0032-2	2-HYDROXYGLUTARIC	11.138
GMDP-4-0032-3	2-HYDROXYGLUTARIC	11.1665
GMDP-4-0032-4	2-HYDROXYGLUTARIC	10.2002
GMDP-4-0033-1	2-HYDROXYGLUTARIC	11.3065
GMDP-4-0033-2	2-HYDROXYGLUTARIC	10.3402
GMDP-4-0033-3	2-HYDROXYGLUTARIC	9.69685
GMDP-4-0034-1	2-HYDROXYGLUTARIC	10.9219
GMDP-4-0034-2	2-HYDROXYGLUTARIC	10.1692
GMDP-4-0034-3	2-HYDROXYGLUTARIC	10.9772
GMDP-4-0034-4	2-HYDROXYGLUTARIC	9.97933
GMDP-4-0035-1	2-HYDROXYGLUTARIC	10.7979
GMDP-4-0035-2	2-HYDROXYGLUTARIC	11.2163
GMDP-4-0035-3	2-HYDROXYGLUTARIC	10.5383
GMDP-4-0036-1	2-HYDROXYGLUTARIC	10.7614
GMDP-4-0036-2	2-HYDROXYGLUTARIC	10.5582
GMDP-4-0036-3	2-HYDROXYGLUTARIC	11.0237
GMDP-4-0037-1	2-HYDROXYGLUTARIC	11.3852
GMDP-4-0037-2	2-HYDROXYGLUTARIC	10.9407
GMDP-4-0037-3	2-HYDROXYGLUTARIC	11.4121
GMDP-4-0038-1	2-HYDROXYGLUTARIC	11.3124
GMDP-4-0038-2	2-HYDROXYGLUTARIC	10.8352
GMDP-4-0038-3	2-HYDROXYGLUTARIC	11.1084
GMDP-4-0038-4	2-HYDROXYGLUTARIC	10.1818
GMDP-4-0039-1	2-HYDROXYGLUTARIC	10.2526
GMDP-4-0039-2	2-HYDROXYGLUTARIC	10.6734
GMDP-4-0039-3	2-HYDROXYGLUTARIC	11.1204
GMDP-4-0039-4	2-HYDROXYGLUTARIC	10.6211
GMDP-4-0040-1	2-HYDROXYGLUTARIC	10.7027
GMDP-4-0040-2	2-HYDROXYGLUTARIC	10.6348
GMDP-4-0040-3	2-HYDROXYGLUTARIC	10.8616
GMDP-4-0041-1	2-HYDROXYGLUTARIC	10.8056
GMDP-4-0041-2	2-HYDROXYGLUTARIC	9.84051
GMDP-4-0041-3	2-HYDROXYGLUTARIC	11.4655
GMDP-4-0042-1	2-HYDROXYGLUTARIC	10.8066
GMDP-4-0042-2	2-HYDROXYGLUTARIC	11.1113
GMDP-4-0042-3	2-HYDROXYGLUTARIC	10.7016
GMDP-4-0042-4	2-HYDROXYGLUTARIC	10.0469
GMDP-4-0043-1	2-HYDROXYGLUTARIC	10.6058
GMDP-4-0043-2	2-HYDROXYGLUTARIC	10.2938
GMDP-4-0043-3	2-HYDROXYGLUTARIC	9.70418
GMDP-4-0044-1	2-HYDROXYGLUTARIC	10.8401
GMDP-4-0044-2	2-HYDROXYGLUTARIC	10.5853
GMDP-4-0044-3	2-HYDROXYGLUTARIC	11.0551
GMDP-4-0045-1	2-HYDROXYGLUTARIC	10.5745
GMDP-4-0045-2	2-HYDROXYGLUTARIC	10.4125
GMDP-4-0045-3	2-HYDROXYGLUTARIC	11.2547
GMDP-4-0045-4	2-HYDROXYGLUTARIC	11.1938

## Sheet: Figure1C
compoundName	pValLogNeg	meanareaTicNormalziedLog	foldChangeLog2
2',4'-DIHYDROXYACETOPHENONE	1.06488	5.99313	-3.9689
2-AMINOPHENOL-1	1.9152	2.06917	-9.18687
2-AMINOPHENOL-2	2.83277	2.2468	-9.89377
2-HYDROXYGLUTARIC	15.3108	14.2697	5.15725
2-PROPENOATE-1	0.448296	6.83065	1.01095
2,3-DIHYDROXYBENZOATE	0.198549	11.3634	2.78215
2,4-Diaminobutyric acid	0.18337	2.52026	-7.34526
2,5-DIHYDROXYBENZOATE	0.231962	6.71641	2.50398
3-METHYL-2-OXINDOLENeg	0.0776408	6.19121	-1.29751
3-METHYLHISTAMINE	0.747553	9.53817	1.64421
3,4-DIHYDROXYBENZOATE	0.455395	7.60727	-1.01581
4-GUANIDINOBUTANOATE-2	0.773474	9.86565	1.78959
4-HYDROXY-3-METHOXYPHENYLGLYCOL	0.438269	9.11094	1.17372
5-HYDROXYLYSINE	0.913471	3.97411	-1.88926
5-VALEROLACTONE	0.638219	7.89051	-1.00402
6-Phosphonoglucono-D-lactone	0.263581	4.167	-2.62448
ACETOACETATE	2.81342	9.12386	1.61042
ADENOSINE-MONOPHOSPHATE	0.437074	11.7746	1.27071
ANSERINE	0.133513	6.85662	-1.47041
BENZALDEHYDE	0.0359356	5.43882	1.95648
BUTANOATE	4.13963	11.3131	3.09771
Butyrylcarnitine	5.73763	16.8237	2.25237
CAFFEINE	1.01875	16.8726	2.91074
CHOLATE	3.93299	14.4328	4.90852
CYSTEINENeg	2.59028	1.94367	-10.2301
CYTIDINE 2',3'-CYCLIC PHOSPHATE-1	0.244386	4.52253	9.02083
CYTIDINE DIPHOSPHATE	0.234426	4.81248	1.21022
DECANOATE	2.7924	0	-9.34271
DEOXYCHOLATE	1.05442	13.771	2.63104
DEOXYCYTIDINE-1	1.01076	2.34912	-9.33456
DEOXYCYTIDINE MONOPHOSPHATE-1	0.763407	1.93648	-9.23134
DEOXYGUANOSINE	0.388064	9.07326	1.22794
DEOXYGUANOSINE-MONOPHOSPHATE	0.477051	10.7481	1.58345
DIAMINOPIMELATE	0.867225	5.92783	1.01757
DIETHANOLAMINE	0.314939	8.72053	1.17989
DIMETHYLGLYCINE	0.964593	12.8312	1.49818
DL-2-AMINOCTANOATE	1.15919	11.1447	-1.20348
EPINEPHRINE	0.883983	4.07692	-1.77126
ERYTHRITOL	0.206141	2.5222	-8.11509
ERYTHROSE-4-PHOSPHATE	0.154402	6.4003	-1.64238
ETHYLMALONATE	2.60612	9.6656	1.63134
FOLATE	0.606913	1.76927	-7.84763
Fructose 1,6-bisphosphate	1.72307	2.10351	-9.79467
FRUCTOSE 6-PHOSPHATE	0.249916	7.10567	-1.74304
GLUCONOLACTONE	0.0545153	8.59471	-1.02258
GLUCOSAMINE 6-PHOSPHATE	0.530365	2.0629	-8.35659
GLYCERALDEHYDE 3-PHOSPHATE	0.62144	3.96189	7.84991
GLYCEROL-MYRISTATE	1.63685	10.3895	2.49303
GLYCOCHENODEOXYCHOLATE	0.648903	13.9989	-1.17818
GLYCOLATE	1.94007	10.5116	-1.33605
GUANIDINOSUCCINATE	1.50313	10.5085	-1.26552
HEPTADECANOATE	0.199065	8.30468	-1.72683
HIPPURATE	0.893411	14.0496	1.42622
HOMOGENTISATE	0.217995	7.83093	-1.63035
HYDROQUINONE	0.28887	9.43041	1.93583
HYDROXYPYRUVATE	2.53443	4.17172	-2.62054
ITACONATE	7.41664	10.8242	3.69961
KETOLEUCINE	0.708215	6.20664	12.9478
L-DOPA	0.475035	2.35784	-8.34007
LAUROYLCARNITINE	1.61131	14.1256	1.53013
LIPOIC REDUCED	0.642805	1.95723	-8.34241
LITHOCHOLATE	0.808853	6.32533	1.59469
LPE(18:1)	1.8891	14.0112	-1.14382
MALONATE	0.154587	4.03664	1.16811
N-ACETYLCYSTEINE	0.125848	4.9704	1.13929
N-ACETYLGLUTAMATE	0.358662	2.744	-8.95064
N-ACETYLGLYCINE	2.41415	8.35616	-1.78864
N6-(DELTA2-ISOPENTENYL)-ADENINE	1.20191	0	-7.39561
NERVONATE	0.0158512	5.60689	1.68792
OPHTHALMATE-2	0.251252	4.24066	-1.13895
PANTOTHENATE	0.914054	11.0552	-1.1198
PORPHOBILINOGEN-2	0.860194	9.56584	1.35414
PREGNENOLONE SULFATE	0.647936	12.5762	2.06514
PTERIN	0.699992	2.03828	-8.60041
PYRAZOLE	0.406017	2.25987	-8.10479
PYRROLE-2-CARBOXYLATE	0.633174	2.12731	-8.54835
R-LIPOIC	0.190217	4.01498	1.42097
RAFFINOSE	1.71602	9.12892	-1.17999
S-ADENOSYLHOMOCYSTEINE-2	0.154725	11.4482	1.22151
SALICYLATE	0.459634	8.15454	1.07616
SPERMIDINE	1.20676	10.4099	1.51083
TETRADECANOYLCARNITINE	3.79277	11.1893	2.85792
THEOBROMINE	0.593651	15.0541	1.44609
THEOPHYLLINE	0.745379	14.1838	2.22148
THYMINE	1.55949	0	-8.27962
URACIL-1	0.636593	4.51626	-2.27072
URIDINE 5'-DIPHOSPHATE	0.45068	9.46226	1.8265
URIDINE DIPHOSPHATE-N-ACETYLGLUCOSAMINE	0.157746	7.04108	-1.05412
URSODEOXYCHOLATE	1.22698	11.4643	2.26704
XANTHURENATE	0.557661	4.34108	-1.07835

## Sheet: Figure1D
Compound	pValLogNeg	meanAreaLog	foldChangeLog2
(2E_6E)-(10R_11S)-10_11-Epoxy-3_7_11-trimethyltrideca-2_6-dienoicacid	2.44945	14.3112	2.46116
(7S_8S)-DiHODE	4.93066	17.2473	3.26758
(R_R)-Tartaricacid	3.71055	16.1753	3.22433
1-Deoxy-D-altro-heptulose7-phosphate (1)	1.44535	18.6414	1.25684
1-Deoxy-D-altro-heptulose7-phosphate (2)	1.35914	20.3904	1.15988
2'-Deoxyadenosine	0.553223	13.1035	1.13998
2'-O-Methylinosine	2.16379	13.8622	1.44637
2-(3-Carboxy-3-aminopropyl)-L-histidine	2.68552	14.7021	1.49506
2-(alpha-D-Mannosyl)-3-phosphoglycerate	0.791416	12.5257	-1.13663
2-Amino-4-sulfinobutanoic acid (homocysteine sufinic acid)	2.37036	16.63	1.02945
2-hydroxyglutarate	12.1825	20.8549	3.21963
2-Tritriacontyl-5-hydroxy-7-methoxychromone	1.05632	12.3302	-2.40988
3'-UMP	5.5467	17.8788	1.64691
3-Indolepropionicacid	1.43453	10.5421	-1.75264
5-L-Glutamyl-taurine	1.84069	15.9922	1.03573
5-Phosphonooxy-L-lysine	0.543691	12.2876	-2.01007
6-Methoxyquinoline	0.548983	17.2191	2.18971
Adenosine monophosphate	4.15383	19.6398	1.37635
Alanyl-N-(5-amino-1,5-dicarboxypentyl)glutamine	0.344142	12.8253	-1.00706
arg-ala	3.8455	19.1237	1.1876
ARG-PHE	3.37863	16.7028	2.44476
Arginine, N2-tyrosyl-	2.10764	16.3553	1.98629
Carnitine (10:0)	1.52499	12.6074	-1.32104
Ceramide (d18:1/16:0)	0.194472	12.6859	-1.61774
CMP-2-aminoethylphosphonate	3.23496	14.2912	2.82136
D-Galactosyl-3-N-acetyl-beta-D-galactosamine	1.56871	14.8754	1.17523
D-myo-Inositol1_2-cyclicphosphate	2.88162	17.3221	1.2602
Decaprenolphosphate	3.29229	14.9521	-1.07888
Diaminopimelic acid	2.77455	16.5892	1.04172
FA (hydroxy-18:1)	3.76672	18.4424	1.83964
Ganglioside GM3 (d18:1/16:0)	0.694216	10.7912	-1.4531
gln-ser	1.69765	14.134	1.03127
Guanosine monophosphate (GMP)	2.53183	17.0068	1.10635
Hercynine-1	1.42902	16.161	2.12476
Hercynine-2	1.41737	17.0044	1.60529
Hexadecanedioicacid;Thapsicacid	5.93523	16.9837	1.99738
Homocysteine	2.64809	11.2524	-2.49703
Inosine-5'-monophosphate (IMP)	0.805973	12.5257	-1.20273
Isoleucylasparagine	2.24483	18.2554	1.1607
Leu-arg	3.0286	17.8618	1.82415
leu-gln (1)	1.8651	17.5869	1.08918
leu-gln (2)	2.77111	18.8643	1.14518
Leucyltryptophan	2.61341	15.8755	1.60754
Lys-Arg	2.3406	15.4395	2.09267
lys-gln	2.7567	18.9416	1.0322
lys-leu (1)	2.75073	17.2306	1.59557
Lys-phe	3.48434	16.1974	3.01948
lys-thr	2.94705	16.5995	1.52668
Lysylvaline (2)	3.01168	16.6315	1.74876
menaquinol-8	0.755822	12.3676	-1.35493
Methionylleucine	1.12014	17.1233	1.02142
N-Acetyl-1-aspartylglutamic acid	9.61747	14.4231	-1.70198
N-Acetyl-L-citrulline	3.49393	18.0386	1.29294
N-Acetylputrescine	0.642905	16.7332	-1.19694
N~6~-(2-Amino-2-carboxyethyl)lysine	3.12704	17.5224	1.19886
N5-(L-1-Carboxyethyl)-L-ornithine	1.86215	16.7867	1.17296
Olmesartan	1.65434	15.1694	1.14883
Oxotetradecanoic acid (C14:0, C=O)	5.7308	16.9372	3.52612
PA (18:1/18:1)	0.245867	13.7092	-1.0302
PA (bis-geranylgeranyl)	0.454644	11.8252	-1.66553
PC (14:0/14:0)	0.87527	16.8647	1.03922
PC (14:0/16:1)	1.08187	18.0197	1.07753
PC (16:0/18:4)	0.739802	11.5935	-1.98305
PC (16:0/20:4)	0.592977	13.509	-1.9541
PC (16:1/16:1)	0.365388	17.6243	1.09142
PC (18:0/22:5)	1.79855	12.7827	-3.66494
PC (18:3/18:2)	0.236786	16.7781	1.05159
PE (16:0/20:3)	0.994336	12.1021	-2.92444
PE (16:0/20:6)	0.267293	14.7854	-1.37587
PE (16:0/22:6)	1.19112	13.1272	-1.82831
PE (18:0/20:4)	0.992902	14.5733	-2.50704
PE (18:1/14:0)	0.637196	12.2264	-1.11617
PE (18:1/22:6)	0.575942	13.0682	-3.04022
PI (16:0/16:0)	0.618399	11.5988	-1.43025
Prenyl-L-cysteine	2.13796	15.3057	1.60207
PS (16:1/18:1)	0.789173	11.6451	-2.02395
Sphingosine 1-phosphate	1.12346	11.2574	-2.31641
Threonylserine	3.03934	16.2014	1.19231
val-arg	4.1457	18.4942	1.53396

## Sheet: Figure1E
cell	L2hg
Patient 1	2.87726
Patient 1	3.04722
Patient 1	3.17346
Patient 1	3.04474
Neonatal	0.265454
Neonatal	0.273665
Neonatal	0.2369
Neonatal	0.267221
Adult	0.400084
Adult	0.424085
Adult	0.472566
Adult	0.432509
Patient 2	2.68585
Patient 2	2.87918
Patient 2	2.30351
Patient 2	2.78191

## Sheet: Figure1G
cell	L2hg
P1 monoallelic	0.213636
P1 monoallelic	0.215431
P1 monoallelic	0.230218
P1 monoallelic	0.203303
Control H9	0.195725
Control H9	0.201336
Control H9	0.241455
Control H9	0.237726
P2 unedited	10.2181
P2 unedited	9.85975
P2 unedited	10.05
P2 unedited	10.5387
P1 unedited	12.8219
P1 unedited	10.7139
P1 unedited	11.7959
P1 unedited	8.972
Control iPSC	0.21581
Control iPSC	0.227091
Control iPSC	0.207647
Control iPSC	0.212026
P1 corrected	0.219563
P1 corrected	0.257845
P1 corrected	0.282323
P1 corrected	0.254671
P2 corrected	0.101492
P2 corrected	0.142486
P2 corrected	0.157045
P2 corrected	0.148032

## Sheet: Figure1H
cell	L2hg
Control iPSC	0.101069
Control iPSC	0.123574
Control iPSC	0.103128
Control iPSC	0.100559
P1 unedited	4.22653
P1 unedited	3.3889
P1 unedited	3.64616
P1 unedited	4.1529
P2 unedited	3.21827
P2 unedited	3.49657
P2 unedited	2.97236
P2 unedited	4.18882
Control H9	0.0992019
Control H9	0.14689
Control H9	0.108068
Control H9	0.15752
P1 corrected	0.127467
P1 corrected	0.131178
P1 corrected	0.119712
P1 corrected	0.100101
P2 corrected	0.159844
P2 corrected	0.129434
P2 corrected	0.125101
P2 corrected	0.121492

## Sheet: Figure2A
cell	hour	cellCount
control H9	0	20000
control H9	0	20000
control H9	0	20000
Patient 1 unedited	0	20000
Patient 1 unedited	0	20000
Patient 1 unedited	0	20000
Patient 1 corrected	0	20000
Patient 1 corrected	0	20000
Patient 1 corrected	0	20000
control H9	27	35050
control H9	27	37550
control H9	27	33800
Patient 1 unedited	27	40050
Patient 1 unedited	27	37550
Patient 1 unedited	27	37550
Patient 1 corrected	27	59000
Patient 1 corrected	27	32550
Patient 1 corrected	27	31300
control H9	46.5	48850
control H9	46.5	55000
control H9	46.5	54000
Patient 1 unedited	46.5	90000
Patient 1 unedited	46.5	77500
Patient 1 unedited	46.5	84000
Patient 1 corrected	46.5	54000
Patient 1 corrected	46.5	48850
Patient 1 corrected	46.5	70000
control H9	66.75	57500
control H9	66.75	71500
control H9	66.75	56500
Patient 1 unedited	66.75	140000
Patient 1 unedited	66.75	112500
Patient 1 unedited	66.75	121500
Patient 1 corrected	66.75	76500
Patient 1 corrected	66.75	52500
Patient 1 corrected	66.75	56500
control H9	95.5	81500
control H9	95.5	80000
control H9	95.5	77500
Patient 1 unedited	95.5	181500
Patient 1 unedited	95.5	186500
Patient 1 unedited	95.5	164000
Patient 1 corrected	95.5	95000
Patient 1 corrected	95.5	79000
Patient 1 corrected	95.5	96500
control H9	117.667	132500
control H9	117.667	142500
control H9	117.667	135000
Patient 1 unedited	117.667	327000
Patient 1 unedited	117.667	344500
Patient 1 unedited	117.667	313000
Patient 1 corrected	117.667	181500
Patient 1 corrected	117.667	196500
Patient 1 corrected	117.667	191500
control H9	142.5	172250
control H9	142.5	225500
control H9	142.5	193500
Patient 1 unedited	142.5	567500
Patient 1 unedited	142.5	573000
Patient 1 unedited	142.5	612500
Patient 1 corrected	142.5	308000
Patient 1 corrected	142.5	247250
Patient 1 corrected	142.5	281250

## Sheet: Figure2C
groupName	Area
Control H9	1.41377e+06
Control H9	1.38412e+06
Control H9	1.24483e+06
Control H9	1.21231e+06
Control H9	1.10138e+06
Control H9	1.10025e+06
Control H9	1060000
Control H9	1010000
Control H9	971000
Control H9	917000
Unedited	3.27215e+06
Unedited	3.21373e+06
Unedited	3.18391e+06
Unedited	3.08768e+06
Unedited	3040000
Unedited	3010000
Unedited	2.83508e+06
Unedited	2780000
Unedited	2.76159e+06
Unedited	2.50995e+06
Unedited	2.37599e+06
Unedited	2.2755e+06
Unedited	2.19997e+06
Unedited	1.87958e+06
Unedited	1.85572e+06
Corrected	2.17994e+06
Corrected	1.92143e+06
Corrected	1880000
Corrected	1750000
Corrected	1730000
Corrected	1460000
Corrected	1230000
Corrected	1.1827e+06
Corrected	859482
Corrected	847000

## Sheet: Figure2E
group	percentage
Patient 1 unedited	0.0388889
Patient 1 unedited	0.0466667
Patient 1 unedited	0.0555556
Patient 1 unedited	0.0622222
Patient 1 unedited	0.0777778
Patient 1 unedited	0.0733333
Patient 1 unedited	0.0577778
Patient 1 unedited	0.0588889
Patient 1 corrected	0.0122222
Patient 1 corrected	0.01
Patient 1 corrected	0.00888889
Patient 1 corrected	0.00444444
Patient 1 corrected	0.0111111
Patient 1 corrected	0.0144444
Patient 1 corrected	0.0122222
Patient 1 corrected	0.00888889

## Sheet: Figure2G
group	Total neurite length (µm)
Corrected+o-L-2HG	71.9166
Corrected+o-L-2HG	134.209
Corrected+o-L-2HG	81.6367
Corrected+o-L-2HG	99.7183
Corrected+o-L-2HG	61.9067
Corrected+o-L-2HG	79.4185
Corrected+o-L-2HG	75.6233
Corrected+o-L-2HG	121.897
Corrected+o-L-2HG	136.272
Corrected+o-L-2HG	54.3631
Corrected+o-L-2HG	316.768
Corrected+o-L-2HG	80.1898
Corrected+o-L-2HG	177.346
Corrected+o-L-2HG	134.233
Corrected+o-L-2HG	81.2093
Corrected+o-L-2HG	47.7332
Corrected+o-L-2HG	131.979
Corrected+o-L-2HG	58.0575
Corrected+o-L-2HG	49.7671
Corrected+o-L-2HG	94.1669
Corrected+o-L-2HG	43.4099
Corrected+o-L-2HG	122.703
Corrected+o-L-2HG	43.5106
Corrected+o-L-2HG	130.502
Corrected+o-L-2HG	83.1252
Corrected+o-L-2HG	63.9996
Corrected+o-L-2HG	48.2073
Corrected+o-L-2HG	65.9033
Corrected+o-L-2HG	92.2754
Corrected+o-L-2HG	407.228
Corrected+o-L-2HG	124.216
Corrected+o-L-2HG	123.474
Corrected+o-L-2HG	71.8871
Corrected+o-L-2HG	32.243
Corrected+o-L-2HG	51.1254
Corrected+o-L-2HG	148.223
Corrected+o-L-2HG	63.9528
Corrected+o-L-2HG	126.903
Corrected+o-L-2HG	70.4698
Corrected+o-L-2HG	111.674
Corrected+o-L-2HG	86.3161
Corrected+o-L-2HG	83.3562
Corrected+o-L-2HG	89.7379
Corrected+o-L-2HG	75.0363
Corrected+o-L-2HG	213.225
Corrected+o-L-2HG	157.39
Corrected+o-L-2HG	107.753
Corrected+o-L-2HG	100.406
Corrected+o-L-2HG	132.691
Corrected+o-L-2HG	147.007
Corrected+o-L-2HG	134.831
Corrected+o-L-2HG	127.881
Corrected+o-L-2HG	113.577
Corrected+o-L-2HG	107.107
Corrected+o-L-2HG	106.063
Corrected+o-L-2HG	57.3107
Corrected+o-L-2HG	45.8884
Corrected+o-L-2HG	105.921
Corrected+o-L-2HG	54.9329
Corrected+o-L-2HG	80.2193
Corrected+o-L-2HG	61.3318
Corrected+o-L-2HG	115.754
Corrected+o-L-2HG	86.547
Corrected+o-L-2HG	56.6524
Corrected+o-L-2HG	79.2883
Corrected+o-L-2HG	13.5152
Corrected+o-L-2HG	69.3546
Corrected+o-L-2HG	65.2033
Corrected+o-L-2HG	165.705
Corrected+o-L-2HG	47.7504
Corrected+o-L-2HG	188.383
Corrected+o-L-2HG	182.588
Corrected+o-L-2HG	31.9703
Corrected+o-L-2HG	111.892
Corrected+o-L-2HG	62.8967
Corrected+o-L-2HG	116.815
Corrected+o-L-2HG	109.443
Corrected+o-L-2HG	43.6113
Corrected+o-L-2HG	185.44
Corrected+o-L-2HG	47.1461
Corrected+o-L-2HG	94.0784
Corrected+o-L-2HG	171.664
Corrected+o-L-2HG	113.305
Corrected+o-L-2HG	84.0562
Corrected+o-L-2HG	65.1026
Corrected+o-L-2HG	63.9111
Corrected+o-L-2HG	564.429
Corrected+o-L-2HG	43.4811
Corrected+o-L-2HG	114.639
Corrected+o-L-2HG	529.73
Corrected+o-L-2HG	117.041
Corrected+o-L-2HG	92.3294
Corrected+o-L-2HG	115.771
Corrected+o-L-2HG	89.8681
Corrected+o-L-2HG	63.9406
Corrected+o-L-2HG	44.9279
Corrected+o-L-2HG	104.16
Corrected+o-L-2HG	195.671
Corrected+o-L-2HG	87.6205
Corrected+o-L-2HG	111.246
Corrected+o-L-2HG	116.216
Corrected+o-L-2HG	62.683
Corrected+o-L-2HG	211.07
Corrected+o-L-2HG	46.5885
Corrected+o-L-2HG	118.891
Corrected+o-L-2HG	31.0688
Corrected+o-L-2HG	106.004
Corrected+o-L-2HG	43.2084
Corrected	94.8668
Corrected	96.2284
Corrected	98.5736
Corrected	106.407
Corrected	109.436
Corrected	112.386
Corrected	113.909
Corrected	118.052
Corrected	120.786
Corrected	127.928
Corrected	134.099
Corrected	134.745
Corrected	135.27
Corrected	135.848
Corrected	136.075
Corrected	142.284
Corrected	144.81
Corrected	153.431
Corrected	155.775
Corrected	156.815
Corrected	158.515
Corrected	160.467
Corrected	161.194
Corrected	161.407
Corrected	165.569
Corrected	165.677
Corrected	167.452
Corrected	168.049
Corrected	168.551
Corrected	186.302
Corrected	194.275
Corrected	198.351
Corrected	198.576
Corrected	200.449
Corrected	201.385
Corrected	204.245
Corrected	209.236
Corrected	209.766
Corrected	209.851
Corrected	212.021
Corrected	212.524
Corrected	213.854
Corrected	214.159
Corrected	215.169
Corrected	215.258
Corrected	226.729
Corrected	227.871
Corrected	236.48
Corrected	240.67
Corrected	240.872
Corrected	240.912
Corrected	244.963
Corrected	251.903
Corrected	258.058
Corrected	258.267
Corrected	266.04
Corrected	273.822
Corrected	278.934
Corrected	282.393
Corrected	282.971
Corrected	287.875
Corrected	288.645
Corrected	292.344
Corrected	292.471
Corrected	297.614
Corrected	311.301
Corrected	312.61
Corrected	317.64
Corrected	335.554
Corrected	341.342
Corrected	342.123
Corrected	346.867
Corrected	347.079
Corrected	349.598
Corrected	352.309
Corrected	353.475
Corrected	360.306
Corrected	377.702
Corrected	378.896
Corrected	389.464
Corrected	420.759
Corrected	430.409
Corrected	452.134
Corrected	502.411
Corrected	506.149
Corrected	519.919
Unedited	358.211
Unedited	59.8271
Unedited	36.4511
Unedited	231.294
Unedited	62.4815
Unedited	73.4832
Unedited	148.737
Unedited	54.055
Unedited	623.001
Unedited	70.9175
Unedited	57.9518
Unedited	110.306
Unedited	107.619
Unedited	43.0793
Unedited	77.9682
Unedited	207.818
Unedited	44.0959
Unedited	129.295
Unedited	101.306
Unedited	88.9
Unedited	116.106
Unedited	46.0982
Unedited	35.4475
Unedited	35.677
Unedited	55.3793
Unedited	113.322
Unedited	244.12
Unedited	45.7582
Unedited	96.321
Unedited	524.787
Unedited	302.625
Unedited	145.86
Unedited	74.211
Unedited	97.1146
Unedited	24.3677
Unedited	87.3427
Unedited	20.6879
Unedited	274.707
Unedited	29.5785
Unedited	87.4501
Unedited	153.301
Unedited	115.781
Unedited	142.284
Unedited	99.8313
Unedited	54.2501
Unedited	42.3098
Unedited	82.8714
Unedited	148.895
Unedited	66.216
Unedited	38.0266
Unedited	110.854
Unedited	64.8854
Unedited	112.142
Unedited	113.991
Unedited	40.2346
Unedited	78.4631
Unedited	138.392
Unedited	199.621
Unedited	51.1427
Unedited	85.1785
Unedited	41.1917
Unedited	240.574
Unedited	48.0231
Unedited	52.4298
Unedited	77.7702
Unedited	28.2463
Unedited	58.782
Unedited	108.05
Unedited	141.289
Unedited	85.8887
Unedited	51.2089
Unedited	50.924
Unedited	20.7444
Unedited	69.7992
Unedited	14.7189
Unedited	11.5108
Unedited	22.1323
Unedited	106.881
Unedited	91.9387
Unedited	32.9308
Unedited	79.3717
Unedited	59.8432
Unedited	74.1881
Unedited	62.1009
Unedited	55.6668
Unedited	89.5537
Unedited	232.71
Unedited	51.6708
Unedited	41.7795
Unedited	51.3808
Unedited	59.4209
Unedited	72.754
Unedited	101.337
Unedited	64.6579
Unedited	28.4478
Unedited	33.6726

[truncated: 30 more sheets: Figure2I, Figure2J, Figure2L&2M, Figure3B, Figure3C, Figure3E, Figure4B, Figure4E, Figure6B, Figure6D, Figure6E, Figure6G, Figure6H, FigureS1A, FigureS1B, FigureS1E, FigureS2A, FigureS2B, FigureS2E, FigureS3A …]
